# Supplementary material for: Revisiting aneuploidy profile of surgically retrieved spermatozoa by whole exome sequencing molecular karyotype
Source: PLoS One. 2019 Jan 4;14(1):e0210079. doi: 10.1371/journal.pone.0210079 (PMC6319716; doi:10.1371/journal.pone.0210079)
Supplement: S2 Table — NGS coverage details including target regions and length of coverage for each sample. (XLSX) [file pone.0210079.s002.xlsx]

## Sheet: coverage
Chromosome	Region	Name	Target region length	Target region length with coverage above 30	Percentage with coverage above 30	Read count	Base count	GC %	Min coverage	Max coverage	Mean coverage	Median coverage	Zero coverage bases	Mean coverage (excluding zero coverage)	Median coverage (excluding zero coverage)
1	65510..65625	-	116	0	0	0	0	0.327586	0	0	0	0	116	NaN	NaN
1	65832..65973	-	142	142	100	280	17830	0.415493	68	151	125.563	132	0	125.563	132
1	69482..69600	ens|ENST00000335137,ccds|CCDS30547.1,ref|NM_001005484,ref|OR4F5	119	119	100	182	10688	0.512605	73	98	89.8151	92	0	89.8151	92
1	721382..721519	mRNA|AK290103,mRNA|AK125248,ens|ENST00000358533,ens|ENST00000429505	138	138	100	258	13814	0.449275	57	135	100.101	104	0	100.101	104
1	721531..721806	mRNA|AK290103,mRNA|AK125248,ens|ENST00000358533,ens|ENST00000429505	276	270	97	443	30453	0.362319	28	165	110.337	123.5	0	110.337	123.5
1	721852..721942	mRNA|AK290103,mRNA|AK125248,ens|ENST00000358533,ens|ENST00000429505	91	91	100	168	7728	0.417582	71	90	84.9231	86	0	84.9231	86
1	752917..753035	ens|ENST00000435300,mRNA|AK097327,ens|ENST00000326734	119	0	0	19	1197	0.512605	2	18	10.0588	10	0	10.0588	10
1	762096..762275	mRNA|AK026292,mRNA|BC017762,ref|LINC00115,ens|ENST00000536430,ref|NR_024321,ens|	180	180	100	369	26712	0.538889	63	189	148.406	159	0	148.406	159
1	762281..762414	mRNA|BC017762,mRNA|AK026292,ref|LINC00115,ens|ENST00000536430,ref|NR_024321,ens|	134	134	100	125	6117	0.597015	38	63	45.6493	44	0	45.6493	44
1	762421..762565	mRNA|AK026292,mRNA|BC017762,ref|LINC00115,ens|ENST00000536430,ref|NR_024321,ens|	145	88	60	71	4394	0.675862	17	38	30.3034	34	0	30.3034	34
1	777260..777349	ref|LOC643837,mRNA|AK311732,mRNA|BC102012,ref|NR_047519,mRNA|AK026873,ens|ENST00	90	90	100	128	4851	0.422222	46	70	53.9	53	0	53.9	53
1	777392..777481	ref|LOC643837,mRNA|AK311732,mRNA|BC102012,ref|NR_047519,mRNA|AK026873,ens|ENST00	90	90	100	136	6506	0.544444	57	81	72.2889	74	0	72.2889	74
1	777483..777642	ref|LOC643837,mRNA|AK311732,mRNA|BC102012,mRNA|AK026873,ref|NR_047519,ens|ENST00	160	81	50	105	5041	0.575	17	52	31.5063	30	0	31.5063	30
1	783062..783151	ref|LOC643837,mRNA|AK311732,mRNA|BC102012,mRNA|AK026873,ref|NR_047519,ens|ENST00	90	90	100	166	7561	0.488889	74	89	84.0111	84	0	84.0111	84
1	792271..792446	ref|LOC643837,mRNA|AK096570,ref|NR_047519,ref|NR_047525,ref|NR_047522,ref|NR_047	176	176	100	223	13068	0.528409	45	94	74.25	74	0	74.25	74
1	861267..861496	mRNA|JX093070,mRNA|JX093079,mRNA|JX093106,mRNA|JX093085,mRNA|JX093077,ens|ENST00	230	0	0	38	2994	0.613043	11	15	13.0174	13	0	13.0174	13
1	865583..865787	mRNA|JX093079,mRNA|JX093070,mRNA|JX093106,mRNA|JX093085,ens|ENST00000342066,mRNA	205	0	0	41	2886	0.62439	6	19	14.078	15	0	14.078	15
1	866332..866507	mRNA|JX093070,mRNA|JX093079,mRNA|JX093106,mRNA|JX093085,mRNA|JX093077,ens|ENST00	176	0	0	35	2327	0.625	6	17	13.2216	14	0	13.2216	14
1	871065..871262	mRNA|JX093079,mRNA|JX093070,mRNA|JX093106,mRNA|JX093085,mRNA|JX093077,ens|ENST00	198	127	64	79	5753	0.641414	13	35	29.0556	31	0	29.0556	31
1	874368..874575	mRNA|JX093079,mRNA|JX093070,mRNA|JX093106,mRNA|JX093085,mRNA|JX093077,ens|ENST00	208	208	100	178	12379	0.629808	34	75	59.5048	62	0	59.5048	62
1	874613..874816	mRNA|JX093079,mRNA|JX093070,mRNA|JX093106,mRNA|JX093085,mRNA|JX093077,ens|ENST00	204	184	90	149	9716	0.686275	23	64	47.6275	52.5	0	47.6275	52.5
1	876486..876719	ens|ENST00000474461,mRNA|JX093079,mRNA|JX093070,mRNA|JX093106,mRNA|JX093085,mRNA	234	0	0	34	2884	0.696581	6	14	12.3333	13	0	12.3333	13
1	877520..877733	ens|ENST00000474461,mRNA|JX093070,mRNA|JX093079,mRNA|JX093106,mRNA|JX093085,mRNA	214	0	0	12	924	0.733645	1	6	4.31776	5	0	4.31776	5
1	877807..878088	ens|ENST00000474461,mRNA|JX093079,mRNA|JX093070,mRNA|JX093106,mRNA|JX093085,mRNA	282	0	0	49	3545	0.780142	7	18	12.5709	12	0	12.5709	12
1	878174..878465	ens|ENST00000474461,mRNA|JX093070,mRNA|JX093079,mRNA|JX093106,mRNA|JX093085,mRNA	292	288	98	183	14716	0.681507	23	70	50.4007	51	0	50.4007	51
1	878533..878652	mRNA|JX093070,mRNA|JX093079,mRNA|JX093106,mRNA|JX093085,ens|ENST00000342066,mRNA	120	103	85	79	3740	0.65	27	34	31.1667	31	0	31.1667	31
1	878658..878777	mRNA|JX093079,mRNA|JX093070,mRNA|JX093106,mRNA|JX093085,ens|ENST00000342066,mRNA	120	0	0	63	2828	0.666667	17	28	23.5667	25	0	23.5667	25
1	879126..879593	mRNA|JX093079,mRNA|JX093070,mRNA|JX093106,mRNA|JX093085,ens|ENST00000342066,mRNA	468	383	81	314	29578	0.660256	10	106	63.2009	62	0	63.2009	62
1	880159..880279	ens|ENST00000483767,mRNA|AL050019,mRNA|AF161376,mRNA|CU678497,ens|ENST0000047797	121	121	100	114	6573	0.446281	43	63	54.3223	57	0	54.3223	57
1	880313..880432	ens|ENST00000483767,mRNA|AL050019,mRNA|AF161376,mRNA|CU678497,ens|ENST0000047797	120	120	100	148	7196	0.7	57	67	59.95	59	0	59.95	59
1	880438..880557	ens|ENST00000483767,mRNA|AL050019,mRNA|CU678497,ens|ENST00000477976,mRNA|BC00355	120	79	65	96	4271	0.583333	15	57	35.5917	40	0	35.5917	40
1	880988..881117	ens|ENST00000483767,mRNA|AL050019,mRNA|CU678497,ens|ENST00000477976,mRNA|BC00355	130	130	100	107	6562	0.623077	32	57	50.4769	54	0	50.4769	54
1	881612..881779	ens|ENST00000483767,mRNA|AL050019,mRNA|CU678497,ens|ENST00000477976,ccds|CCDS3.1	168	0	0	64	3875	0.636905	19	28	23.0655	23.5	0	23.0655	23.5
1	881867..881996	mRNA|AL050019,ens|ENST00000483767,mRNA|CU678497,ens|ENST00000477976,mRNA|BC00355	130	117	90	77	4267	0.653846	25	38	32.8308	33	0	32.8308	33
1	883579..883700	mRNA|AL050019,ens|ENST00000477976,mRNA|BC003555,ccds|CCDS3.1,mRNA|AK315080,ref|N	122	0	0	16	860	0.680328	4	8	7.05738	7	0	7.05738	7
1	883954..884074	mRNA|AL050019,ens|ENST00000477976,mRNA|BC003555,ccds|CCDS3.1,mRNA|AK315080,ref|N	121	121	100	112	6417	0.644628	36	60	53.0331	54	0	53.0331	54
1	886605..886731	mRNA|AL050019,ens|ENST00000477976,ccds|CCDS3.1,mRNA|BC003555,mRNA|AK315080,ref|N	127	0	0	51	3197	0.685039	19	29	25.1732	26	0	25.1732	26
1	887471..887591	mRNA|AL050019,ens|ENST00000477976,ccds|CCDS3.1,mRNA|BC003555,mRNA|AK315080,ref|N	121	0	0	46	2529	0.561983	18	24	20.9008	21	0	20.9008	21
1	887700..887846	mRNA|AL050019,ens|ENST00000477976,mRNA|BC003555,ccds|CCDS3.1,mRNA|AK315080,ref|N	147	0	0	44	2175	0.680272	9	22	14.7959	14	0	14.7959	14
1	887929..888058	mRNA|AL050019,ens|ENST00000477976,ccds|CCDS3.1,mRNA|BC003555,mRNA|AK315080,ref|N	130	107	82	75	4222	0.623077	23	38	32.4769	34	0	32.4769	34
1	888606..888726	mRNA|AL050019,ens|ENST00000477976,ccds|CCDS3.1,mRNA|BC003555,mRNA|AK315080,ref|N	121	17	14	61	3275	0.619835	23	30	27.0661	27	0	27.0661	27
1	889240..889417	mRNA|AL050019,ens|ENST00000477976,mRNA|BC003555,ccds|CCDS3.1,mRNA|AK315080,ref|N	178	137	76	107	6585	0.595506	19	49	36.9944	37	0	36.9944	37
1	889423..889552	mRNA|AL050019,ens|ENST00000477976,mRNA|BC003555,ccds|CCDS3.1,mRNA|AK315080,ref|N	130	98	75	90	4665	0.692308	21	48	35.8846	37	0	35.8846	37
1	891352..891472	mRNA|AL050019,ens|ENST00000477976,mRNA|BC003555,ccds|CCDS3.1,mRNA|AK315080,ref|N	121	0	0	56	3201	0.545455	24	28	26.4463	27	0	26.4463	27
1	891534..891663	mRNA|AL050019,ens|ENST00000477976,ccds|CCDS3.1,mRNA|BC003555,mRNA|AK315080,ref|N	130	0	0	35	2188	0.592308	9	22	16.8308	19	0	16.8308	19
1	892336..892500	mRNA|AL050019,ens|ENST00000477976,mRNA|BC003555,ccds|CCDS3.1,mRNA|AK315080,ref|N	165	0	0	33	1981	0.606061	8	14	12.0061	12	0	12.0061	12
1	892591..892720	mRNA|AL050019,ens|ENST00000477976,ccds|CCDS3.1,mRNA|BC003555,mRNA|AK315080,ref|N	130	0	0	17	869	0.630769	5	8	6.68462	7	0	6.68462	7
1	893989..894336	mRNA|AL050019,mRNA|BC003555,ccds|CCDS3.1,mRNA|AK315080,ref|NM_015658,mRNA|AB4631	348	0	0	26	1980	0.566092	1	9	5.68966	6	0	5.68966	6
1	894340..894628	mRNA|AL050019,mRNA|BC003555,ccds|CCDS3.1,mRNA|AK315080,ref|NM_015658,mRNA|AB4631	289	0	0	28	2319	0.657439	3	12	8.02422	8	0	8.02422	8
1	895957..896084	ens|ENST00000455747,ref|NM_198317,ens|ENST00000338591,ref|KLHL17,mRNA|BC105742,e	128	0	0	16	934	0.75	6	8	7.29688	8	0	7.29688	8
1	896670..897854	mRNA|CU692293,mRNA|CU692292,ens|ENST00000455747,ref|NM_198317,ccds|CCDS30550.1,e	1185	0	0	82	8262	0.654852	1	16	6.97215	7	0	6.97215	7
1	898107..898628	ens|ENST00000455747,ref|NM_198317,ccds|CCDS30550.1,mRNA|AK293258,ens|ENST0000046	522	0	0	40	2996	0.687739	2	11	5.73755	6	0	5.73755	6
1	898634..898919	ens|ENST00000455747,ref|NM_198317,ccds|CCDS30550.1,mRNA|AK293258,ens|ENST0000046	286	0	0	26	2243	0.632867	1	13	7.84266	9	0	7.84266	9
1	899279..899573	ens|ENST00000481067,ens|ENST00000455747,ccds|CCDS30550.1,ref|NM_198317,ens|ENST0	295	0	0	25	2398	0.654237	4	12	8.12881	8	0	8.12881	8
1	899737..899911	ens|ENST00000455747,ref|NM_198317,ccds|CCDS30550.1,ens|ENST00000466300,ens|ENST0	175	0	0	3	225	0.662857	0	2	1.28571	2	47	1.75781	2
1	900332..900614	ens|ENST00000455747,ref|NM_198317,ccds|CCDS30550.1,ens|ENST00000338591,ref|KLHL1	283	0	0	5	516	0.636042	0	3	1.82332	2	11	1.89706	2
1	901879..902173	ref|NM_032129,ref|NM_001160184,ens|ENST00000379410,mRNA|AB463180,ens|ENST0000037	295	0	0	23	1780	0.698305	1	11	6.0339	5	0	6.0339	5
1	905631..906769	ref|NM_032129,ref|NM_001160184,ens|ENST00000379410,mRNA|AB463180,ens|ENST0000037	1139	0	0	60	5811	0.669008	1	10	5.10184	5	0	5.10184	5
1	907415..907586	ref|NM_032129,ref|NM_001160184,ens|ENST00000379410,mRNA|AB463180,ens|ENST0000037	172	0	0	21	1401	0.645349	5	10	8.14535	8	0	8.14535	8
1	907592..907760	ref|NM_032129,ref|NM_001160184,ens|ENST00000379410,mRNA|AB463180,ens|ENST0000037	169	0	0	14	792	0.674556	3	8	4.68047	5	0	4.68047	5
1	908234..908452	ref|NM_032129,ref|NM_001160184,ens|ENST00000379410,mRNA|AB463180,ens|ENST0000037	219	0	0	3	161	0.6621	0	1	0.73516	1	58	1	1
1	908477..908681	ref|NM_032129,ref|NM_001160184,ens|ENST00000379410,mRNA|AB463180,ens|ENST0000037	205	0	0	2	56	0.673171	0	1	0.273171	0	149	1	1
1	908825..909005	ref|NM_032129,ref|NM_001160184,ens|ENST00000379410,mRNA|AB463180,ens|ENST0000037	181	0	0	10	762	0.624309	3	5	4.20994	5	0	4.20994	5
1	909259..909441	ref|NM_032129,ref|NM_001160184,ens|ENST00000379410,mRNA|AB463180,ens|ENST0000037	183	0	0	8	546	0.68306	2	4	2.97814	3	0	2.97814	3
1	909657..909914	ref|NM_032129,ref|NM_001160184,ens|ENST00000379410,mRNA|AB463180,ens|ENST0000037	258	0	0	6	375	0.631783	1	2	1.45349	1	0	1.45349	1
1	911556..911727	mRNA|AK312221,ref|C1orf170,ens|ENST00000341290,ref|NR_027693,ens|ENST00000479361	172	0	0	2	172	0.680233	1	1	1	1	0	1	1
1	911870..912051	ref|C1orf170,ens|ENST00000341290,ref|NR_027693,ens|ENST00000479361,mRNA|BC006300	182	0	0	4	309	0.582418	1	2	1.6978	2	0	1.6978	2
1	914261..915313	ref|C1orf170,ens|ENST00000341290,ref|NR_027693,ens|ENST00000433179,mRNA|AK123855	1053	0	0	4	394	0.671415	0	2	0.374169	0	747	1.28758	1
1	915489..915738	ref|C1orf170,ens|ENST00000341290,ref|NR_027693,ens|ENST00000433179,mRNA|AK123855	250	0	0	1	74	0.624	0	1	0.296	0	176	1	1
1	915743..916109	ref|C1orf170,ens|ENST00000341290,ref|NR_027693,ens|ENST00000433179,mRNA|AK123855	367	0	0	3	229	0.697548	0	1	0.623978	1	138	1	1
1	916491..916663	ref|C1orf170,ens|ENST00000341290,ref|NR_027693,ens|ENST00000433179,mRNA|AK123855	173	0	0	1	85	0.606936	0	1	0.491329	0	88	1	1
1	917369..917488	ens|ENST00000433179	120	0	0	1	110	0.658333	0	1	0.916667	1	10	1	1
1	917494..917613	ref|C1orf170,ens|ENST00000341290,ref|NR_027693,ens|ENST00000433179,mRNA|AK123855	120	0	0	2	108	0.583333	0	1	0.9	1	12	1	1
1	934351..934470	ens|ENST00000304952,ens|ENST00000428771,ref|NM_021170,ens|ENST00000481869,ref|HE	120	0	0	49	2818	0.65	17	26	23.4833	25	0	23.4833	25
1	934475..934895	ccds|CCDS44034.1,ens|ENST00000304952,ens|ENST00000428771,ref|NM_021170,ens|ENST0	421	16	3	115	8021	0.795724	6	31	19.0523	21	0	19.0523	21
1	934900..935236	ccds|CCDS44034.1,ens|ENST00000304952,ens|ENST00000428771,ref|NM_021170,ens|ENST0	337	238	70	145	12469	0.691395	9	56	37	37	0	37	37
1	935238..935357	ccds|CCDS44034.1,ens|ENST00000304952,ens|ENST00000428771,ref|NM_021170,ens|ENST0	120	0	0	16	1053	0.758333	7	10	8.775	9	0	8.775	9
1	948894..949116	ccds|CCDS6.1,mRNA|BC009507,ref|NM_005101,ens|ENST00000379389,ref|ISG15,mRNA|M137	223	0	0	43	3285	0.609865	10	20	14.722	15	0	14.722	15
1	949349..949545	ccds|CCDS6.1,mRNA|BC009507,ref|NM_005101,ens|ENST00000379389,mRNA|DQ892714,mRNA|	197	96	48	78	5223	0.649746	13	34	26.5127	29	0	26.5127	29
1	949549..949921	ccds|CCDS6.1,mRNA|BC009507,ref|NM_005101,ens|ENST00000379389,mRNA|DQ892714,mRNA|	373	301	80	158	13005	0.63807	16	45	34.8686	37	0	34.8686	37
1	955601..955788	ens|ENST00000379370,ccds|CCDS30551.1,mRNA|U84406,mRNA|AB191264,ref|AGRN,ref|NM_1	188	0	0	4	205	0.734043	0	2	1.09043	1	28	1.28125	1
1	957587..957837	ccds|CCDS30551.1,ens|ENST00000379370,mRNA|U84406,mRNA|AB191264,ref|AGRN,ref|NM_1	251	0	0	35	2810	0.601594	2	16	11.1952	12	0	11.1952	12
1	970593..970762	ccds|CCDS30551.1,ens|ENST00000379370,mRNA|AB191264,ens|ENST00000477585,ens|ENST0	170	0	0	10	749	0.588235	1	5	4.40588	5	0	4.40588	5
1	976014..976235	ens|ENST00000379370,ccds|CCDS30551.1,mRNA|AB191264,ens|ENST00000469403,ref|AGRN,	222	0	0	47	3500	0.716216	12	21	15.7658	15	0	15.7658	15
1	976560..977014	ens|ENST00000379370,ccds|CCDS30551.1,mRNA|AB191264,ens|ENST00000469403,ref|AGRN,	455	341	74	200	18955	0.725275	9	67	41.6593	45	0	41.6593	45
1	977357..977532	ens|ENST00000379370,ccds|CCDS30551.1,mRNA|AB191264,ref|AGRN,ref|NM_198576,mRNA|A	176	0	0	26	1978	0.693182	7	14	11.2386	12	0	11.2386	12
1	978584..979810	ens|ENST00000379370,ccds|CCDS30551.1,mRNA|S44195,mRNA|BC084578,mRNA|AK021586,mRN	1227	215	17	236	23685	0.683782	8	35	19.3089	17	0	19.3089	17
1	980564..980969	ens|ENST00000379370,ccds|CCDS30551.1,mRNA|BC084578,mRNA|AK021586,mRNA|AB191264,r	406	200	49	149	12721	0.672414	5	64	31.33	26	0	31.33	26
1	981064..982302	ens|ENST00000379370,ccds|CCDS30551.1,mRNA|BC084578,mRNA|AK021586,mRNA|AB191264,r	1239	272	21	276	25871	0.670702	2	44	20.8797	23	0	20.8797	23
1	982711..983566	ens|ENST00000478677,ccds|CCDS30551.1,ens|ENST00000379370,mRNA|BC084578,mRNA|AK02	856	173	20	137	13904	0.66472	4	41	16.2418	10	0	16.2418	10
1	983568..983759	ens|ENST00000379370,ccds|CCDS30551.1,mRNA|AK021586,mRNA|AB191264,ref|AGRN,ref|NM	192	0	0	21	1667	0.71875	5	11	8.68229	9	0	8.68229	9
1	984186..984422	ccds|CCDS30551.1,ens|ENST00000379370,mRNA|AK021586,mRNA|AB191264,ref|AGRN,ens|EN	237	0	0	2	178	0.662447	0	2	0.751055	0	135	1.7451	2
1	984585..985381	ccds|CCDS30551.1,ens|ENST00000379370,mRNA|BC007649,mRNA|BC063620,mRNA|AK021586,m	797	257	32	186	18915	0.708908	2	40	23.7302	22	0	23.7302	22
1	985577..985999	ens|ENST00000379370,ccds|CCDS30551.1,mRNA|BC007649,mRNA|BC063620,mRNA|AK021586,m	423	0	0	81	7431	0.683215	8	27	17.5674	18	0	17.5674	18
1	986004..986185	ens|ENST00000379370,ccds|CCDS30551.1,mRNA|BC007649,mRNA|BC063620,mRNA|AK021586,m	182	0	0	25	1213	0.725275	4	14	6.66484	6	0	6.66484	6
1	986297..986416	ccds|CCDS30551.1,ens|ENST00000379370,mRNA|BC007649,mRNA|BC063620,mRNA|AK021586,m	120	0	0	31	1825	0.616667	14	17	15.2083	15	0	15.2083	15
1	986420..986539	ens|ENST00000379370,ccds|CCDS30551.1,mRNA|BC007649,mRNA|BC063620,mRNA|AK021586,m	120	0	0	26	1339	0.591667	5	15	11.1583	12	0	11.1583	12
1	986639..987203	ens|ENST00000379370,ccds|CCDS30551.1,mRNA|BC007649,mRNA|BC063620,mRNA|AK021586,m	565	69	12	111	9561	0.690265	6	34	16.9221	13	0	16.9221	13
1	987291..987468	ccds|CCDS30551.1,ens|ENST00000379370,mRNA|BC007649,mRNA|BC034009,mRNA|BC063620,m	178	0	0	45	3103	0.634831	12	22	17.427	17	0	17.427	17
1	988721..988951	ccds|CCDS30551.1,ens|ENST00000379370,mRNA|BC007649,mRNA|BC063620,mRNA|BC034009,m	231	0	0	17	1017	0.627706	1	8	4.4026	4	0	4.4026	4
1	989134..989365	ens|ENST00000379370,ccds|CCDS30551.1,mRNA|BC007649,mRNA|BC034009,mRNA|BC063620,m	232	0	0	42	3573	0.633621	6	21	15.4009	17	0	15.4009	17
1	989745..989981	ccds|CCDS30551.1,ens|ENST00000379370,mRNA|BC007649,mRNA|BC034009,mRNA|BC063620,m	237	0	0	15	1265	0.616034	3	8	5.33755	7	0	5.33755	7
1	990221..990444	ens|ENST00000379370,ccds|CCDS30551.1,mRNA|BC007649,mRNA|BC034009,mRNA|BC063620,m	224	0	0	14	1124	0.607143	2	7	5.01786	5	0	5.01786	5
1	1007232..1007397	mRNA|AK296576,ccds|CCDS53257.1,ref|NM_001205252,ref|RNF223,ens|ENST00000453464	166	0	0	12	596	0.722892	1	7	3.59036	3	0	3.59036	3
1	1007402..1008030	mRNA|AK296576,ccds|CCDS53257.1,ref|NM_001205252,ens|ENST00000453464,ref|RNF223	629	0	0	21	1742	0.694754	0	8	2.76948	3	122	3.4359	3
1	1017979..1018182	mRNA|AK057368,ens|ENST00000379339,ens|ENST00000477196,ens|ENST00000465822,mRNA|A	204	0	0	9	636	0.686275	2	5	3.11275	3	0	3.11275	3
1	1018187..1018387	mRNA|AK057368,ens|ENST00000379339,ens|ENST00000379319,ens|ENST00000477196,ens|EN	201	0	0	32	2191	0.676617	5	15	10.9005	12	0	10.9005	12
1	1019216..1019871	ens|ENST00000379339,mRNA|AK057368,ens|ENST00000465822,ens|ENST00000379319,ens|EN	656	0	0	44	3777	0.641768	1	11	5.75762	6	0	5.75762	6
1	1020515..1020702	mRNA|AK057368,ens|ENST00000379339,ens|ENST00000477196,ens|ENST00000465822,ens|EN	188	0	0	17	1406	0.675532	4	10	7.47872	7	0	7.47872	7
1	1021201..1021369	mRNA|AK057368,ens|ENST00000379339,ens|ENST00000477196,ens|ENST00000379319,ens|EN	169	0	0	29	1942	0.60355	4	15	11.4911	12	0	11.4911	12
1	1022506..1022680	mRNA|AK057368,ens|ENST00000379339,ens|ENST00000477196,ens|ENST00000465822,ens|EN	175	136	77	93	6514	0.611429	22	50	37.2229	37	0	37.2229	37
1	1022873..1023089	mRNA|AK057368,ens|ENST00000379339,ens|ENST00000465822,ens|ENST00000379319,ens|EN	217	0	0	32	2439	0.56682	3	16	11.2396	13	0	11.2396	13
1	1025630..1025821	ens|ENST00000379339,mRNA|AK057368,ens|ENST00000379319,ens|ENST00000477196,ens|EN	192	0	0	42	2650	0.645833	10	17	13.8021	14	0	13.8021	14
1	1026251..1026436	mRNA|AK057368,ens|ENST00000379339,ens|ENST00000465822,ens|ENST00000379319,ens|EN	186	0	0	24	1790	0.607527	5	12	9.62366	11	0	9.62366	11
1	1026671..1026964	ens|ENST00000379339,mRNA|AK057368,ens|ENST00000465822,ens|ENST00000379319,ens|EN	294	0	0	9	760	0.663265	1	4	2.58503	3	0	2.58503	3
1	1027291..1027507	ens|ENST00000379339,mRNA|AK057368,ens|ENST00000379319,ens|ENST00000477196,ens|EN	217	0	0	48	4003	0.635945	8	24	18.447	19	0	18.447	19
1	1078100..1078219	ref|LOC254099,ref|NR_038869,mRNA|BC028014,mRNA|BC131698,ens|ENST00000416774	120	0	0	1	100	0.633333	0	1	0.833333	1	20	1	1
1	1078223..1078595	ref|LOC254099,ref|NR_038869,mRNA|BC028014,mRNA|BC131698,ens|ENST00000416774	373	0	0	7	649	0.621984	0	4	1.73995	1	98	2.36	3
1	1102428..1102600	mRNA|JA292586,mRNA|JA107053,mRNA|JA403333,mRNA|JA403643,mRNA|FZ435695,mRNA|JA200	173	69	39	64	4539	0.65896	13	33	26.237	28	0	26.237	28
1	1103204..1103377	mRNA|JA429492,mRNA|JA526796,mRNA|JA402327,mRNA|JA109464,mRNA|JA401350,mRNA|JA663	174	0	0	38	2858	0.643678	6	20	16.4253	18	0	16.4253	18
1	1104343..1104520	mRNA|CS548455,ens|ENST00000362106,mRNA|JA484172,mRNA|JA402110,mRNA|FZ435705,mRNA	178	0	0	30	2042	0.61236	8	14	11.4719	12	0	11.4719	12
1	1110964..1111092	mRNA|AK128833,mRNA|AK125828,ref|TTLL10,ens|ENST00000379289,ens|ENST00000379290,m	129	0	0	25	1336	0.596899	5	13	10.3333	12	0	10.3333	12
1	1111707..1111806	mRNA|AK128833,mRNA|AK125828,ref|TTLL10,ens|ENST00000379289,ens|ENST00000379290,m	100	0	0	20	1014	0.61	7	13	10.14	10	0	10.14	10
1	1114604..1114861	mRNA|AK128833,ref|TTLL10,ens|ENST00000379289,ens|ENST00000379290,mRNA|AK124125,c	258	97	37	87	6559	0.670543	12	33	25.4225	26	0	25.4225	26
1	1114946..1115122	ref|TTLL10,ens|ENST00000379289,ens|ENST00000379290,mRNA|AK124125,ccds|CCDS44036.	177	118	66	79	5606	0.666667	20	38	31.6723	34	0	31.6723	34
1	1115335..1115785	mRNA|BC126154,mRNA|AK093438,ref|NM_153254,mRNA|BC126152,ref|TTLL10,ens|ENST00000	451	341	75	175	14581	0.696231	23	44	32.3304	32	0	32.3304	32
1	1115791..1116040	mRNA|BC126154,mRNA|AK093438,ref|NM_153254,mRNA|BC126152,ref|TTLL10,ens|ENST00000	250	95	38	102	6186	0.696	11	36	24.744	26	0	24.744	26
1	1116044..1116217	mRNA|BC126154,mRNA|AK093438,ref|NM_153254,mRNA|BC126152,ref|TTLL10,ens|ENST00000	174	140	80	85	5980	0.655172	22	41	34.3678	36	0	34.3678	36
1	1117115..1117315	mRNA|BC126154,mRNA|AK093438,ref|NM_153254,mRNA|BC126152,ref|TTLL10,ens|ENST00000	201	0	0	49	3827	0.606965	3	25	18.8458	21	0	18.8458	21
1	1117700..1117865	mRNA|BC126154,mRNA|AK093438,ref|NM_153254,mRNA|BC126152,ref|TTLL10,ens|ENST00000	166	154	92	96	6645	0.596386	25	47	40.0301	41.5	0	40.0301	41.5
1	1118215..1118383	mRNA|BC126154,mRNA|AK093438,ref|NM_153254,mRNA|BC126152,ref|TTLL10,ens|ENST00000	169	129	76	82	5846	0.64497	26	41	34.5917	35	0	34.5917	35
1	1119330..1119537	mRNA|BC126154,mRNA|AK093438,ref|NM_153254,mRNA|BC126152,ref|TTLL10,ens|ENST00000	208	190	91	133	10901	0.576923	26	67	52.4087	54	0	52.4087	54
1	1120324..1120501	mRNA|BC126154,mRNA|AK093438,ref|NM_153254,mRNA|BC126152,ref|TTLL10,ens|ENST00000	178	178	100	124	8664	0.601124	32	58	48.6742	51	0	48.6742	51
1	1131985..1132166	ref|TTLL10,ens|ENST00000379289,ens|ENST00000379290,mRNA|AK124125,ccds|CCDS44036.	182	179	98	110	8290	0.576923	28	57	45.522	46	0	45.522	46
1	1132358..1132561	ref|TTLL10,ens|ENST00000379289,ens|ENST00000379290,mRNA|AK124125,ccds|CCDS44036.	204	0	0	49	3586	0.598039	8	22	17.5784	20	0	17.5784	20
1	1132788..1133247	ref|TTLL10,ens|ENST00000379289,ens|ENST00000379290,mRNA|AK124125,ccds|CCDS44036.	460	0	0	42	4041	0.741304	4	17	8.78478	8	0	8.78478	8
1	1138995..1139184	ref|NM_148902,ref|NM_004195,ens|ENST00000328596,mRNA|BC156102,mRNA|AF241229,ens|	190	0	0	13	887	0.7	2	6	4.66842	6	0	4.66842	6
1	1139186..1139644	ref|NM_148902,mRNA|AF125304,mRNA|BT019531,mRNA|AF117297,ref|NM_004195,ens|ENST00	459	0	0	59	4496	0.681917	3	19	9.79521	7	0	9.79521	7
1	1139769..1139945	ref|NM_148902,mRNA|AF125304,mRNA|BT019531,mRNA|AF117297,ref|NM_004195,ens|ENST00	177	0	0	8	540	0.621469	1	5	3.05085	3	0	3.05085	3
1	1140743..1140913	ref|NM_148902,mRNA|AF125304,mRNA|BT019531,mRNA|AF117297,ref|NM_004195,ens|ENST00	171	0	0	15	1003	0.660819	3	8	5.8655	6	0	5.8655	6
1	1141741..1141980	ref|NM_148902,mRNA|AF125304,mRNA|BT019531,mRNA|AF117297,ref|NM_004195,ens|ENST00	240	0	0	19	1659	0.695833	3	10	6.90833	8	0	6.90833	8
1	1146914..1147565	ref|NM_003327,ccds|CCDS11.1,ens|ENST00000453580,mRNA|BC105072,mRNA|BC040257,mRNA	652	54	8	128	12234	0.697853	8	33	18.7638	18	0	18.7638	18
1	1147989..1148110	ref|NM_003327,ccds|CCDS11.1,ens|ENST00000453580,mRNA|BC105072,mRNA|BC040257,mRNA	122	0	0	12	852	0.672131	0	9	6.98361	8	14	7.88889	9
1	1148364..1148902	ref|NM_003327,ccds|CCDS11.1,ens|ENST00000453580,mRNA|BC105072,mRNA|BC040257,mRNA	539	0	0	86	7512	0.710575	5	22	13.9351	15	0	13.9351	15
1	1148982..1149158	ref|NM_003327,ccds|CCDS11.1,mRNA|BC105072,mRNA|BC040257,mRNA|S76792,ens|ENST0000	177	0	0	55	3918	0.689266	12	29	22.1356	23	0	22.1356	23
1	1149353..1149472	ref|NM_003327,ccds|CCDS11.1,mRNA|BC105072,mRNA|BC040257,mRNA|S76792,ens|ENST0000	120	0	0	10	508	0.7	2	7	4.23333	5	0	4.23333	5
1	1149476..1149595	ref|NM_003327,ccds|CCDS11.1,mRNA|BC105072,mRNA|BC040257,mRNA|S76792,ens|ENST0000	120	0	0	24	1343	0.675	7	13	11.1917	11	0	11.1917	11
1	1152947..1153241	mRNA|CU679897,mRNA|AK126927,ref|NM_016547,mRNA|AK315517,mRNA|BC006211,mRNA|AK000	295	139	47	88	7854	0.623729	6	43	26.6237	28	0	26.6237	28
1	1153833..1154087	mRNA|CU679897,mRNA|AK126927,ref|NM_016547,mRNA|AK315517,mRNA|BC006211,mRNA|AK000	255	229	89	157	11344	0.623529	22	56	44.4863	46	0	44.4863	46
1	1154093..1154378	mRNA|CU679897,mRNA|AK126927,ref|NM_016547,mRNA|AK315517,mRNA|BC006211,mRNA|AK000	286	223	77	157	12822	0.653846	19	62	44.8322	49	0	44.8322	49
1	1155979..1156169	mRNA|CU679897,mRNA|AK126927,ref|NM_016547,mRNA|AK315517,mRNA|BC006211,mRNA|AK000	191	0	0	27	1885	0.513089	2	14	9.86911	12	0	9.86911	12
1	1158601..1158802	mRNA|CU679897,ref|NM_016547,mRNA|AK315517,mRNA|BC006211,mRNA|AK000717,mRNA|BC011	202	0	0	42	3138	0.529703	9	19	15.5347	17	0	15.5347	17
1	1159237..1159404	mRNA|CU679897,ref|NM_016547,mRNA|AK315517,mRNA|BC006211,mRNA|BC011244,mRNA|AK299	168	0	0	24	1562	0.60119	5	12	9.29762	10	0	9.29762	10
1	1163822..1164158	mRNA|CU679897,ref|NM_016547,mRNA|AK315517,mRNA|BC006211,mRNA|BC011244,mRNA|AK299	337	0	0	36	3203	0.635015	5	13	9.50445	9	0	9.50445	9
1	1167733..1167853	ccds|CCDS13.1,ref|NM_080605,ens|ENST00000379198,mRNA|BC160034,mRNA|BC051719,ref|	121	0	0	0	0	0.818182	0	0	0	0	121	NaN	NaN
1	1167878..1168242	ccds|CCDS13.1,ref|NM_080605,ens|ENST00000379198,mRNA|BC160034,mRNA|BC051719,ref|	365	0	0	17	1435	0.761644	0	8	3.93151	4	1	3.94231	4
1	1168244..1168597	ccds|CCDS13.1,ref|NM_080605,ens|ENST00000379198,mRNA|BC160034,mRNA|BC051719,ref|	354	0	0	13	1216	0.70339	2	5	3.43503	3	0	3.43503	3
1	1177935..1178112	ref|FAM132A,ens|ENST00000462849,mRNA|BC089443,ccds|CCDS30554.1,ens|ENST000004786	178	0	0	2	149	0.657303	0	2	0.837079	1	57	1.2314	1
1	1178192..1178360	ref|FAM132A,ens|ENST00000462849,mRNA|BC089443,ccds|CCDS30554.1,ens|ENST000004786	169	0	0	5	377	0.668639	1	3	2.23077	2	0	2.23077	2
1	1178372..1178549	ref|FAM132A,ens|ENST00000462849,mRNA|BC089443,ccds|CCDS30554.1,ens|ENST000004786	178	0	0	3	297	0.685393	1	2	1.66854	2	0	1.66854	2
1	1178767..1178940	ref|FAM132A,ens|ENST00000468365,mRNA|BC089443,ccds|CCDS30554.1,ens|ENST000003303	174	0	0	2	139	0.678161	0	1	0.798851	1	35	1	1
1	1179313..1179432	ref|FAM132A,ens|ENST00000468365,mRNA|BC089443,ccds|CCDS30554.1,ens|ENST000003303	120	0	0	0	0	0.7	0	0	0	0	120	NaN	NaN
1	1179438..1179883	ref|FAM132A,ens|ENST00000468365,ens|ENST00000486627,mRNA|BC089443,ccds|CCDS30554	446	0	0	4	389	0.674888	0	2	0.872197	1	199	1.5749	2
1	1181872..1182048	ref|FAM132A,mRNA|BC089443,ccds|CCDS30554.1,ens|ENST00000330388,ref|NM_001014980	177	0	0	0	0	0.779661	0	0	0	0	177	NaN	NaN
1	1190602..1190721	ens|ENST00000400930,mRNA|BC143657,mRNA|HQ258753,ref|NM_058167,ref|NM_194458,ccds	120	0	0	31	1576	0.591667	8	15	13.1333	14	0	13.1333	14
1	1190724..1190906	ens|ENST00000400930,mRNA|BC143657,mRNA|HQ258753,ref|NM_058167,ref|NM_194458,ccds	183	0	0	28	1634	0.557377	2	14	8.92896	11	0	8.92896	11
1	1191334..1191507	ens|ENST00000400930,mRNA|BC143657,mRNA|HQ258753,ref|NM_058167,ref|NM_194458,ccds	174	0	0	26	1958	0.402299	8	13	11.2529	11.5	0	11.2529	11.5
1	1192385..1192742	ens|ENST00000400930,ens|ENST00000477894,ens|ENST00000466752,ens|ENST00000491779,	358	0	0	8	776	0.555866	0	4	2.1676	2	39	2.4326	2
1	1196269..1196557	ens|ENST00000400930,ens|ENST00000477894,ens|ENST00000466752,ens|ENST00000491779,	289	0	0	29	2375	0.553633	5	12	8.21799	8	0	8.21799	8
1	1196563..1196812	ens|ENST00000400930,ens|ENST00000477894,ens|ENST00000466752,ens|ENST00000491779,	250	0	0	21	1356	0.612	3	7	5.424	6	0	5.424	6
1	1197662..1197860	ens|ENST00000400930,ens|ENST00000477894,ens|ENST00000466752,ens|ENST00000491779,	199	0	0	34	2451	0.547739	4	19	12.3166	12	0	12.3166	12
1	1198628..1198821	ens|ENST00000400930,ens|ENST00000477894,ens|ENST00000466752,ens|ENST00000491779,	194	0	0	46	3104	0.438144	7	22	16	17	0	16	17
1	1200204..1200303	ens|ENST00000400930,ens|ENST00000477894,ens|ENST00000466752,ens|ENST00000491779,	100	0	0	2	100	0.5	1	1	1	1	0	1	1
1	1201328..1201537	ens|ENST00000400930,ens|ENST00000477894,ens|ENST00000466752,ens|ENST00000491779,	210	75	35	82	4797	0.561905	7	36	22.8381	24.5	0	22.8381	24.5
1	1201553..1201673	ens|ENST00000400930,ens|ENST00000477894,ens|ENST00000466752,ens|ENST00000491779,	121	52	42	62	3298	0.561983	12	34	27.2562	29	0	27.2562	29
1	1203237..1203410	ens|ENST00000400930,ens|ENST00000477894,ens|ENST00000466752,ens|ENST00000491779,	174	0	0	39	2987	0.54023	10	20	17.1667	17	0	17.1667	17
1	1216084..1216204	ref|NR_037668,mRNA|AK127357,mRNA|BC040882,ens|ENST00000379116,ens|ENST0000033855	121	0	0	0	0	0.454545	0	0	0	0	121	NaN	NaN
1	1216671..1216835	ref|NR_037668,mRNA|AK127357,mRNA|BC040882,ens|ENST00000379116,ens|ENST0000033855	165	0	0	1	54	0.630303	0	1	0.327273	0	111	1	1
1	1216840..1217020	ref|NR_037668,mRNA|AK127357,mRNA|BC040882,ens|ENST00000379116,ens|ENST0000033855	181	0	0	7	491	0.646409	1	3	2.71271	3	0	2.71271	3
1	1217536..1217709	ref|NR_037668,mRNA|AX748006,mRNA|AK127357,mRNA|BC040882,mRNA|AK315288,mRNA|AX748	174	0	0	0	0	0.586207	0	0	0	0	174	NaN	NaN
1	1219345..1219466	ref|NR_037668,mRNA|AX748006,mRNA|AK127357,ccds|CCDS44037.1,mRNA|BC125074,mRNA|BC	122	0	0	0	0	0.606557	0	0	0	0	122	NaN	NaN
1	1220919..1221147	ref|NR_037668,mRNA|AX748006,mRNA|AK127357,ccds|CCDS44037.1,mRNA|BC125074,mRNA|EU	229	0	0	4	301	0.611354	1	2	1.31441	1	0	1.31441	1
1	1221331..1221671	ref|NR_037668,mRNA|AX748006,mRNA|AK127357,ccds|CCDS44037.1,mRNA|BC125074,mRNA|EU	341	0	0	24	1957	0.692082	2	8	5.739	6	0	5.739	6
1	1222117..1222662	ref|NR_037668,mRNA|AX748006,mRNA|AK127357,ccds|CCDS44037.1,mRNA|BC125074,mRNA|EU	546	0	0	16	1404	0.663004	1	5	2.57143	2	0	2.57143	2
1	1222853..1223412	ref|NR_037668,mRNA|AX748006,mRNA|AK127357,ccds|CCDS44037.1,mRNA|BC125074,mRNA|EU	560	0	0	28	2540	0.675	1	8	4.53571	5	0	4.53571	5
1	1225603..1226086	ref|NR_037668,mRNA|AX748006,mRNA|AK127357,ccds|CCDS44037.1,mRNA|BC125074,mRNA|EU	484	0	0	5	697	0.657025	0	3	1.44008	2	199	2.44561	2
1	1226293..1227021	ref|NR_037668,mRNA|AX748006,mRNA|AK127357,ccds|CCDS44037.1,mRNA|BC125074,mRNA|EU	729	0	0	4	416	0.679012	0	1	0.570645	1	313	1	1
1	1227238..1227403	ref|NR_037668,mRNA|AX748006,mRNA|AK127357,mRNA|AX748083,ens|ENST00000379116,ens|	166	0	0	2	162	0.572289	0	1	0.975904	1	4	1	1
1	1228941..1229109	ccds|CCDS19.2,mRNA|BC021851,mRNA|BC051194,mRNA|BC029929,mRNA|BC004874,ref|ACAP3,	169	0	0	4	283	0.698225	1	2	1.67456	2	0	1.67456	2
1	1229196..1229318	ccds|CCDS19.2,mRNA|BC021851,mRNA|BC051194,mRNA|BC029929,mRNA|BC004874,ref|ACAP3,	123	0	0	5	327	0.666667	2	3	2.65854	3	0	2.65854	3
1	1229456..1229637	ccds|CCDS19.2,mRNA|BC021851,mRNA|BC051194,mRNA|BC029929,mRNA|BC004874,ref|ACAP3,	182	0	0	15	1044	0.703297	4	7	5.73626	6	0	5.73626	6
1	1229721..1230202	ccds|CCDS19.2,mRNA|BC021851,mRNA|BC051194,mRNA|BC004874,ref|ACAP3,ref|NM_030649,	482	0	0	18	1528	0.719917	0	8	3.17012	2	30	3.38053	2
1	1230798..1230969	ccds|CCDS19.2,mRNA|BC021851,mRNA|BC051194,mRNA|BC004874,ref|ACAP3,ref|NM_030649,	172	0	0	12	795	0.651163	0	7	4.62209	4	1	4.64912	4
1	1231181..1231771	ccds|CCDS19.2,mRNA|BC051194,mRNA|BC004874,ref|ACAP3,ref|NM_030649,mRNA|AK093954,	591	0	0	12	1018	0.656514	0	4	1.7225	2	58	1.90994	2
1	1231777..1232028	ccds|CCDS19.2,ens|ENST00000379037,mRNA|BC051194,ref|ACAP3,ref|NM_030649,ens|ENST	252	0	0	5	478	0.694444	0	3	1.89683	2	10	1.97521	2
1	1233206..1233498	ccds|CCDS19.2,ens|ENST00000379037,mRNA|BC051194,ref|ACAP3,ref|NM_030649,ens|ENST	293	0	0	14	946	0.668942	1	4	3.22867	3	0	3.22867	3
1	1233675..1233864	ccds|CCDS19.2,mRNA|BC051194,ref|ACAP3,ref|NM_030649,ens|ENST00000476572,mRNA|AK0	190	0	0	4	444	0.668421	1	3	2.33684	3	0	2.33684	3
1	1233940..1234137	ccds|CCDS19.2,mRNA|BC051194,ref|ACAP3,ref|NM_030649,ens|ENST00000476572,mRNA|AK0	198	0	0	3	231	0.626263	0	2	1.16667	1	43	1.49032	1
1	1234579..1234786	ccds|CCDS19.2,mRNA|BC051194,ref|ACAP3,ref|NM_030649,ens|ENST00000476572,mRNA|AK0	208	0	0	2	184	0.673077	0	1	0.884615	1	24	1	1
1	1235069..1235188	ccds|CCDS19.2,mRNA|BC051194,ref|ACAP3,ref|NM_030649,mRNA|AK093954,ens|ENST000003	120	0	0	2	120	0.716667	1	1	1	1	0	1	1
1	1235190..1235650	ccds|CCDS19.2,mRNA|BC051194,ref|ACAP3,ref|NM_030649,mRNA|AK093954,ens|ENST000003	461	0	0	17	1581	0.646421	1	6	3.4295	3	0	3.4295	3
1	1235938..1236111	ccds|CCDS19.2,mRNA|BC051194,ens|ENST00000354980,ref|ACAP3,ref|NM_030649,mRNA|AK0	174	0	0	4	260	0.649425	0	2	1.49425	2	41	1.95489	2
1	1237311..1237486	ccds|CCDS19.2,mRNA|BC051194,ens|ENST00000354980,mRNA|AK098490,ref|ACAP3,ref|NM_0	176	0	0	2	169	0.636364	0	1	0.960227	1	7	1	1
1	1238246..1238416	ccds|CCDS19.2,mRNA|BC051194,ens|ENST00000354980,mRNA|AK098490,ref|ACAP3,ref|NM_0	171	0	0	8	519	0.637427	1	5	3.03509	3	0	3.03509	3
1	1238508..1238710	ccds|CCDS19.2,mRNA|BC051194,ens|ENST00000354980,mRNA|AK098490,ref|ACAP3,ref|NM_0	203	0	0	3	251	0.665025	0	3	1.23645	2	88	2.18261	2
1	1239372..1239566	ccds|CCDS19.2,mRNA|BC051194,ens|ENST00000354980,mRNA|AK098490,ref|ACAP3,ref|NM_0	195	0	0	7	653	0.630769	0	4	3.34872	4	2	3.38342	4
1	1242449..1242786	ccds|CCDS19.2,mRNA|BC051194,ens|ENST00000354980,ref|ACAP3,ref|NM_030649,mRNA|AK0	338	0	0	11	1029	0.573964	1	5	3.04438	3.5	0	3.04438	3.5
1	1243114..1243234	mRNA|BC051194,ref|ACAP3,ref|NM_030649,mRNA|AK093954,ens|ENST00000354700,mRNA|AX7	121	0	0	0	0	0.768595	0	0	0	0	121	NaN	NaN
1	1243994..1244181	mRNA|HQ447403,ref|PUSL1,mRNA|AK075292,ccds|CCDS20.1,ref|NM_153339,ens|ENST000004	188	0	0	6	409	0.723404	0	3	2.17553	3	37	2.70861	3
1	1244308..1244427	mRNA|HQ447403,ref|PUSL1,mRNA|AK075292,ccds|CCDS20.1,ens|ENST00000463758,ref|NM_1	120	0	0	1	1	0.758333	0	1	0.00833	0	119	1	1
1	1244429..1244709	mRNA|HQ447403,ref|PUSL1,mRNA|AK075292,ccds|CCDS20.1,ens|ENST00000463758,ref|NM_1	281	0	0	9	957	0.733096	0	5	3.40569	4	1	3.41786	4
1	1244857..1245321	mRNA|HQ447403,ref|PUSL1,mRNA|AK075292,ens|ENST00000493657,ccds|CCDS20.1,ens|ENST	465	0	0	21	1854	0.670968	1	6	3.9871	4	0	3.9871	4
1	1245953..1246142	mRNA|HQ447403,ref|PUSL1,mRNA|AK075292,ens|ENST00000493657,ccds|CCDS20.1,ref|NM_1	190	0	0	3	249	0.578947	1	2	1.31053	1	0	1.31053	1
1	1246233..1246503	mRNA|HQ447403,ref|PUSL1,mRNA|AK075292,ens|ENST00000493657,ccds|CCDS20.1,ens|ENST	271	0	0	18	1218	0.616236	2	8	4.49446	3	0	4.49446	3
1	1246737..1247084	ref|NM_001256462,ref|PUSL1,ref|NM_017871,ref|CPSF3L,mRNA|AK075292,ens|ENST000004	348	0	0	10	1045	0.577586	0	5	3.00287	2	19	3.17629	3
1	1247251..1247591	ref|NM_001256462,mRNA|AK297350,mRNA|AM393218,mRNA|BC007978,ens|ENST00000545578,e	341	0	0	9	807	0.653959	1	5	2.37537	2	0	2.37537	2
1	1247597..1247934	ref|NM_001256462,ens|ENST00000525769,mRNA|AK297350,mRNA|BC007978,mRNA|AM393218,e	338	0	0	20	1585	0.659763	0	8	4.68935	5	11	4.84709	5
1	1247937..1248548	ref|NM_001256462,mRNA|AK297350,ens|ENST00000525769,ens|ENST00000527383,mRNA|AM39	612	0	0	30	3444	0.674837	0	11	5.62745	7	97	6.68738	7
1	1248856..1249306	ref|NM_001256462,mRNA|AK297350,ens|ENST00000525769,mRNA|AM393218,mRNA|BC007978,e	451	0	0	35	3201	0.603104	0	10	7.09534	8	7	7.20721	8
1	1249582..1249769	ref|NM_001256462,mRNA|AK297350,ens|ENST00000531020,mRNA|AM393218,mRNA|BC007978,e	188	0	0	4	264	0.654255	0	2	1.40426	2	56	2	2
1	1250197..1250383	ref|NM_001256462,mRNA|AK297350,ens|ENST00000531020,ens|ENST00000526332,mRNA|AM39	187	0	0	8	526	0.620321	2	4	2.81283	3	0	2.81283	3
1	1250776..1251008	ref|NM_001256462,mRNA|AK297350,mRNA|BC007978,mRNA|AM393218,ens|ENST00000527383,e	233	0	0	32	2371	0.562232	3	15	10.176	12	0	10.176	12
1	1254155..1254878	ref|NM_001256462,mRNA|AK297350,mRNA|AM393218,mRNA|BC007978,ens|ENST00000526332,e	724	0	0	54	4707	0.614641	1	13	6.50138	6	0	6.50138	6
1	1255841..1256483	ref|NM_001256462,mRNA|AK297350,ens|ENST00000526332,mRNA|AM393218,mRNA|BC007978,e	643	0	0	54	4936	0.651633	1	16	7.67652	7	0	7.67652	7
1	1257244..1257363	ref|NM_001256462,mRNA|AK297350,mRNA|AM393218,ens|ENST00000526332,mRNA|BC007978,e	120	0	0	16	841	0.608333	3	10	7.00833	7	0	7.00833	7
1	1257365..1257484	ref|NM_001256462,mRNA|AK297350,ens|ENST00000526332,mRNA|BC007978,mRNA|AM393218,e	120	0	0	13	771	0.616667	4	10	6.425	8	0	6.425	8
1	1258539..1258750	ref|NM_001256462,mRNA|AK297350,mRNA|BC007978,mRNA|AM393218,ens|ENST00000526332,e	212	0	0	9	693	0.608491	2	4	3.26887	3	0	3.26887	3
1	1259949..1260140	ref|NM_001256462,ens|ENST00000526332,ens|ENST00000411962,ref|NM_017871,ens|ENST0	192	0	0	56	3730	0.697917	3	28	19.4271	24	0	19.4271	24
1	1262207..1262401	mRNA|BC011227,ref|GLTPD1,ref|NM_001029885,ens|ENST00000464957,ens|ENST0000034393	195	0	0	23	1371	0.512821	6	9	7.03077	7	0	7.03077	7
1	1262585..1263122	mRNA|BC011227,ref|GLTPD1,mRNA|AL122073,ref|NM_001029885,ens|ENST00000464957,ccds	538	0	0	89	8609	0.687732	9	23	16.0019	16	0	16.0019	16
1	1266711..1269176	ref|TAS1R3,mRNA|AK122959,ref|NM_152228,mRNA|AB527345,mRNA|BC152912,ccds|CCDS3055	2466	328	13	412	42448	0.676399	1	37	17.2121	17	0	17.2121	17
1	1269178..1269883	ref|TAS1R3,mRNA|AK122959,ref|NM_152228,mRNA|AB527345,mRNA|BC152912,ccds|CCDS3055	706	0	0	87	8000	0.657224	1	18	11.3314	12	0	11.3314	12
1	1271481..1271849	ref|DVL1,ens|ENST00000263743,mRNA|AK095867,ref|NM_004421,mRNA|CU690691,ens|ENST0	369	0	0	58	5155	0.710027	1	26	13.9702	17	0	13.9702	17
1	1273040..1273233	ref|DVL1,ens|ENST00000263743,mRNA|AK095867,ref|NM_004421,mRNA|CU690691,ens|ENST0	194	0	0	19	1175	0.628866	4	9	6.0567	6	0	6.0567	6
1	1273321..1273658	ref|DVL1,ens|ENST00000263743,mRNA|AK095867,ref|NM_004421,mRNA|CU690691,ens|ENST0	338	0	0	25	1778	0.704142	2	8	5.26036	6	0	5.26036	6
1	1273664..1274016	ref|DVL1,ens|ENST00000263743,mRNA|AK095867,ref|NM_004421,ens|ENST00000378891,mRN	353	0	0	52	4793	0.654391	5	20	13.5779	15	0	13.5779	15
1	1274684..1275238	ref|DVL1,ens|ENST00000263743,mRNA|AK095867,ref|NM_004421,ens|ENST00000378891,mRN	555	0	0	75	6839	0.679279	0	23	12.3225	12	14	12.6414	14
1	1275472..1275930	ref|DVL1,ens|ENST00000263743,mRNA|AK095867,ref|NM_004421,ens|ENST00000378891,mRN	459	0	0	60	5549	0.633987	7	18	12.0893	12	0	12.0893	12
1	1276956..1277178	ref|DVL1,ens|ENST00000263743,mRNA|AK095867,ref|NM_004421,ens|ENST00000378891,mRN	223	0	0	12	860	0.605381	3	5	3.8565	4	0	3.8565	4
1	1277327..1277534	ref|DVL1,ens|ENST00000263743,mRNA|AK095867,ref|NM_004421,ens|ENST00000378891,mRN	208	0	0	24	1854	0.653846	4	12	8.91346	9	0	8.91346	9
1	1277735..1277953	ref|DVL1,ens|ENST00000263743,mRNA|AK095867,ref|NM_004421,ens|ENST00000378891,mRN	219	0	0	7	559	0.69863	0	4	2.55251	3	3	2.58796	3
1	1278041..1278207	ref|DVL1,ens|ENST00000263743,mRNA|AK095867,ref|NM_004421,ens|ENST00000378891,mRN	167	0	0	15	1076	0.634731	5	7	6.44311	7	0	6.44311	7
1	1284278..1284447	ref|DVL1,ens|ENST00000263743,mRNA|AK095867,ref|NM_004421,ens|ENST00000378891,mRN	170	0	0	6	469	0.594118	2	3	2.75882	3	0	2.75882	3
1	1288566..1288750	mRNA|BC006213,ref|MXRA8,mRNA|AY358391,mRNA|AK293442,mRNA|AL050202,ref|NM_032348,	185	0	0	11	634	0.621622	1	5	3.42703	3	0	3.42703	3
1	1288911..1289081	mRNA|BC006213,ref|MXRA8,mRNA|AY358391,mRNA|AK293442,mRNA|AL050202,ref|NM_032348,	171	0	0	9	528	0.643275	0	7	3.07602	3	25	3.60274	3
1	1289193..1289707	ccds|CCDS24.1,mRNA|BC006213,ref|MXRA8,mRNA|AK315510,mRNA|AY358391,mRNA|AK293442,	515	0	0	39	2885	0.64466	2	9	5.60583	6	0	5.60583	6
1	1289710..1289875	ccds|CCDS24.1,mRNA|BC006213,ref|MXRA8,mRNA|AK315510,mRNA|AY358391,mRNA|AK293442,	166	0	0	24	1322	0.668675	5	11	7.96386	8	0	7.96386	8
1	1290085..1290516	ccds|CCDS24.1,mRNA|BC006213,ref|MXRA8,mRNA|AK315510,mRNA|AY358391,mRNA|AK293442,	432	0	0	26	2857	0.719907	1	11	6.61343	8	0	6.61343	8
1	1290583..1290765	ccds|CCDS24.1,mRNA|BC006213,ref|MXRA8,mRNA|AK315510,mRNA|AY358391,mRNA|AK293442,	183	0	0	2	53	0.710383	0	2	0.289617	0	144	1.35897	1
1	1290769..1291136	ccds|CCDS24.1,mRNA|BC006213,ref|MXRA8,mRNA|AK315510,mRNA|AY358391,mRNA|AK293442,	368	0	0	12	1070	0.779891	0	6	2.90761	3	140	4.69298	6
1	1292003..1292207	ccds|CCDS24.1,mRNA|BC006213,ref|MXRA8,mRNA|AK315510,mRNA|AY358391,mRNA|AK293442,	205	0	0	5	413	0.643902	1	3	2.01463	2	0	2.01463	2
1	1293749..1293945	ccds|CCDS24.1,mRNA|BC006213,ref|MXRA8,mRNA|AK315510,mRNA|AY358391,mRNA|AK293442,	197	0	0	33	2731	0.624365	8	17	13.8629	16	0	13.8629	16
1	1296561..1296686	mRNA|AK095966,mRNA|AB052096,ens|ENST00000477278,ens|ENST00000378864	126	0	0	19	1164	0.531746	7	10	9.2381	9	0	9.2381	9
1	1309228..1309647	mRNA|BC046345,ens|ENST00000338338,ref|NM_001127229,mRNA|BC062333,ref|AURKAIP1,cc	420	384	91	354	31671	0.609524	25	115	75.4048	84.5	0	75.4048	84.5
1	1309653..1309857	mRNA|BC046345,ens|ENST00000338338,ref|NM_001127229,ens|ENST00000489799,mRNA|BC06	205	205	100	189	10628	0.707317	30	81	51.8439	50	0	51.8439	50
1	1309948..1310067	mRNA|BC046345,ens|ENST00000338338,ref|NM_001127229,ens|ENST00000489799,mRNA|BC06	120	0	0	50	2108	0.633333	13	21	17.5667	17	0	17.5667	17
1	1310072..1310191	ens|ENST00000338338,ref|NM_001127229,ens|ENST00000489799,mRNA|BC062333,ens|ENST0	120	0	0	42	2344	0.675	15	25	19.5333	18.5	0	19.5333	18.5
1	1322623..1323002	ens|ENST00000400809,mRNA|AK293451,ens|ENST00000482621,mRNA|AK000685,mRNA|AK30119	380	0	0	106	8910	0.602632	15	28	23.4474	24	0	23.4474	24
1	1323188..1323501	ens|ENST00000400809,mRNA|AK293451,ens|ENST00000482621,mRNA|AK000685,mRNA|AK30119	314	179	57	109	9111	0.566879	16	44	29.0159	30	0	29.0159	30
1	1323924..1324075	ens|ENST00000400809,mRNA|AK293451,ens|ENST00000482621,mRNA|AK000685,mRNA|AK30119	152	0	0	9	582	0.473684	2	5	3.81579	5	0	3.81579	5
1	1325640..1326011	ens|ENST00000400809,mRNA|AK293451,ens|ENST00000482621,mRNA|AK000685,mRNA|AK30119	372	372	100	400	34630	0.467742	40	124	93.0914	94	0	93.0914	94
1	1326062..1326282	ens|ENST00000400809,mRNA|AK293451,ens|ENST00000482621,mRNA|AK000685,mRNA|AK30119	221	221	100	141	9455	0.493213	34	52	42.7828	43	0	42.7828	43
1	1326716..1327027	ens|ENST00000400809,mRNA|AK293451,ens|ENST00000482621,mRNA|AK301199,ens|ENST0000	312	307	98	252	20557	0.551282	29	89	65.8878	71	0	65.8878	71
1	1328114..1328331	ens|ENST00000400809,mRNA|AK293451,ens|ENST00000482621,ccds|CCDS30558.1,ens|ENST0	218	140	64	91	6664	0.43578	10	41	30.5688	36	0	30.5688	36
1	1328750..1328940	ens|ENST00000400809,mRNA|AK293451,ens|ENST00000482621,ccds|CCDS30558.1,ens|ENST0	191	171	89	129	9146	0.455497	22	62	47.8848	50	0	47.8848	50
1	1330752..1330917	ens|ENST00000400809,mRNA|AK293451,ens|ENST00000482621,ccds|CCDS30558.1,ens|ENST0	166	166	100	139	9121	0.481928	39	66	54.9458	58	0	54.9458	58
1	1333557..1333729	ens|ENST00000400809,ens|ENST00000482621,ccds|CCDS30558.1,ens|ENST00000471930,mRN	173	161	93	85	6045	0.473988	24	40	34.9422	36	0	34.9422	36
1	1333898..1334083	ens|ENST00000400809,ccds|CCDS30558.1,mRNA|BC016333,mRNA|AK225758,mRNA|AB384420,e	186	27	14	60	3884	0.473118	7	30	21.0161	24	0	21.0161	24
1	1334399..1334756	ens|ENST00000400809,ccds|CCDS30558.1,mRNA|BC016333,mRNA|AK225758,mRNA|AB384420,e	358	191	53	120	10684	0.715084	11	45	29.8464	31	0	29.8464	31
1	1334957..1335122	mRNA|BC112998,ref|LOC148413,mRNA|BC112999,ens|ENST00000447725,mRNA|BC005108,ref|	166	166	100	133	9579	0.692771	36	72	57.6988	60	0	57.6988	60
1	1335563..1335743	mRNA|BC112998,ref|LOC148413,mRNA|BC112999,mRNA|AK092572,ens|ENST00000447725,mRNA	181	159	87	93	6886	0.607735	27	47	38.0442	40	0	38.0442	40
1	1335940..1336118	mRNA|BC112998,ref|LOC148413,mRNA|BC112999,mRNA|AK092572,ens|ENST00000447725,mRNA	179	136	75	79	5513	0.519553	24	35	30.7989	32	0	30.7989	32
1	1337433..1337667	mRNA|BC059945,ccds|CCDS26.1,mRNA|AB049644,ens|ENST00000487659,mRNA|BC014316,ens|	235	198	84	145	11607	0.497872	19	71	49.3915	50	0	49.3915	50
1	1341090..1341273	mRNA|BC059945,ccds|CCDS26.1,mRNA|AB049644,ens|ENST00000482352,mRNA|AK301440,ens|	184	141	76	88	6376	0.483696	16	45	34.6522	36	0	34.6522	36
1	1342313..1342598	mRNA|BC059945,ccds|CCDS26.1,mRNA|AB049644,ens|ENST00000477686,ens|ENST0000048235	286	286	100	303	25680	0.646853	42	124	89.7902	93	0	89.7902	93
1	1354457..1354576	ref|NM_001145210,ens|ENST00000537107,ref|NM_001243536,ref|ANKRD65,mRNA|BC063445,	120	9	7	51	2307	0.675	7	31	19.225	18.5	0	19.225	18.5
1	1354580..1354948	ref|NM_001145210,ens|ENST00000537107,ens|ENST00000442470,ref|NM_001243536,ref|AN	369	93	25	102	7982	0.682927	9	37	21.6314	18	0	21.6314	18
1	1355367..1355489	ref|NM_001145210,ens|ENST00000537107,ens|ENST00000442470,ref|NM_001243536,ref|AN	123	0	0	13	672	0.772358	3	7	5.46341	6	0	5.46341	6
1	1355659..1355917	ref|NM_001145210,ens|ENST00000537107,ens|ENST00000442470,ref|NM_001243536,ref|AN	259	0	0	0	0	0.80695	0	0	0	0	259	NaN	NaN
1	1356239..1356426	ref|NM_001145210,ens|ENST00000537107,ens|ENST00000442470,ref|NM_001243536,ref|AN	188	0	0	13	978	0.654255	3	7	5.20213	5	0	5.20213	5
1	1361449..1361636	ref|TMEM88B,ref|NM_001146685,ens|ENST00000439191	188	0	0	0	0	0.702128	0	0	0	0	188	NaN	NaN
1	1361642..1361761	ref|TMEM88B,ens|ENST00000378821,ref|NM_001146685,ens|ENST00000439191	120	0	0	0	0	0.741667	0	0	0	0	120	NaN	NaN
1	1362931..1363051	ref|TMEM88B,ref|NM_001146685,ens|ENST00000439191	121	0	0	0	0	0.752066	0	0	0	0	121	NaN	NaN
1	1363132..1363254	ref|TMEM88B,ref|NM_001146685,ens|ENST00000439191	123	0	0	0	0	0.747967	0	0	0	0	123	NaN	NaN
1	1371048..1371173	ens|ENST00000495558,ens|ENST00000404702,ens|ENST00000338660,ref|NM_022834,ref|VW	126	0	0	20	1228	0.777778	8	10	9.74603	10	0	9.74603	10
1	1372285..1372845	ens|ENST00000495558,ccds|CCDS28.2,ccds|CCDS27.1,ens|ENST00000471398,ens|ENST0000	561	0	0	24	2513	0.647059	0	9	4.4795	4	24	4.6797	4
1	1374456..1374726	ccds|CCDS27.1,ens|ENST00000404702,ens|ENST00000338660,mRNA|BC059409,ref|NM_02283	271	0	0	19	1360	0.697417	4	7	5.01845	5	0	5.01845	5
1	1374732..1375100	ccds|CCDS27.1,ens|ENST00000404702,ens|ENST00000338660,mRNA|BC059409,ref|NM_02283	369	0	0	10	843	0.794038	0	4	2.28455	2	46	2.60991	2
1	1385984..1386083	ens|ENST00000378785,ref|NM_001039211,mRNA|AX747252,ens|ENST00000475091,ref|ATAD3	100	78	78	62	3497	0.63	22	40	35.08	39	0	35.08	39
1	1387405..1387525	ens|ENST00000378785,ccds|CCDS44039.1,ref|NM_001039211,mRNA|AX747252,ens|ENST0000	121	121	100	110	6409	0.561983	45	57	52.9669	54	0	52.9669	54
1	1387607..1387736	ens|ENST00000378785,ccds|CCDS44039.1,ref|NM_001039211,mRNA|AX747252,ens|ENST0000	130	130	100	82	4790	0.607692	30	42	36.8462	38	0	36.8462	38
1	1387787..1387876	ens|ENST00000378785,ccds|CCDS44039.1,ref|NM_001039211,mRNA|AX747252,ens|ENST0000	90	0	0	32	1205	0.588889	6	22	13.3889	11	0	13.3889	11
1	1389710..1389849	ens|ENST00000378785,ccds|CCDS44039.1,ref|NM_001039211,mRNA|AX747252,ens|ENST0000	140	0	0	10	649	0.65	4	5	4.63571	5	0	4.63571	5
1	1390799..1390979	ens|ENST00000378785,ccds|CCDS44039.1,ref|NM_001039211,mRNA|AX747252,ens|ENST0000	181	0	0	18	1075	0.685083	2	10	5.93923	6	0	5.93923	6
1	1391089..1391209	ens|ENST00000378785,ccds|CCDS44039.1,ref|NM_001039211,mRNA|AX747252,ens|ENST0000	121	62	51	67	3541	0.652893	24	34	29.2645	30	0	29.2645	30
1	1391556..1391649	ens|ENST00000378785,ccds|CCDS44039.1,ref|NM_001039211,mRNA|AX747252,ref|ATAD3C,m	94	0	0	14	731	0.56383	6	8	7.7766	8	0	7.7766	8
1	1392565..1392685	ens|ENST00000378785,ccds|CCDS44039.1,ref|NM_001039211,mRNA|AX747252,ref|ATAD3C,m	121	49	40	64	3340	0.545455	19	33	27.6033	29	0	27.6033	29
1	1394501..1394623	ens|ENST00000378785,ccds|CCDS44039.1,ref|NM_001039211,mRNA|AX747252,ref|ATAD3C,m	123	0	0	31	1775	0.593496	9	17	14.4309	14	0	14.4309	14
1	1395232..1395385	ens|ENST00000378785,ccds|CCDS44039.1,ref|NM_001039211,mRNA|AX747252,ref|ATAD3C,m	154	0	0	14	932	0.655844	2	7	6.05195	7	0	6.05195	7
1	1396140..1396260	ens|ENST00000378785,ccds|CCDS44039.1,ref|NM_001039211,mRNA|AX747252,ref|ATAD3C,m	121	0	0	52	2782	0.619835	19	27	22.9917	23	0	22.9917	23
1	1397987..1398113	ens|ENST00000378785,ccds|CCDS44039.1,ref|NM_001039211,ens|ENST00000484537,mRNA|A	127	0	0	55	3215	0.614173	17	29	25.315	27	0	25.315	27
1	1403775..1403889	mRNA|AK094502,ens|ENST00000378785,ccds|CCDS44039.1,ref|NM_001039211,ens|ENST0000	115	78	67	64	3507	0.652174	25	36	30.4957	31	0	30.4957	31
1	1403905..1404091	ens|ENST00000378785,mRNA|AK094502,ref|NM_001039211,ens|ENST00000484537,mRNA|BC10	187	0	0	58	3395	0.652406	12	28	18.0963	18	0	18.0963	18
1	1407242..1407331	mRNA|AK097309,ens|ENST00000360489,ens|ENST00000378741,mRNA|BC018701,ens|ENST0000	90	0	0	18	912	0.722222	9	12	10.3667	10	0	10.3667	10
1	1407340..1407478	mRNA|AK097309,ens|ENST00000360489,ens|ENST00000378741,mRNA|BC018701,ens|ENST0000	139	0	0	8	237	0.755396	0	5	1.70504	2	61	3.03846	3
1	1407510..1407689	mRNA|AK097309,ens|ENST00000360489,ens|ENST00000378741,mRNA|BC018701,ens|ENST0000	180	0	0	21	1364	0.727778	2	11	7.57778	9	0	7.57778	9
1	1412595..1412684	mRNA|AK097309,ens|ENST00000360489,ens|ENST00000378741,mRNA|BC018701,ens|ENST0000	90	0	0	21	876	0.622222	9	10	9.73333	10	0	9.73333	10
1	1412700..1412789	mRNA|AK097309,ens|ENST00000360489,ens|ENST00000378741,mRNA|BC018701,ens|ENST0000	90	0	0	15	494	0.655556	3	10	5.48889	6	0	5.48889	6
1	1413845..1413934	mRNA|BC009938,mRNA|AK097309,ens|ENST00000360489,ens|ENST00000378741,mRNA|BC01870	90	0	0	41	1660	0.6	14	22	18.4444	20	0	18.4444	20
1	1413944..1414131	mRNA|BC009938,mRNA|AK097309,ens|ENST00000360489,ens|ENST00000378741,mRNA|BC01870	188	0	0	31	1718	0.648936	2	18	9.1383	5	0	9.1383	5
1	1414393..1414553	mRNA|BC009938,mRNA|AK097309,ens|ENST00000360489,ens|ENST00000378741,mRNA|BC01870	161	0	0	15	857	0.63354	1	10	5.32298	5	0	5.32298	5
1	1416226..1416351	mRNA|BC009938,mRNA|AK097309,ens|ENST00000360489,ens|ENST00000378741,mRNA|BC01870	126	0	0	22	1398	0.571429	6	13	11.0952	12	0	11.0952	12
1	1417532..1417647	mRNA|BC009938,mRNA|AK097309,ens|ENST00000360489,ens|ENST00000378741,mRNA|BC01870	116	0	0	23	1371	0.655172	8	13	11.819	13	0	11.819	13
1	1417862..1417951	mRNA|BC009938,mRNA|AK097309,ens|ENST00000360489,ens|ENST00000378741,mRNA|BC01870	90	0	0	19	874	0.611111	8	12	9.71111	10	0	9.71111	10
1	1418032..1418160	mRNA|BC009938,mRNA|AK097309,ens|ENST00000360489,ens|ENST00000378741,mRNA|BC01870	129	0	0	34	2160	0.658915	14	18	16.7442	17	0	16.7442	17
1	1418454..1418544	mRNA|BC009938,ens|ENST00000360489,mRNA|BC018701,ens|ENST00000378737,ref|ATAD3B,m	91	0	0	0	0	0.406593	0	0	0	0	91	NaN	NaN
1	1420381..1420520	mRNA|BC009938,ens|ENST00000360489,ens|ENST00000474481,mRNA|BC018701,ens|ENST0000	140	0	0	19	1172	0.65	7	11	8.37143	8	0	8.37143	8
1	1421118..1421298	mRNA|BC009938,ens|ENST00000360489,ens|ENST00000474481,mRNA|BC018701,ens|ENST0000	181	0	0	14	1061	0.679558	2	7	5.86188	6	0	5.86188	6
1	1421484..1421599	mRNA|BC009938,ens|ENST00000360489,ens|ENST00000474481,mRNA|BC018701,ens|ENST0000	116	55	47	62	3370	0.637931	22	32	29.0517	29	0	29.0517	29
1	1421876..1421968	mRNA|BC009938,ens|ENST00000360489,ens|ENST00000474481,mRNA|BC018701,ens|ENST0000	93	0	0	45	2109	0.55914	18	24	22.6774	23	0	22.6774	23
1	1423171..1423260	mRNA|BC009938,ens|ENST00000360489,ens|ENST00000474481,mRNA|BC018701,ens|ENST0000	90	0	0	18	691	0.655556	6	11	7.67778	7	0	7.67778	7
1	1423276..1423365	mRNA|BC009938,ens|ENST00000360489,ens|ENST00000474481,mRNA|BC018701,ens|ENST0000	90	0	0	38	1580	0.655556	13	19	17.5556	18	0	17.5556	18
1	1424548..1424663	mRNA|BC009938,ens|ENST00000360489,ens|ENST00000474481,mRNA|BC018701,ens|ENST0000	116	0	0	26	1542	0.551724	10	15	13.2931	14	0	13.2931	14
1	1425589..1425760	mRNA|BC009938,ens|ENST00000360489,ens|ENST00000474481,mRNA|BC018701,ens|ENST0000	172	139	80	83	5337	0.604651	22	36	31.0291	32	0	31.0291	32
1	1425763..1425928	mRNA|BC009938,ens|ENST00000360489,ens|ENST00000474481,mRNA|BC018701,ens|ENST0000	166	17	10	82	3855	0.614458	20	33	23.2229	22	0	23.2229	22
1	1425950..1426113	mRNA|BC009938,ens|ENST00000360489,ens|ENST00000474481,mRNA|BC018701,ens|ENST0000	164	0	0	50	3289	0.658537	12	27	20.0549	21	0	20.0549	21
1	1430838..1431093	mRNA|BC009938,ens|ENST00000360489,ens|ENST00000474481,mRNA|BC018701,ens|ENST0000	256	106	41	87	7181	0.644531	19	34	28.0508	28	0	28.0508	28
1	1444590..1444865	mRNA|AF343078	276	90	32	86	6728	0.648551	10	32	24.3768	28	0	24.3768	28
1	1447626..1447715	mRNA|BC014101,mRNA|AK001571,ref|NM_018188,mRNA|GU189416,ref|ATAD3A,mRNA|BC007803	90	0	0	19	875	0.711111	9	10	9.72222	10	0	9.72222	10
1	1447724..1447862	mRNA|BC014101,mRNA|AK001571,ref|NM_018188,ccds|CCDS53259.1,mRNA|GU189416,ref|ATA	139	0	0	13	624	0.76259	0	7	4.48921	7	37	6.11765	7
1	1447894..1448080	mRNA|BC014101,mRNA|AK001571,ref|NM_018188,ccds|CCDS53259.1,mRNA|GU189416,ens|ENS	187	0	0	18	1470	0.727273	2	10	7.86096	9	0	7.86096	9
1	1451313..1451412	mRNA|BC014101,mRNA|AK001571,ref|NM_018188,ccds|CCDS53259.1,mRNA|GU189416,ens|ENS	100	100	100	116	6027	0.64	46	69	60.27	61	0	60.27	61
1	1452512..1452601	mRNA|BC014101,mRNA|AK001571,ref|NM_018188,ccds|CCDS53259.1,mRNA|GU189416,ens|ENS	90	81	90	75	3264	0.611111	27	42	36.2778	37.5	0	36.2778	37.5
1	1452611..1452798	mRNA|BC014101,mRNA|AK001571,ref|NM_018188,ccds|CCDS53259.1,mRNA|GU189416,ens|ENS	188	42	22	59	3174	0.654255	1	36	16.883	14	0	16.883	14
1	1453060..1453220	mRNA|BC014101,mRNA|AK001571,ref|NM_018188,ens|ENST00000429957,ccds|CCDS53259.1,m	161	0	0	37	2550	0.63354	5	21	15.8385	20	0	15.8385	20
1	1454163..1454405	mRNA|BC014101,mRNA|AK001571,ref|NM_018188,ens|ENST00000429957,ccds|CCDS53259.1,m	243	243	100	202	16744	0.592593	39	85	68.9053	75	0	68.9053	75
1	1455535..1455650	mRNA|BC014101,mRNA|AK001571,ref|NM_018188,ens|ENST00000429957,ccds|CCDS53259.1,m	116	0	0	41	1972	0.663793	9	22	17	18	0	17	18
1	1455865..1455954	mRNA|BC014101,mRNA|AK001571,ref|NM_018188,ens|ENST00000429957,ccds|CCDS53259.1,m	90	0	0	36	1514	0.622222	13	19	16.8222	16	0	16.8222	16
1	1455970..1456059	mRNA|BC014101,mRNA|AK001571,ref|NM_018188,ens|ENST00000429957,ccds|CCDS53259.1,m	90	0	0	23	931	0.577778	6	13	10.3444	12	0	10.3444	12
1	1458109..1458248	mRNA|BC014101,mRNA|AK001571,ref|NM_018188,ccds|CCDS53259.1,mRNA|GU189416,ens|ENS	140	0	0	16	862	0.65	5	8	6.15714	6	0	6.15714	6
1	1458836..1458925	mRNA|BC014101,mRNA|AK001571,ref|NM_018188,ccds|CCDS53259.1,mRNA|GU189416,ens|ENS	90	0	0	16	644	0.711111	4	9	7.15556	8	0	7.15556	8
1	1458929..1459018	mRNA|BC014101,mRNA|AK001571,ref|NM_018188,ccds|CCDS53259.1,mRNA|GU189416,ens|ENS	90	0	0	17	713	0.7	7	9	7.92222	8	0	7.92222	8
1	1459214..1459328	mRNA|BC014101,mRNA|AK001571,ref|NM_018188,ccds|CCDS53259.1,mRNA|GU189416,ens|ENS	115	115	100	80	4479	0.608696	33	42	38.9478	39	0	38.9478	39
1	1459604..1459697	mRNA|BC014101,mRNA|AK001571,ref|NM_018188,ccds|CCDS53259.1,mRNA|GU189416,ens|ENS	94	94	100	67	3239	0.585106	30	36	34.4574	35	0	34.4574	35
1	1460669..1460789	mRNA|BC014101,mRNA|AK001571,ref|NM_018188,ccds|CCDS53259.1,mRNA|GU189416,ens|ENS	121	0	0	44	2800	0.553719	13	27	23.1405	25	0	23.1405	25
1	1461801..1461923	mRNA|BC014101,mRNA|AK001571,ref|NM_018188,ccds|CCDS53259.1,mRNA|GU189416,ens|ENS	123	0	0	22	1297	0.593496	7	13	10.5447	11	0	10.5447	11
1	1462532..1462680	mRNA|BC014101,mRNA|AK001571,ref|NM_018188,ccds|CCDS53259.1,mRNA|GU189416,ens|ENS	149	0	0	6	402	0.66443	1	3	2.69799	3	0	2.69799	3
1	1463022..1463205	mRNA|BC014101,mRNA|AK001571,ref|NM_018188,ccds|CCDS53259.1,mRNA|GU189416,ens|ENS	184	0	0	49	3750	0.61413	6	26	20.3804	20	0	20.3804	20
1	1464610..1464773	mRNA|BC014101,mRNA|AK001571,ref|NM_018188,ccds|CCDS53259.1,mRNA|GU189416,ens|ENS	164	0	0	54	3412	0.658537	11	27	20.8049	21	0	20.8049	21
1	1469311..1469466	mRNA|BC014101,mRNA|AK001571,ref|NM_018188,mRNA|AK092833,ccds|CCDS53259.1,mRNA|GU	156	104	66	74	4876	0.653846	20	38	31.2564	33	0	31.2564	33
1	1470682..1471140	ref|TMEM240,mRNA|BC147018,ens|ENST00000378733,ens|ENST00000425828,ccds|CCDS44040	459	290	63	204	18153	0.681917	17	73	39.549	32	0	39.549	32
1	1475049..1475219	ref|TMEM240,mRNA|BC147018,ens|ENST00000378733,ens|ENST00000425828,ccds|CCDS44040	171	0	0	55	3951	0.649123	11	29	23.1053	26	0	23.1053	26
1	1475632..1475753	mRNA|BC147018,ens|ENST00000425828,mRNA|BC147020	122	122	100	123	6668	0.721311	44	62	54.6557	55	0	54.6557	55
1	1477339..1477564	mRNA|AJ276409,mRNA|DQ896236,ref|NM_014188,mRNA|BC008070,ens|ENST00000291386,mRNA	226	202	89	154	11486	0.539823	25	71	50.823	53	0	50.823	53
1	1479242..1479363	mRNA|AJ276409,mRNA|DQ896236,ref|NM_014188,mRNA|BC008070,ens|ENST00000291386,mRNA	122	0	0	29	1715	0.565574	12	16	14.0574	14	0	14.0574	14
1	1480142..1480310	mRNA|AJ276409,ens|ENST00000378725,mRNA|DQ896236,ref|NM_014188,mRNA|BC008070,ens|	169	139	82	109	6569	0.597633	26	51	38.8698	39	0	38.8698	39
1	1480316..1480435	mRNA|AJ276409,ens|ENST00000378725,mRNA|DQ896236,ref|NM_014188,mRNA|BC008070,ens|	120	115	95	94	4659	0.433333	26	51	38.825	37.5	0	38.825	37.5
1	1499952..1500353	mRNA|AJ276409,ens|ENST00000378725,mRNA|DQ896236,ref|NM_014188,mRNA|AK023110,mRNA	402	337	83	243	22033	0.50995	17	86	54.8109	56	0	54.8109	56
1	1509791..1509965	mRNA|AJ276409,ens|ENST00000378725,mRNA|DQ896236,ref|NM_014188,mRNA|AK023110,mRNA	175	175	100	112	8288	0.714286	37	55	47.36	47	0	47.36	47
1	1510411..1510587	mRNA|AF161351,ens|ENST00000366221,mRNA|AB593172	177	177	100	150	9909	0.638418	47	70	55.9831	55	0	55.9831	55
1	1510592..1510711	mRNA|AF161351,ens|ENST00000366221	120	43	35	73	2809	0.533333	12	46	23.4083	18	0	23.4083	18
1	1534757..1534922	ref|NM_001242659,mRNA|AB188495,ref|C1orf233,ens|ENST00000422725	166	0	0	42	2815	0.692771	10	22	16.9578	17.5	0	16.9578	17.5
1	1534928..1535093	ref|NM_001242659,mRNA|AB188495,ref|C1orf233,ens|ENST00000422725	166	0	0	34	1506	0.746988	6	17	9.07229	9	0	9.07229	9
1	1535098..1535299	ref|NM_001242659,mRNA|AB188495,ref|C1orf233,ens|ENST00000422725	202	0	0	10	625	0.806931	1	6	3.09406	3	0	3.09406	3
1	1550883..1551085	ens|ENST00000518681,ref|NM_001170688,mRNA|AB076692,mRNA|AK123400,mRNA|BC035078,e	203	0	0	26	1971	0.70936	7	13	9.70936	9	0	9.70936	9
1	1551889..1552101	ens|ENST00000502470,ens|ENST00000518681,mRNA|AM393613,ref|NM_001170688,mRNA|AB07	213	0	0	35	2757	0.629108	9	18	12.9437	14	0	12.9437	14
1	1558805..1559339	ens|ENST00000502470,ens|ENST00000518681,mRNA|AM393613,ens|ENST00000378708,ref|NM	535	133	24	122	11601	0.71215	3	39	21.6841	24	0	21.6841	24
1	1560114..1560816	ens|ENST00000518681,mRNA|AM393613,ens|ENST00000378708,ref|NM_001170688,ccds|CCDS	703	99	14	139	12262	0.644381	7	37	17.441	16	0	17.441	16
1	1560822..1561014	ens|ENST00000518681,mRNA|AM393613,ens|ENST00000378708,ref|NM_001170688,ccds|CCDS	193	0	0	49	3809	0.683938	4	27	19.7358	24	0	19.7358	24
1	1562006..1562171	ens|ENST00000518681,mRNA|AM393613,ens|ENST00000378708,ref|NM_001170688,ccds|CCDS	166	7	4	76	3358	0.686747	8	37	20.2289	24	0	20.2289	24
1	1562177..1562766	ens|ENST00000518681,mRNA|AM393613,ens|ENST00000378708,ref|NM_001170688,ccds|CCDS	590	252	42	217	20245	0.674576	15	68	34.3153	27	0	34.3153	27
1	1563021..1563197	ens|ENST00000518681,mRNA|AM393613,ens|ENST00000378708,ref|NM_001170688,ccds|CCDS	177	0	0	40	3076	0.689266	12	20	17.3785	18	0	17.3785	18
1	1563393..1564067	ens|ENST00000518681,mRNA|AM393613,ens|ENST00000378708,ref|NM_001170688,ccds|CCDS	675	393	58	194	18828	0.682963	5	41	27.8948	31	0	27.8948	31
1	1564542..1565135	ens|ENST00000518681,mRNA|AM393613,ens|ENST00000378708,ref|NM_001170688,ccds|CCDS	594	157	26	118	10147	0.737374	3	51	17.0859	7	0	17.0859	7
1	1565705..1565870	ens|ENST00000518681,mRNA|AM393613,ens|ENST00000378708,ref|NM_001170688,mRNA|AB07	166	74	44	67	4272	0.716867	9	35	25.7349	29	0	25.7349	29
1	1565875..1565994	ref|NM_001170688,ens|ENST00000355826,ref|NM_080875,ref|NM_001170686,ref|NR_03318	120	38	31	59	2625	0.633333	7	33	21.875	23	0	21.875	23
1	1567575..1567694	ens|ENST00000378675,ens|ENST00000512731,mRNA|AB010962,ens|ENST00000356026,ens|EN	120	0	0	4	240	0.775	2	2	2	2	0	2	2
1	1567697..1567816	ens|ENST00000378675,ens|ENST00000512731,mRNA|AB010962,ens|ENST00000356026,mRNA|A	120	0	0	3	122	0.783333	0	2	1.01667	1	45	1.62667	2
1	1568077..1568196	ens|ENST00000378675,ens|ENST00000512731,mRNA|AB010962,ens|ENST00000356026,ens|EN	120	0	0	0	0	0.633333	0	0	0	0	120	NaN	NaN
1	1568206..1568328	ens|ENST00000378675,ens|ENST00000512731,mRNA|AB010962,ref|NR_002946,ens|ENST0000	123	0	0	0	0	0.756098	0	0	0	0	123	NaN	NaN
1	1568339..1568521	ens|ENST00000378675,ens|ENST00000512731,mRNA|AB010962,ref|NR_002946,ens|ENST0000	183	0	0	0	0	0.73224	0	0	0	0	183	NaN	NaN
1	1568537..1568781	ens|ENST00000378675,ens|ENST00000512731,mRNA|AB010962,ref|NR_002946,ens|ENST0000	245	0	0	0	0	0.689796	0	0	0	0	245	NaN	NaN
1	1568793..1568882	ens|ENST00000378675,ens|ENST00000512731,mRNA|AB010962,ref|NR_002946,ens|ENST0000	90	0	0	0	0	0.7	0	0	0	0	90	NaN	NaN
1	1569137..1569318	ens|ENST00000378675,ens|ENST00000512731,mRNA|AB010962,ref|NR_002946,ens|ENST0000	182	0	0	0	0	0.703297	0	0	0	0	182	NaN	NaN
1	1569330..1569845	ens|ENST00000378675,ens|ENST00000512731,ens|ENST00000490017,mRNA|AB010962,ref|NR	516	0	0	15	908	0.71124	0	8	1.75969	1	189	2.77676	2
1	1569848..1569980	ens|ENST00000378675,ens|ENST00000490017,mRNA|AB010962,ref|NR_002946,ens|ENST0000	133	0	0	32	1880	0.676692	8	17	14.1353	15	0	14.1353	15
1	1571160..1571276	ref|CDK11B,mRNA|AK000081,mRNA|AF067513,mRNA|BC033069,ref|NM_033492,ens|ENST00000	117	0	0	0	0	0.666667	0	0	0	0	117	NaN	NaN
1	1571286..1571491	ref|CDK11B,mRNA|AK000081,mRNA|AF067513,mRNA|BC033069,ref|NM_033492,ens|ENST00000	206	0	0	1	13	0.679612	0	1	0.0631068	0	193	1	1
1	1571719..1571852	ref|CDK11B,mRNA|AK000081,mRNA|AF067513,mRNA|BC033069,ref|NM_033492,ens|ENST00000	134	122	91	113	7260	0.58209	27	68	54.2015	56	0	54.2015	56
1	1572013..1572238	ref|CDK11B,mRNA|AK000081,mRNA|AF067513,mRNA|BC033069,ref|NM_033492,mRNA|U04817,e	226	0	0	72	4803	0.606195	14	28	21.2478	22	0	21.2478	22
1	1572240..1572596	ref|CDK11B,mRNA|AK000081,mRNA|AF067513,mRNA|BC033069,ref|NM_033492,mRNA|U04817,e	357	107	29	81	7383	0.655462	8	33	20.6807	17	0	20.6807	17
1	1572663..1572875	ref|CDK11B,mRNA|AK000081,mRNA|AF067513,mRNA|BC033069,ref|NM_033492,mRNA|U04817,e	213	176	82	275	22347	0.605634	16	184	104.958	116	0	104.958	116
1	1573004..1573093	ref|CDK11B,mRNA|AK000081,mRNA|AF067513,mRNA|BC033069,ref|NM_033492,mRNA|U04817,e	90	0	0	40	1591	0.622222	15	21	17.6778	17.5	0	17.6778	17.5
1	1573107..1573282	ref|CDK11B,mRNA|AK000081,mRNA|AF067513,mRNA|BC033069,ref|NM_033492,mRNA|U04817,e	176	0	0	51	3665	0.534091	12	26	20.8239	22	0	20.8239	22
1	1573834..1573954	ref|CDK11B,mRNA|AK000081,mRNA|AF067513,mRNA|BC033069,ref|NM_033492,ens|ENST00000	121	121	100	111	6202	0.586777	38	63	51.2562	50	0	51.2562	50
1	1575638..1575856	ref|CDK11B,mRNA|AK000081,mRNA|AF067513,mRNA|BC033069,ref|NM_033492,ens|ENST00000	219	161	73	240	17932	0.593607	15	135	81.8813	98	0	81.8813	98
1	1576365..1576516	ref|CDK11B,mRNA|AK000081,mRNA|AF067513,mRNA|BC033069,ref|NM_033492,ens|ENST00000	152	0	0	24	1216	0.513158	5	11	8	8	0	8	8
1	1577110..1577227	ref|CDK11B,mRNA|AK000081,mRNA|AF067513,ref|NM_033492,mRNA|U04817,ens|ENST0000040	118	0	0	4	142	0.584746	0	4	1.20339	0	60	2.44828	2
1	1577235..1577371	ref|CDK11B,mRNA|AK000081,mRNA|AF067513,ref|NM_033492,mRNA|U04817,ens|ENST0000040	137	0	0	11	659	0.547445	3	7	4.81022	5	0	4.81022	5
1	1577683..1577772	ref|CDK11B,mRNA|AK000081,mRNA|AF067513,ref|NM_033492,mRNA|U04817,ens|ENST0000040	90	0	0	1	90	0.644444	1	1	1	1	0	1	1
1	1577784..1577873	ref|CDK11B,mRNA|AK000081,mRNA|AF067513,ref|NM_033492,ens|ENST00000407249,mRNA|U0	90	0	0	0	0	0.622222	0	0	0	0	90	NaN	NaN
1	1580575..1580709	ref|CDK11B,mRNA|AK000081,mRNA|AF067513,ref|NM_033492,ens|ENST00000407249,mRNA|U0	135	135	100	591	38367	0.511111	199	308	284.2	300	0	284.2	300
1	1581422..1581574	ref|CDK11B,mRNA|AK000081,mRNA|AF067513,ref|NM_033492,ens|ENST00000407249,mRNA|U0	153	153	100	152	9357	0.437908	33	79	61.1503	70	0	61.1503	70
1	1581737..1581866	ref|CDK11B,mRNA|AK000081,mRNA|AF067513,ref|NM_033492,ens|ENST00000407249,mRNA|U0	130	130	100	641	41921	0.415385	213	366	322.469	343	0	322.469	343
1	1582076..1582584	ref|CDK11B,mRNA|AK000081,mRNA|AF067513,ref|NM_033492,mRNA|U04817,ens|ENST0000040	509	509	100	1275	121093	0.424361	112	382	237.91	233	0	237.91	233
1	1582887..1583026	ref|CDK11B,mRNA|AK000081,mRNA|AF067513,ref|NM_033492,ens|ENST00000407249,mRNA|U0	140	140	100	195	14408	0.557143	73	115	102.914	108	0	102.914	108
1	1583364..1583543	ref|CDK11B,mRNA|AK000081,mRNA|AF067513,ref|NM_033492,ens|ENST00000407249,mRNA|U0	180	180	100	172	12294	0.516667	37	85	68.3	75	0	68.3	75
1	1585535..1585764	ref|CDK11B,mRNA|AK000081,mRNA|AF067513,ref|NM_033492,ens|ENST00000407249,mRNA|U0	230	86	37	78	5754	0.391304	12	37	25.013	27	0	25.013	27
1	1586778..1586969	ref|CDK11B,mRNA|AK000081,mRNA|AF067513,ref|NM_033492,ens|ENST00000407249,mRNA|U0	192	149	77	83	6514	0.489583	21	42	33.9271	36	0	33.9271	36
1	1588717..1588934	ref|CDK11B,mRNA|AK000081,mRNA|AF067513,ref|NM_033492,mRNA|U04817,ens|ENST0000040	218	216	99	153	11755	0.344037	29	72	54.2202	57.5	0	54.2202	57.5
1	1591511..1591667	ref|CDK11B,mRNA|AK000081,mRNA|AF067513,ref|NM_033492,mRNA|U04817,ref|NM_033488,m	157	157	100	176	11798	0.426752	34	94	75.1529	84	0	75.1529	84
1	1597157..1597276	ref|CDK11B,mRNA|AK000081,mRNA|AF067513,ref|NM_033492,ens|ENST00000480991,mRNA|U0	120	78	65	95	4712	0.641667	21	64	39.2667	36	0	39.2667	36
1	1597282..1597446	ref|CDK11B,mRNA|AK000081,mRNA|AF067513,ref|NM_033492,ens|ENST00000480991,mRNA|U0	165	165	100	224	15044	0.593939	70	104	91.1758	93	0	91.1758	93
1	1599762..1599851	ref|CDK11B,mRNA|AK000081,mRNA|AF067513,ref|NM_033492,ens|ENST00000480991,mRNA|U0	90	90	100	172	6725	0.577778	44	105	74.7222	75	0	74.7222	75
1	1599856..1599945	ref|CDK11B,mRNA|AK000081,mRNA|AF067513,ref|NM_033492,ens|ENST00000480991,mRNA|U0	90	90	100	212	10311	0.522222	90	126	114.556	117	0	114.556	117
1	1601149..1601340	ref|CDK11B,mRNA|AK307886,mRNA|AK000081,mRNA|AF067513,ref|NM_033492,ens|ENST00000	192	5	2	58	3975	0.604167	15	30	20.6979	19	0	20.6979	19
1	1601456..1601664	ref|CDK11B,mRNA|AK307886,mRNA|AK000081,mRNA|AF067513,ref|NM_033492,ens|ENST00000	209	209	100	178	13347	0.435407	46	78	63.8612	64	0	63.8612	64
1	1602853..1603048	ref|CDK11B,mRNA|AK307886,ens|ENST00000481276,mRNA|AK000081,mRNA|AF067513,ref|NM_	196	50	25	63	4199	0.607143	7	32	21.4235	22.5	0	21.4235	22.5
1	1606858..1606947	ref|CDK11B,mRNA|AK307886,ens|ENST00000481276,mRNA|AK000081,mRNA|AF067513,ref|NM_	90	90	100	163	7640	0.666667	62	91	84.8889	89	0	84.8889	89
1	1606958..1607047	ref|CDK11B,mRNA|AK307886,ens|ENST00000481276,mRNA|AK000081,mRNA|AF067513,ref|NM_	90	79	87	122	4930	0.455556	26	82	54.7778	54	0	54.7778	54
1	1607470..1607618	ref|CDK11B,mRNA|AK307886,ens|ENST00000481276,mRNA|AK000081,mRNA|AF067513,ref|NM_	149	149	100	201	14680	0.496644	66	115	98.5235	104	0	98.5235	104
1	1607821..1608168	ref|CDK11B,mRNA|AK307886,ens|ENST00000481276,mRNA|AK000081,mRNA|AF067513,ref|NM_	348	0	0	37	2351	0.574713	1	17	6.75575	6	0	6.75575	6
1	1631296..1631415	ref|CDK11B,mRNA|AK307886,mRNA|AK000081,mRNA|AF067513,ref|NM_033492,mRNA|U04817,r	120	0	0	0	0	0.633333	0	0	0	0	120	NaN	NaN
1	1631425..1631547	ref|CDK11B,mRNA|AK307886,mRNA|AK000081,mRNA|AF067513,ref|NM_033492,mRNA|U04817,r	123	0	0	0	0	0.756098	0	0	0	0	123	NaN	NaN
1	1631558..1631740	ref|CDK11B,mRNA|AK307886,mRNA|AK000081,mRNA|AF067513,ref|NM_033492,mRNA|U04817,r	183	0	0	0	0	0.73224	0	0	0	0	183	NaN	NaN
1	1631756..1632000	ref|CDK11B,mRNA|AK307886,mRNA|AK000081,mRNA|AF067513,ref|NM_033492,mRNA|U04817,r	245	0	0	0	0	0.689796	0	0	0	0	245	NaN	NaN
1	1632012..1632101	ref|CDK11B,mRNA|AK307886,mRNA|AK000081,mRNA|AF067513,ref|NM_033492,mRNA|U04817,r	90	0	0	0	0	0.7	0	0	0	0	90	NaN	NaN
1	1632356..1632537	ref|CDK11B,mRNA|AK307886,mRNA|AK000081,mRNA|AF067513,ref|NM_033492,mRNA|U04817,r	182	0	0	0	0	0.703297	0	0	0	0	182	NaN	NaN
1	1632549..1633065	ref|CDK11B,mRNA|AK307886,mRNA|AK000081,mRNA|AF067513,ref|NM_033492,mRNA|U04817,r	517	0	0	18	1667	0.711799	0	10	3.2147	2	222	5.6339	6
1	1633068..1633200	ref|CDK11B,mRNA|AK307886,mRNA|AK000081,mRNA|AF067513,ref|NM_033492,mRNA|U04817,r	133	0	0	9	459	0.676692	1	6	3.45113	4	0	3.45113	4
1	1634380..1634496	mRNA|AF067520,ref|CDK11A,ref|CDK11B,mRNA|AK307886,mRNA|AK000081,mRNA|AF067513,en	117	0	0	0	0	0.666667	0	0	0	0	117	NaN	NaN
1	1634506..1634711	mRNA|AF067520,ref|CDK11A,ref|CDK11B,mRNA|AK307886,mRNA|AK000081,mRNA|AF067513,en	206	0	0	0	0	0.679612	0	0	0	0	206	NaN	NaN
1	1634935..1635051	mRNA|AF067520,ref|CDK11A,ref|CDK11B,mRNA|AK307886,mRNA|AK000081,mRNA|AF067513,en	117	104	88	124	6972	0.57265	24	81	59.5897	65	0	59.5897	65
1	1635173..1635299	mRNA|AF067520,ref|CDK11A,ref|CDK11B,mRNA|AK307886,mRNA|AK000081,mRNA|AF067513,en	127	127	100	335	19139	0.566929	129	164	150.701	154	0	150.701	154
1	1635459..1635875	mRNA|AF067520,ref|CDK11A,ref|CDK11B,mRNA|AK307886,mRNA|AK000081,mRNA|AF067513,en	417	294	70	199	13585	0.671463	14	58	32.5779	32	0	32.5779	32
1	1635882..1636094	mRNA|AF067520,ref|CDK11A,ref|CDK11B,mRNA|AK307886,mRNA|AK000081,mRNA|AF067513,en	213	213	100	274	22450	0.605634	62	127	105.404	111	0	105.404	111
1	1636223..1636312	mRNA|AF067520,ref|CDK11A,ref|CDK11B,mRNA|AK307886,mRNA|AK000081,mRNA|AF067513,en	90	90	100	147	5831	0.633333	53	78	64.7889	62	0	64.7889	62
1	1636326..1636501	mRNA|AF067520,ref|CDK11A,ref|CDK11B,mRNA|AK307886,mRNA|AK000081,mRNA|AF067513,en	176	176	100	256	17680	0.528409	74	118	100.438	104	0	100.438	104
1	1637053..1637173	mRNA|AF067520,ref|CDK11A,ref|CDK11B,mRNA|AK307886,mRNA|AK000081,mRNA|AF067513,en	121	0	0	1	87	0.586777	0	1	0.719008	1	34	1	1
1	1638848..1639066	mRNA|AF067520,ref|CDK11A,ref|CDK11B,mRNA|AK307886,mRNA|AK000081,mRNA|AF067513,en	219	178	81	122	11376	0.584475	0	77	51.9498	58	8	53.9194	59
1	1639575..1639726	mRNA|AF067520,ref|CDK11A,ref|CDK11B,mRNA|AK307886,mRNA|AK000081,mRNA|AF067513,en	152	152	100	117	6575	0.513158	37	48	43.2566	44	0	43.2566	44
1	1640320..1640437	mRNA|AF067520,ref|CDK11A,ref|CDK11B,mRNA|AK307886,mRNA|AK000081,mRNA|AF067513,en	118	0	0	0	0	0.584746	0	0	0	0	118	NaN	NaN
1	1640445..1640581	mRNA|AF067520,ref|CDK11A,ref|CDK11B,mRNA|AK307886,mRNA|AK000081,mRNA|AF067513,en	137	0	0	0	0	0.547445	0	0	0	0	137	NaN	NaN
1	1640893..1640982	mRNA|AF067520,ref|CDK11A,ref|CDK11B,mRNA|AK307886,mRNA|AK000081,mRNA|AF067513,en	90	0	0	0	0	0.644444	0	0	0	0	90	NaN	NaN
1	1640994..1641083	mRNA|AF067520,ref|CDK11A,ref|CDK11B,mRNA|AK307886,mRNA|AK000081,mRNA|AF067513,en	90	0	0	0	0	0.622222	0	0	0	0	90	NaN	NaN
1	1643791..1643925	mRNA|AF067520,ref|CDK11A,ref|CDK11B,mRNA|AK307886,mRNA|AK000081,mRNA|AF067513,en	135	0	0	0	0	0.518519	0	0	0	0	135	NaN	NaN
1	1644654..1644806	mRNA|AF067520,ref|CDK11A,ref|CDK11B,mRNA|AK307886,mRNA|AK000081,mRNA|AF067513,en	153	153	100	195	14556	0.431373	40	114	95.1373	102	0	95.1373	102
1	1644969..1645098	mRNA|AF067520,ref|CDK11A,ref|CDK11B,mRNA|AK307886,mRNA|AK000081,mRNA|AF067513,en	130	115	88	203	14533	0.423077	6	155	111.792	137	0	111.792	137
1	1645308..1645523	mRNA|AF067520,ref|CDK11A,ref|CDK11B,mRNA|AK307886,mRNA|AK000081,mRNA|AF067513,en	216	87	40	97	5697	0.486111	0	75	26.375	4	36	31.65	19
1	1645590..1645816	mRNA|AF067520,ref|CDK11A,ref|CDK11B,mRNA|AK307886,mRNA|AK000081,mRNA|AF067513,en	227	41	18	63	3897	0.374449	0	39	17.163	19	36	20.3979	19
1	1646120..1646259	mRNA|AF067520,ref|CDK11A,ref|CDK11B,mRNA|AK307886,mRNA|AK000081,mRNA|AF067513,en	140	0	0	40	1776	0.55	8	19	12.6857	12	0	12.6857	12
1	1646593..1646772	mRNA|AF067520,ref|CDK11A,ref|CDK11B,mRNA|AK307886,mRNA|AK000081,mRNA|AF067513,en	180	0	0	16	1390	0.516667	0	12	7.72222	11	26	9.02597	11
1	1647806..1647932	mRNA|AF067520,ref|CDK11A,ref|CDK11B,mRNA|AK307886,mRNA|AK000081,mRNA|AF067513,en	127	127	100	290	17201	0.456693	99	153	133.929	138	0	133.929	138
1	1650756..1650978	mRNA|AF067520,ref|CDK11A,ref|CDK11B,mRNA|AK307886,mRNA|AK000081,mRNA|AF067513,en	223	223	100	325	25272	0.412556	72	137	113.327	116	0	113.327	116
1	1652990..1653181	mRNA|AF067520,ref|CDK11A,ref|CDK11B,mRNA|AK307886,mRNA|AK000081,mRNA|AF067513,en	192	175	91	151	11305	0.479167	19	70	58.8802	65	0	58.8802	65
1	1654038..1654256	mRNA|AF067520,ref|CDK11A,ref|CDK11B,mRNA|AK307886,mRNA|AK000081,mRNA|AF067513,en	219	219	100	143	13670	0.342466	31	86	63.0502	64	0	63.0502	64
1	1656800..1656956	ref|SLC35E2,mRNA|AK307886,mRNA|AB209095,ens|ENST00000355439,mRNA|AK295607,mRNA|B	157	134	85	102	8321	0.433121	15	68	53	61	0	53	61
1	1663766..1663985	ref|SLC35E2,mRNA|AK307886,mRNA|AB209095,ens|ENST00000355439,mRNA|AK295607,mRNA|B	220	209	95	127	10440	0.568182	25	59	47.4545	50	0	47.4545	50
1	1666125..1666214	ref|SLC35E2,mRNA|AK307886,mRNA|HQ258570,ens|ENST00000424604,ens|ENST00000355439,	90	16	17	54	2092	0.577778	13	33	23.2444	26	0	23.2444	26
1	1666219..1666308	ref|SLC35E2,mRNA|AK307886,mRNA|HQ258570,ens|ENST00000424604,ens|ENST00000355439,	90	89	98	63	3176	0.522222	29	39	35.2889	35	0	35.2889	35
1	1669715..1669805	ref|SLC35E2,mRNA|AK307886,mRNA|HQ258570,ens|ENST00000355439,mRNA|AK295607,mRNA|B	91	91	100	103	4717	0.648352	47	55	51.8022	52	0	51.8022	52
1	1669816..1669905	ref|SLC35E2,mRNA|AK307886,mRNA|HQ258570,ens|ENST00000355439,mRNA|AK295607,mRNA|B	90	46	51	69	2744	0.455556	14	48	30.4889	30	0	30.4889	30
1	1670328..1670476	ref|SLC35E2,mRNA|AK307886,mRNA|HQ258570,ens|ENST00000355439,mRNA|AK295607,mRNA|B	149	149	100	136	8879	0.489933	40	74	59.5906	60	0	59.5906	60
1	1670679..1671026	ref|SLC35E2,mRNA|AK307886,mRNA|HQ258570,ens|ENST00000355439,mRNA|AK295607,mRNA|B	348	0	0	14	569	0.574713	0	7	1.63506	1	76	2.09191	1
1	1684313..1684503	mRNA|AK307645,ens|ENST00000342348,ref|NM_001198994,mRNA|AK296722,ref|NM_023018,e	191	191	100	138	10133	0.617801	38	63	52.644	51	0	52.644	51
1	1684984..1685149	mRNA|AK307645,ens|ENST00000342348,ref|NM_001198994,mRNA|AK296722,ens|ENST0000049	166	0	0	57	3929	0.60241	14	27	23.6687	25	0	23.6687	25
1	1685449..1685852	mRNA|AK307645,ens|ENST00000342348,ref|NM_001198994,ens|ENST00000497747,ens|ENST0	404	404	100	384	33191	0.648515	52	121	82.1559	69	0	82.1559	69
1	1686007..1686189	mRNA|AK307645,ens|ENST00000342348,ref|NM_001198994,ens|ENST00000497747,ens|ENST0	183	183	100	179	13318	0.622951	53	85	72.776	75	0	72.776	75
1	1686703..1686910	mRNA|AK307645,ens|ENST00000342348,ref|NM_001198994,ens|ENST00000400922,ens|ENST0	208	208	100	173	13085	0.524038	43	76	62.8942	63	0	62.8942	63
1	1687691..1687864	mRNA|AK307645,ens|ENST00000342348,ref|NM_001198994,ens|ENST00000400922,mRNA|AK29	174	174	100	122	7147	0.517241	36	52	41.0747	39.5	0	41.0747	39.5
1	1687895..1688061	mRNA|AK307645,ens|ENST00000342348,ref|NM_001198994,ens|ENST00000400922,mRNA|AK29	167	167	100	173	11143	0.502994	52	76	66.7246	68	0	66.7246	68
1	1688173..1688375	mRNA|AK307645,ens|ENST00000342348,ref|NM_001198994,ens|ENST00000400922,mRNA|AK29	203	203	100	171	12999	0.576355	31	86	64.0345	67	0	64.0345	67
1	1688599..1688775	mRNA|AK307645,ens|ENST00000342348,ref|NM_001198994,ens|ENST00000400922,mRNA|AK29	177	137	77	98	7282	0.59322	12	53	41.1412	50	0	41.1412	50
1	1689814..1690048	mRNA|AK307645,ens|ENST00000342348,ref|NM_001198994,ens|ENST00000400922,mRNA|AK29	235	152	64	99	6911	0.595745	15	38	29.4085	32	0	29.4085	32
1	1690523..1690695	mRNA|AK307645,ref|NM_001198994,ref|NM_023018,ens|ENST00000341991,mRNA|AK295607,e	173	149	86	92	6848	0.647399	22	47	39.5838	42	0	39.5838	42
1	1691214..1691379	mRNA|AK307645,ref|NM_001198994,ref|NM_023018,ens|ENST00000341991,mRNA|AK295607,e	166	113	68	75	5364	0.644578	22	39	32.3133	34	0	32.3133	34
1	1693384..1693586	mRNA|AK307645,ref|NM_001198994,ens|ENST00000464373,ref|NM_023018,ens|ENST0000034	203	164	80	93	7813	0.546798	23	48	38.4877	41	0	38.4877	41
1	1696713..1696892	mRNA|AK307645,ref|NM_001198994,ens|ENST00000464373,ref|NM_023018,ens|ENST0000034	180	0	0	32	2259	0.505556	5	16	12.55	14	0	12.55	14
1	1718671..1718874	ens|ENST00000455156,mRNA|M36430,ref|NM_002074,mRNA|AK122949,mRNA|AF070597,mRNA|A	204	204	100	316	25601	0.519608	80	158	125.495	129	0	125.495	129
1	1720532..1720761	ens|ENST00000455156,mRNA|M36430,ens|ENST00000471354,mRNA|BC114618,ref|NM_002074,	230	230	100	215	16920	0.508696	30	97	73.5652	81	0	73.5652	81
1	1721826..1721999	ens|ENST00000455156,mRNA|M36430,ens|ENST00000471354,mRNA|BC114618,ref|NM_002074,	174	174	100	335	23656	0.534483	89	167	135.954	139	0	135.954	139
1	1724564..1724791	ens|ENST00000455156,mRNA|M36430,ens|ENST00000471354,mRNA|BC114618,ref|NM_002074,	228	211	92	109	8876	0.508772	27	50	38.9298	40	0	38.9298	40
1	1735772..1735976	ens|ENST00000455156,mRNA|M36430,ens|ENST00000439272,ens|ENST00000471354,mRNA|BC1	205	205	100	443	32159	0.473171	40	214	156.873	174	0	156.873	174
1	1737784..1737903	ens|ENST00000455156,ens|ENST00000439272,ens|ENST00000471354,mRNA|BC114618,ref|NM	120	120	100	195	9602	0.433333	40	113	80.0167	81	0	80.0167	81
1	1737908..1738027	ens|ENST00000455156,ens|ENST00000439272,ens|ENST00000471354,mRNA|BC114618,ref|NM	120	120	100	214	10940	0.508333	62	109	91.1667	94.5	0	91.1667	94.5
1	1747206..1747395	ens|ENST00000455156,ens|ENST00000439272,ens|ENST00000471354,mRNA|BC114618,ref|NM	190	190	100	276	18856	0.494737	51	126	99.2421	105	0	99.2421	105
1	1749250..1749430	ens|ENST00000455156,ens|ENST00000439272,ens|ENST00000471354,mRNA|BC114618,ref|NM	181	181	100	149	10413	0.469613	40	68	57.5304	59	0	57.5304	59
1	1756795..1756981	ens|ENST00000455156,ens|ENST00000439272,mRNA|BC114618,ref|NM_002074,mRNA|AK12294	187	187	100	466	33753	0.411765	105	221	180.497	190	0	180.497	190
1	1823219..1823422	ens|ENST00000412228	204	0	0	54	3947	0.632353	11	27	19.348	19	0	19.348	19
1	1823584..1824151	ens|ENST00000412228	568	288	50	176	16401	0.577465	8	46	28.875	30	0	28.875	30
1	1846653..1846845	mRNA|BC053567,ens|ENST00000482402,ccds|CCDS30566.1,ref|NM_138705,mRNA|AF490905,m	193	0	0	24	1807	0.57513	6	12	9.36269	10	0	9.36269	10
1	1847081..1847265	mRNA|BC053567,ens|ENST00000482402,ccds|CCDS30566.1,ens|ENST00000462293,ref|NM_13	185	0	0	11	716	0.605405	1	6	3.87027	4	0	3.87027	4
1	1847824..1848619	mRNA|BC053567,ens|ENST00000482402,ccds|CCDS30566.1,ens|ENST00000462293,ref|NM_13	796	0	0	47	4589	0.625628	1	11	5.76382	5	0	5.76382	5
1	1849275..1849990	mRNA|GQ129260,ens|ENST00000378598,ens|ENST00000378602,ref|TMEM52,ens|ENST0000031	716	0	0	40	4206	0.614525	3	8	5.8743	6	0	5.8743	6
1	1850326..1850715	mRNA|GQ129260,ens|ENST00000378598,ref|TMEM52,ens|ENST00000310991,mRNA|AJ278736,m	390	0	0	18	1750	0.764103	0	8	4.47692	5	55	5.21194	6
1	1853681..1853868	mRNA|AL137547,ens|ENST00000464311,ens|ENST00000412120,mRNA|BC114926,ens|ENST0000	188	0	0	1	100	0.606383	0	1	0.531915	1	88	1	1
1	1854053..1854226	mRNA|AL137547,ens|ENST00000464311,ens|ENST00000412120,mRNA|BC114926,ens|ENST0000	174	0	0	3	248	0.614943	1	2	1.42529	1	0	1.42529	1
1	1854424..1854613	mRNA|AL137547,ens|ENST00000464311,ens|ENST00000412120,mRNA|BC114926,ens|ENST0000	190	0	0	7	572	0.642105	0	4	3.01053	4	34	3.66667	4
1	1854822..1855004	mRNA|AL137547,ens|ENST00000464311,ens|ENST00000412120,mRNA|BC114926,ens|ENST0000	183	0	0	4	313	0.622951	1	2	1.71038	2	0	1.71038	2
1	1855188..1855363	mRNA|AL137547,ens|ENST00000464311,ens|ENST00000412120,mRNA|BC114926,ens|ENST0000	176	0	0	2	142	0.585227	0	1	0.806818	1	34	1	1
1	1855850..1856020	mRNA|AL137547,ens|ENST00000464311,ens|ENST00000412120,mRNA|BC114926,ens|ENST0000	171	0	0	0	0	0.684211	0	0	0	0	171	NaN	NaN
1	1857213..1857399	mRNA|AL137547,ens|ENST00000464311,ens|ENST00000412120,mRNA|BC114926,ens|ENST0000	187	0	0	0	0	0.55615	0	0	0	0	187	NaN	NaN
1	1857684..1858482	mRNA|AL137547,ens|ENST00000464311,ens|ENST00000412120,mRNA|BC114926,ens|ENST0000	799	0	0	10	1096	0.644556	0	3	1.37171	2	147	1.68098	2
1	1859069..1859238	mRNA|AL137547,ens|ENST00000464311,ens|ENST00000493964	170	0	0	0	0	0.588235	0	0	0	0	170	NaN	NaN
1	1860161..1860335	ens|ENST00000493964	175	0	0	0	0	0.622857	0	0	0	0	175	NaN	NaN
1	1861552..1861804	ens|ENST00000493964	253	0	0	23	1763	0.620553	3	11	6.96838	7	0	6.96838	7
1	1870296..1870472	ens|ENST00000493964	177	177	100	123	8970	0.542373	36	64	50.678	51	0	50.678	51
1	1871020..1871219	ens|ENST00000493964	200	69	34	70	4797	0.57	9	34	23.985	26	0	23.985	26
1	1871755..1871960	ens|ENST00000493964	206	0	0	47	3124	0.538835	8	21	15.165	16	0	15.165	16
1	1873475..1873680	mRNA|AK094642,ens|ENST00000493964	206	0	0	51	3891	0.57767	11	23	18.8883	19	0	18.8883	19
1	1875784..1875988	ens|ENST00000493964	205	106	51	80	5976	0.580488	10	39	29.1512	31	0	29.1512	31
1	1877771..1877959	ens|ENST00000493316,ens|ENST00000493964	189	189	100	196	14152	0.539683	51	90	74.8836	77	0	74.8836	77
1	1878386..1878583	ens|ENST00000493316,ens|ENST00000493964	198	193	97	110	8676	0.59596	28	56	43.8182	45	0	43.8182	45
1	1886569..1886733	ref|KIAA1751,ens|ENST00000450874,ens|ENST00000468610,ens|ENST00000493316,mRNA|AB	165	80	48	66	4631	0.642424	15	34	28.0667	29	0	28.0667	29
1	1886736..1887367	ref|KIAA1751,ens|ENST00000450874,ens|ENST00000468610,ens|ENST00000493316,mRNA|AB	632	458	72	347	33453	0.598101	15	117	52.9763	34	0	52.9763	34
1	1888042..1888250	ref|KIAA1751,ens|ENST00000450874,ens|ENST00000468610,ens|ENST00000493316,mRNA|AB	209	107	51	77	5923	0.569378	21	35	28.3397	30	0	28.3397	30
1	1890526..1890646	ens|ENST00000450874,ref|KIAA1751,ens|ENST00000468610,ens|ENST00000493316,mRNA|AB	121	101	83	75	4609	0.421488	23	45	38.0909	39	0	38.0909	39
1	1891321..1891515	ens|ENST00000450874,ref|KIAA1751,ens|ENST00000468610,ens|ENST00000493316,mRNA|AB	195	4	2	58	4500	0.625641	9	30	23.0769	23	0	23.0769	23
1	1895184..1895355	ens|ENST00000450874,ref|KIAA1751,ens|ENST00000468610,mRNA|AB051538,mRNA|BC139754	172	102	59	74	5322	0.52907	18	39	30.9419	31	0	30.9419	31
1	1896342..1896542	ref|KIAA1751,ens|ENST00000450874,ens|ENST00000468610,mRNA|AB051538,mRNA|BC139754	201	201	100	116	8471	0.651741	34	52	42.1443	41	0	42.1443	41
1	1897758..1897930	ref|KIAA1751,ens|ENST00000450874,ens|ENST00000468610,mRNA|AB051538,mRNA|BC139754	173	167	96	102	7516	0.578035	27	52	43.4451	44	0	43.4451	44
1	1900105..1900304	ens|ENST00000450874,ref|KIAA1751,ens|ENST00000468610,mRNA|AB051538,mRNA|BC139754	200	200	100	167	12382	0.535	40	77	61.91	63	0	61.91	63
1	1902133..1902330	ref|KIAA1751,ens|ENST00000450874,ens|ENST00000468610,mRNA|AB051538,mRNA|BC139754	198	198	100	142	10729	0.60101	33	68	54.1869	53.5	0	54.1869	53.5
1	1903422..1903542	ens|ENST00000450874,ref|KIAA1751,ens|ENST00000468610,mRNA|AB051538,mRNA|BC139754	121	121	100	162	9103	0.553719	62	86	75.2314	75	0	75.2314	75
1	1904277..1904491	ref|KIAA1751,ens|ENST00000450874,ens|ENST00000468610,mRNA|AB051538,mRNA|BC139754	215	100	46	77	5901	0.52093	17	33	27.4465	29	0	27.4465	29
1	1905505..1905712	ref|KIAA1751,ens|ENST00000450874,ens|ENST00000468610,mRNA|AB051538,mRNA|BC139754	208	207	99	118	9216	0.644231	29	59	44.3077	43	0	44.3077	43
1	1916758..1916949	ens|ENST00000450874,ref|KIAA1751,ens|ENST00000468610,mRNA|AK127388,mRNA|AB051538	192	182	94	125	8616	0.65625	25	55	44.875	46	0	44.875	46
1	1918383..1918548	ref|KIAA1751,ens|ENST00000450874,ens|ENST00000468610,mRNA|AK127388,mRNA|AB051538	166	166	100	116	8538	0.614458	32	61	51.4337	52	0	51.4337	52
1	1919509..1919632	ref|KIAA1751,ens|ENST00000450874,ens|ENST00000468610,mRNA|AK127388,mRNA|AB051538	124	124	100	127	7345	0.427419	49	69	59.2339	60	0	59.2339	60
1	1919980..1920152	ens|ENST00000434971,ref|KIAA1751,ens|ENST00000468610,mRNA|AK127388,mRNA|BC139754	173	36	20	60	4436	0.49711	14	31	25.6416	27	0	25.6416	27
1	1920319..1920439	ens|ENST00000434971,ref|KIAA1751,ens|ENST00000468610,mRNA|AK127388,mRNA|BC139754	121	0	0	45	2776	0.446281	9	27	22.9669	26	0	22.9669	26
1	1922258..1922469	ens|ENST00000434971,ref|KIAA1751,ens|ENST00000468610,mRNA|AK127388,mRNA|BC139754	212	154	72	97	7311	0.410377	20	45	34.4858	38	0	34.4858	38
1	1950819..1951008	mRNA|AB385062,mRNA|AK290861,ccds|CCDS36.1,ref|GABRD,mRNA|AF016917,ref|NM_000815,	190	0	0	0	0	0.805263	0	0	0	0	190	NaN	NaN
1	1956312..1956479	mRNA|AB385062,mRNA|AK290861,ccds|CCDS36.1,ref|GABRD,mRNA|AF016917,ref|NM_000815,	168	0	0	43	3248	0.595238	13	25	19.3333	21	0	19.3333	21
1	1956741..1957175	mRNA|AB385062,mRNA|AK290861,ccds|CCDS36.1,ref|GABRD,mRNA|AF016917,ref|NM_000815,	435	71	16	106	9761	0.636782	15	32	22.4345	21	0	22.4345	21
1	1958985..1959159	mRNA|AB385062,mRNA|AK290861,ccds|CCDS36.1,ref|GABRD,mRNA|AF016917,ref|NM_000815,	175	0	0	46	3643	0.605714	16	24	20.8171	21	0	20.8171	21
1	1959577..1959744	mRNA|AB385062,mRNA|AK290861,ccds|CCDS36.1,ref|GABRD,mRNA|AF016917,ref|NM_000815,	168	0	0	14	1146	0.565476	3	8	6.82143	7	0	6.82143	7
1	1960542..1960709	mRNA|AB385062,mRNA|AK290861,ccds|CCDS36.1,ref|GABRD,mRNA|AF016917,ref|NM_000815,	168	0	0	32	2275	0.64881	5	16	13.5417	14	0	13.5417	14
1	1960991..1961180	mRNA|AB385062,mRNA|AK290861,ccds|CCDS36.1,ref|GABRD,mRNA|AF016917,ref|NM_000815,	190	0	0	26	1733	0.573684	8	11	9.12105	9	0	9.12105	9
1	1961418..1961734	mRNA|AB385062,mRNA|AK290861,ccds|CCDS36.1,ref|GABRD,mRNA|AF016917,ref|NM_000815,	317	0	0	52	4529	0.662461	5	21	14.2839	15	0	14.2839	15
1	1982045..1982239	mRNA|AB464093,mRNA|AK290995,mRNA|BT007082,mRNA|BC008058,mRNA|DQ893922,ref|NM_002	195	0	0	9	637	0.769231	1	5	3.26667	3	0	3.26667	3
1	1986786..1987001	mRNA|AB464093,mRNA|AK290995,ens|ENST00000503297,mRNA|BT007082,mRNA|BC008058,mRNA	216	216	100	181	13945	0.513889	39	83	64.5602	66.5	0	64.5602	66.5
1	1987900..1988128	ens|ENST00000466651,mRNA|AB464093,ens|ENST00000503297,mRNA|AK290995,mRNA|BT00708	229	83	36	79	6423	0.580786	15	37	28.0437	28	0	28.0437	28
1	1990949..1991132	ens|ENST00000466651,mRNA|AB464093,mRNA|AK290995,mRNA|BT007082,mRNA|BC008058,mRNA	184	184	100	293	20727	0.576087	70	133	112.647	116	0	112.647	116
1	2002629..2002810	ens|ENST00000466651,mRNA|AB464093,mRNA|AK290995,mRNA|BT007082,mRNA|BC008058,ref|	182	175	96	125	9534	0.60989	22	64	52.3846	53	0	52.3846	53
1	2005576..2005745	ens|ENST00000466651,ref|NM_001033581,mRNA|AK294782,mRNA|AB464093,mRNA|AK290995,m	170	170	100	172	12104	0.582353	38	86	71.1941	75	0	71.1941	75
1	2013778..2013953	ens|ENST00000461465,ens|ENST00000466651,ref|NM_001033581,mRNA|AK294782,mRNA|AB46	176	176	100	552	39355	0.471591	161	273	223.608	228	0	223.608	228
1	2066666..2066855	ens|ENST00000461465,ens|ENST00000466651,ref|NM_001033581,mRNA|AK294782,ens|ENST0	190	0	0	14	1043	0.515789	3	7	5.48947	5	0	5.48947	5
1	2075619..2075796	ens|ENST00000461465,ref|NM_001033581,mRNA|AK294782,ens|ENST00000482686,ens|ENST0	178	132	74	79	6148	0.623596	18	41	34.5393	36	0	34.5393	36
1	2075969..2076138	ens|ENST00000461465,ref|NM_001033581,mRNA|AK294782,ens|ENST00000482686,ens|ENST0	170	159	93	85	6183	0.564706	18	43	36.3706	38	0	36.3706	38
1	2077367..2077551	ens|ENST00000461465,ref|NM_001033581,mRNA|AK302160,mRNA|AK294782,ens|ENST0000048	185	185	100	250	18937	0.481081	54	121	102.362	108	0	102.362	108
1	2080295..2080465	ens|ENST00000461465,mRNA|AK302160,ref|NM_001033581,mRNA|AK294782,ens|ENST0000048	171	0	0	50	3391	0.51462	13	25	19.8304	20	0	19.8304	20
1	2082196..2082411	ref|NM_001033581,mRNA|AK302160,mRNA|AK294782,ens|ENST00000482686,ens|ENST0000049	216	0	0	9	602	0.509259	1	4	2.78704	3	0	2.78704	3
1	2087441..2087612	mRNA|AK302160,ref|NM_001033581,mRNA|AK294782,ens|ENST00000479263,mRNA|AB464093,e	172	25	14	64	4343	0.476744	17	33	25.2558	25	0	25.2558	25
1	2100407..2100781	mRNA|AK302160,ref|NM_001033581,mRNA|AK294782,ens|ENST00000479263,mRNA|AB464093,e	375	142	37	121	9101	0.637333	9	44	24.2693	21	0	24.2693	21
1	2100784..2101039	mRNA|AK302160,ref|NM_001033581,mRNA|AK294782,ens|ENST00000479263,mRNA|AB464093,e	256	135	52	89	7222	0.636719	15	38	28.2148	30	0	28.2148	30
1	2103469..2103811	mRNA|CU675910,mRNA|AK302160,ref|NM_001033581,mRNA|AK294782,ens|ENST00000479263,m	343	276	80	164	13934	0.620991	21	55	40.6239	43	0	40.6239	43
1	2105336..2105519	mRNA|CU675910,mRNA|AK302160,ref|NM_001033581,mRNA|AK294782,ens|ENST00000479263,m	184	165	89	104	8157	0.586957	22	54	44.3315	48	0	44.3315	48
1	2106190..2106365	mRNA|CU675910,ref|NM_001033581,mRNA|AK302160,mRNA|AK294782,ens|ENST00000479263,m	176	47	26	63	4391	0.517045	11	32	24.9489	27	0	24.9489	27
1	2106639..2106812	mRNA|CU675910,ref|NM_001033581,mRNA|AK302160,mRNA|AK294782,ens|ENST00000479263,m	174	0	0	43	3017	0.54023	10	21	17.3391	18	0	17.3391	18
1	2113253..2113712	mRNA|CU675910,ens|ENST00000536678,ref|NM_001033581,mRNA|AK302160,mRNA|AK294782,m	460	62	13	107	9350	0.55	5	36	20.3261	18	0	20.3261	18
1	2113716..2114173	mRNA|CU675910,ens|ENST00000536678,ref|NM_001033581,mRNA|AK302160,mRNA|AK294782,m	458	0	0	110	8332	0.637555	10	29	18.1921	17	0	18.1921	17
1	2115917..2116125	ens|ENST00000469733,ens|ENST00000400919,mRNA|CU675910,mRNA|AK302160,ref|NM_00103	209	78	37	77	6036	0.521531	20	36	28.8804	28	0	28.8804	28
1	2116313..2116506	ens|ENST00000469733,ens|ENST00000400919,mRNA|CU675910,ref|NM_001033581,mRNA|AK30	194	144	74	89	6257	0.546392	22	42	32.2526	33	0	32.2526	33
1	2116658..2116920	ens|ENST00000469733,ens|ENST00000400919,ref|NM_001033581,mRNA|BC078145,ens|ENST0	263	260	98	209	17639	0.593156	25	89	67.0684	75	0	67.0684	75
1	2117425..2117623	ens|ENST00000469733,ens|ENST00000400919,mRNA|BC078145,ref|NR_046426,ref|NM_00114	199	0	0	36	2551	0.648241	8	16	12.8191	12	0	12.8191	12
1	2118571..2118692	ens|ENST00000469733,ens|ENST00000400919,mRNA|BC078145,ref|NR_046426,mRNA|BC10399	122	114	93	73	4062	0.42623	28	37	33.2951	33	0	33.2951	33
1	2121100..2121267	ens|ENST00000469733,mRNA|AK128507,ens|ENST00000400919,ens|ENST00000401813,mRNA|B	168	135	80	76	5648	0.666667	23	40	33.619	34	0	33.619	34
1	2121450..2121739	ens|ENST00000469733,mRNA|AK128507,ens|ENST00000400919,ens|ENST00000401813,mRNA|B	290	132	45	107	8024	0.637931	10	37	27.6621	29	0	27.6621	29
1	2121744..2122031	ens|ENST00000469733,mRNA|AK128507,ens|ENST00000400919,ens|ENST00000401813,mRNA|B	288	127	44	110	7994	0.680556	14	37	27.7569	28	0	27.7569	28
1	2124338..2124458	ens|ENST00000469733,mRNA|AK128507,ens|ENST00000400919,ens|ENST00000401813,mRNA|B	121	0	0	32	2034	0.512397	12	19	16.8099	18	0	16.8099	18
1	2124999..2125551	ens|ENST00000469733,ens|ENST00000400919,ens|ENST00000401813,ref|NR_046426,mRNA|B	553	0	0	96	9091	0.672694	10	23	16.4394	16	0	16.4394	16
1	2126012..2126132	ens|ENST00000469733,ens|ENST00000400919,ens|ENST00000401813,ref|NR_046426,mRNA|B	121	0	0	0	0	0.809917	0	0	0	0	121	NaN	NaN
1	2129415..2129646	ens|ENST00000469733,ens|ENST00000401813,ens|ENST00000378545,ens|ENST00000487186,	232	8	3	68	4805	0.461207	9	30	20.7112	23	0	20.7112	23
1	2130222..2130474	ens|ENST00000469733,ens|ENST00000401813,ens|ENST00000378545,ens|ENST00000487186,	253	142	56	96	7756	0.628458	12	46	30.6561	30	0	30.6561	30
1	2132399..2132621	ens|ENST00000469733,ens|ENST00000487186,ref|NR_046424,ens|ENST00000514625,ref|NM	223	0	0	10	965	0.556054	1	7	4.32735	5	0	4.32735	5
1	2144339..2144995	ens|ENST00000442483,mRNA|AK024162,ens|ENST00000545087	657	0	0	92	9310	0.648402	4	24	14.1705	15	0	14.1705	15
1	2160245..2161233	ens|ENST00000378536,mRNA|BC157082,ref|NM_003036,ref|SKI,mRNA|BC156044,mRNA|X1521	989	0	0	160	15139	0.690597	6	23	15.3074	14	0	15.3074	14
1	2234356..2234521	ens|ENST00000378536,mRNA|BC157082,ref|NM_003036,ens|ENST00000508416,ref|SKI,mRNA	166	0	0	51	3438	0.60241	14	24	20.7108	21	0	20.7108	21
1	2234657..2234873	ens|ENST00000378536,mRNA|BC157082,ref|NM_003036,ref|SKI,mRNA|BC156044,ens|ENST00	217	0	0	51	3950	0.585253	9	23	18.2028	19	0	18.2028	19
1	2235240..2235551	ens|ENST00000378536,mRNA|BC157082,ref|NM_003036,ref|SKI,mRNA|BC156044,mRNA|X1521	312	0	0	45	3929	0.673077	9	18	12.5929	12	0	12.5929	12
1	2235678..2235990	ens|ENST00000378536,mRNA|BC157082,ref|NM_003036,ref|SKI,mRNA|BC156044,mRNA|X1521	313	0	0	53	4303	0.648562	5	22	13.7476	13	0	13.7476	13
1	2237378..2237659	ens|ENST00000378536,mRNA|BC157082,ref|NM_003036,ref|SKI,mRNA|BC156044,mRNA|X1521	282	149	52	101	8646	0.680851	15	44	30.6596	31	0	30.6596	31
1	2238009..2238212	ens|ENST00000378536,mRNA|BC157082,ref|NM_003036,ref|SKI,mRNA|BC156044,mRNA|X1521	204	8	3	66	4625	0.710784	12	30	22.6716	24	0	22.6716	24
1	2252833..2253016	ccds|CCDS40.1,mRNA|AK024003,ref|MORN1,ref|NM_024848,ens|ENST00000378531	184	0	0	9	654	0.684783	2	5	3.55435	4	0	3.55435	4
1	2255484..2255684	ccds|CCDS40.1,mRNA|AK024003,ref|MORN1,ref|NM_024848,ens|ENST00000378531	201	0	0	1	125	0.656716	0	1	0.621891	1	76	1	1
1	2264036..2264226	ccds|CCDS40.1,mRNA|AK024003,mRNA|AK310323,ref|MORN1,ref|NM_024848,ens|ENST000003	191	0	0	17	1159	0.586387	2	9	6.06806	7	0	6.06806	7
1	2267904..2268090	ccds|CCDS40.1,mRNA|AK024003,mRNA|AK310323,ref|MORN1,ref|NM_024848,ens|ENST000003	187	0	0	10	905	0.652406	2	6	4.83957	6	0	4.83957	6
1	2268153..2268330	ccds|CCDS40.1,mRNA|AK024003,mRNA|AK310323,ref|MORN1,ref|NM_024848,ens|ENST000003	178	0	0	8	406	0.640449	1	3	2.2809	2	0	2.2809	2
1	2286791..2286970	mRNA|BC021704,ccds|CCDS40.1,ens|ENST00000378529,mRNA|AK024003,mRNA|AK310323,ref|	180	0	0	41	3289	0.566667	7	23	18.2722	21	0	18.2722	21
1	2288852..2289087	mRNA|BC021704,ccds|CCDS40.1,ens|ENST00000378529,mRNA|AK024003,mRNA|AK310323,ref|	236	212	89	145	12357	0.635593	20	73	52.3602	57	0	52.3602	57
1	2289933..2290134	mRNA|BC021704,ccds|CCDS40.1,ens|ENST00000378529,mRNA|AK024003,mRNA|AK310323,ref|	202	184	91	131	9966	0.460396	19	65	49.3317	50	0	49.3317	50
1	2303337..2303459	mRNA|BC021704,ens|ENST00000419785,ccds|CCDS40.1,ens|ENST00000378529,mRNA|AK02400	123	0	0	31	1668	0.308943	6	18	13.5691	14	0	13.5691	14
1	2303815..2303934	mRNA|BC021704,ens|ENST00000419785,ccds|CCDS40.1,ens|ENST00000378529,mRNA|AK02400	120	120	100	117	5463	0.5	31	57	45.525	44	0	45.525	44
1	2303938..2304057	mRNA|BC021704,ens|ENST00000419785,ccds|CCDS40.1,ens|ENST00000378529,mRNA|AK02400	120	120	100	107	5538	0.575	32	54	46.15	46	0	46.15	46
1	2305857..2306032	mRNA|BC021704,ens|ENST00000419785,ccds|CCDS40.1,ens|ENST00000378529,mRNA|AK02400	176	4	2	59	4167	0.607955	15	30	23.6761	24	0	23.6761	24
1	2310349..2310675	mRNA|BC021704,ens|ENST00000419785,ccds|CCDS40.1,ens|ENST00000378529,mRNA|AK02400	327	214	65	128	10613	0.480122	20	42	32.4557	31	0	32.4557	31
1	2316444..2316620	mRNA|BC021704,ens|ENST00000419785,ccds|CCDS40.1,ens|ENST00000378529,mRNA|AK02400	177	0	0	31	2364	0.677966	5	17	13.3503	15	0	13.3503	15
1	2317194..2317393	mRNA|BC021704,ccds|CCDS40.1,ens|ENST00000378529,mRNA|AK024003,mRNA|AK299217,mRNA	200	118	59	86	6217	0.565	18	39	31.085	31.5	0	31.085	31.5
1	2318870..2319042	mRNA|BC021704,ccds|CCDS40.1,ens|ENST00000378529,mRNA|AK024003,mRNA|AK299217,ens|	173	0	0	55	3717	0.595376	13	27	21.4855	22	0	21.4855	22
1	2319650..2319859	mRNA|BC021704,ens|ENST00000494279,ccds|CCDS40.1,ens|ENST00000378529,mRNA|AK02400	210	123	58	94	6540	0.542857	15	42	31.1429	36	0	31.1429	36
1	2321336..2321506	mRNA|BC021704,ccds|CCDS40.1,ens|ENST00000378529,mRNA|AK024003,mRNA|AK299217,mRNA	171	5	2	60	4070	0.473684	17	30	23.8012	23	0	23.8012	23
1	2322782..2323006	mRNA|BC021704,ccds|CCDS40.1,ens|ENST00000378529,mRNA|AK024003,mRNA|AK299217,mRNA	225	75	33	78	5974	0.702222	19	32	26.5511	28	0	26.5511	28
1	2327222..2327429	mRNA|AK289658,mRNA|AF157324,ens|ENST00000378512,ens|ENST00000434662,ccds|CCDS412	208	208	100	189	14205	0.451923	35	82	68.2933	74	0	68.2933	74
1	2328459..2328650	mRNA|AK289658,mRNA|AF157324,ens|ENST00000378512,ens|ENST00000434662,ccds|CCDS412	192	192	100	286	20657	0.479167	78	125	107.589	114	0	107.589	114
1	2330801..2330968	mRNA|AK289658,mRNA|AF157324,ens|ENST00000378512,ens|ENST00000434662,ccds|CCDS412	168	168	100	244	16354	0.47619	58	122	97.3512	99	0	97.3512	99
1	2332289..2332485	mRNA|AK289658,mRNA|AF157324,ens|ENST00000378512,ens|ENST00000434662,ccds|CCDS412	197	197	100	216	15810	0.467005	46	96	80.2487	83	0	80.2487	83
1	2333572..2333832	mRNA|AK289658,mRNA|AF157324,ens|ENST00000378512,ens|ENST00000434662,ccds|CCDS412	261	235	90	166	13559	0.578544	23	73	51.9502	57	0	51.9502	57
1	2334447..2334674	mRNA|AK289658,mRNA|AF157324,ens|ENST00000378512,ens|ENST00000434662,ccds|CCDS412	228	136	59	91	7062	0.469298	18	40	30.9737	33	0	30.9737	33
1	2337077..2337291	ens|ENST00000288774,ref|PEX10,ref|NM_153818,mRNA|BC000543,ens|ENST00000507596,mR	215	197	91	104	8231	0.548837	25	47	38.2837	40	0	38.2837	40
1	2337989..2338445	ens|ENST00000288774,ref|PEX10,ccds|CCDS41.1,ref|NM_153818,mRNA|DQ895151,ccds|CCD	457	452	98	251	21487	0.654267	25	64	47.0175	44	0	47.0175	44
1	2339844..2340338	ens|ENST00000288774,ens|ENST00000508384,ref|PEX10,ccds|CCDS41.1,ens|ENST00000504	495	490	98	289	27139	0.654545	26	70	54.8263	57	0	54.8263	57
1	2341795..2341975	ens|ENST00000288774,ens|ENST00000508384,ref|PEX10,ccds|CCDS41.1,ens|ENST00000504	181	123	67	68	5372	0.58011	18	36	29.674	32	0	29.674	32
1	2342196..2342387	ens|ENST00000288774,ens|ENST00000508384,ref|PEX10,ccds|CCDS41.1,ens|ENST00000504	192	55	28	73	4869	0.442708	16	35	25.3594	26	0	25.3594	26
1	2343795..2344024	ens|ENST00000288774,ens|ENST00000508384,ref|PEX10,ccds|CCDS41.1,ref|NM_153818,mR	230	0	0	19	1255	0.782609	3	7	5.45652	6	0	5.45652	6
1	2399031..2399211	mRNA|AK122591,mRNA|AB007919,ens|ENST00000498669,ens|ENST00000449969,mRNA|AB52714	181	0	0	4	288	0.662983	0	2	1.59116	2	8	1.66474	2
1	2408015..2408207	mRNA|AK122591,mRNA|BC144620,ens|ENST00000288766,ref|PLCH2,ens|ENST00000378488,en	193	0	0	3	307	0.673575	0	2	1.59067	2	18	1.75429	2
1	2409887..2410102	mRNA|AK122591,mRNA|BC144620,ens|ENST00000288766,ref|PLCH2,ens|ENST00000378488,en	216	0	0	15	1218	0.634259	4	7	5.63889	6	0	5.63889	6
1	2411169..2411452	ens|ENST00000343889,mRNA|AK122591,mRNA|BC144620,mRNA|BC139747,ens|ENST0000028876	284	0	0	35	3011	0.658451	5	14	10.6021	11	0	10.6021	11
1	2411539..2411748	ens|ENST00000343889,mRNA|AK122591,mRNA|AB527144,mRNA|BC144620,mRNA|BC139747,ens|	210	0	0	40	3182	0.609524	10	19	15.1524	15	0	15.1524	15
1	2415844..2416019	ens|ENST00000343889,mRNA|AK122591,mRNA|AB527144,mRNA|BC144620,mRNA|BC139747,ens|	176	0	0	56	4427	0.579545	10	28	25.1534	27	0	25.1534	27
1	2418320..2418495	ens|ENST00000343889,mRNA|AK122591,mRNA|AB527144,mRNA|BC144620,mRNA|BC139747,ens|	176	145	82	84	6048	0.619318	23	40	34.358	36	0	34.358	36
1	2418609..2418784	ens|ENST00000343889,mRNA|AK122591,mRNA|AB527144,mRNA|BC144620,mRNA|BC139747,ens|	176	0	0	55	4077	0.579545	17	28	23.1648	24	0	23.1648	24
1	2419034..2419202	ens|ENST00000343889,mRNA|AK122591,mRNA|AB527144,mRNA|BC144620,mRNA|BC139747,ens|	169	67	39	66	4636	0.568047	21	33	27.432	28	0	27.432	28
1	2420647..2420826	ens|ENST00000343889,mRNA|AK122591,mRNA|AB527144,mRNA|BC144620,mRNA|BC139747,ens|	180	0	0	48	3421	0.527778	13	23	19.0056	19	0	19.0056	19
1	2421190..2421362	ens|ENST00000343889,mRNA|AK122591,mRNA|AB527144,mRNA|BC144620,mRNA|BC139747,ens|	173	0	0	30	2097	0.606936	8	16	12.1214	12	0	12.1214	12
1	2422598..2422765	ens|ENST00000343889,mRNA|AK122591,mRNA|AB527144,mRNA|BC144620,mRNA|BC139747,ens|	168	0	0	13	938	0.535714	2	7	5.58333	6	0	5.58333	6
1	2426203..2426383	ens|ENST00000343889,mRNA|AK122591,mRNA|AB527144,mRNA|BC144620,mRNA|BC139747,ens|	181	135	74	76	6145	0.651934	23	40	33.9503	35	0	33.9503	35
1	2426831..2427016	ens|ENST00000343889,mRNA|AK122591,mRNA|AB527144,mRNA|BC144620,mRNA|AK074149,mRNA	186	0	0	44	3342	0.688172	5	24	17.9731	20	0	17.9731	20
1	2428031..2428457	ens|ENST00000343889,mRNA|AK122591,mRNA|AB527144,mRNA|BC144620,mRNA|AK074149,mRNA	427	280	65	180	16481	0.65808	5	69	38.5972	40	0	38.5972	40
1	2428887..2429067	ens|ENST00000419816,ens|ENST00000343889,mRNA|AK122591,mRNA|AB527144,mRNA|BC14462	181	0	0	46	3364	0.624309	6	25	18.5856	20	0	18.5856	20
1	2430000..2430313	ens|ENST00000419816,ens|ENST00000343889,mRNA|AK122591,mRNA|AB527144,mRNA|BC14462	314	0	0	34	2845	0.66879	5	14	9.05414	8	0	9.05414	8
1	2430514..2430691	ens|ENST00000419816,ens|ENST00000343889,mRNA|AK122591,mRNA|AB527144,mRNA|BC14462	178	81	45	68	4950	0.629213	18	33	27.809	29	0	27.809	29
1	2430995..2431170	ens|ENST00000419816,ens|ENST00000343889,mRNA|AK122591,mRNA|AB527144,mRNA|BC14462	176	0	0	45	3380	0.579545	11	24	19.2045	20	0	19.2045	20
1	2433513..2433632	ens|ENST00000419816,ens|ENST00000343889,mRNA|AK122591,mRNA|AB527144,mRNA|BC14462	120	0	0	31	1724	0.633333	7	19	14.3667	16	0	14.3667	16
1	2433637..2434059	ens|ENST00000419816,ens|ENST00000343889,mRNA|AK122591,mRNA|AB527144,mRNA|BC14462	423	0	0	84	6358	0.742317	9	23	15.0307	14	0	15.0307	14
1	2434063..2434517	ens|ENST00000419816,ens|ENST00000343889,mRNA|AK122591,mRNA|AB527144,mRNA|BC14462	455	191	41	132	12560	0.672527	9	48	27.6022	22	0	27.6022	22
1	2434912..2435130	ens|ENST00000419816,ens|ENST00000343889,mRNA|AK122591,mRNA|BC144620,mRNA|AK07414	219	0	0	13	1125	0.652968	1	7	5.13699	5	0	5.13699	5
1	2435306..2436634	ens|ENST00000419816,ens|ENST00000343889,mRNA|AK122591,mRNA|BC144620,mRNA|AK07414	1329	0	0	139	13806	0.700527	0	22	10.3883	11	20	10.547	11
1	2440231..2440462	mRNA|BC043496,mRNA|AK001644,mRNA|AK223546,mRNA|AL442072,ccds|CCDS42.1,ens|ENST00	232	0	0	40	3203	0.625	3	20	13.806	14	0	13.806	14
1	2441331..2441637	mRNA|BC043496,mRNA|AK001644,mRNA|AK223546,mRNA|AL442072,ens|ENST00000502512,ccds	307	0	0	20	1595	0.644951	3	8	5.19544	5	0	5.19544	5
1	2442095..2442272	mRNA|BC043496,mRNA|AK001644,mRNA|AK223546,ens|ENST00000471361,mRNA|AL442072,ens|	178	0	0	16	1158	0.505618	3	8	6.50562	7	0	6.50562	7
1	2442736..2442925	mRNA|BC043496,mRNA|AK001644,mRNA|AK223546,ens|ENST00000471361,mRNA|AL442072,ens|	190	0	0	22	1820	0.573684	5	12	9.57895	10	0	9.57895	10
1	2442998..2443183	mRNA|BC043496,mRNA|AK001644,mRNA|AK223546,ens|ENST00000471361,mRNA|AL442072,ens|	186	0	0	19	1235	0.494624	5	8	6.63978	7	0	6.63978	7
1	2444347..2444563	mRNA|BC043496,mRNA|AK001644,mRNA|AK223546,mRNA|AL442072,ens|ENST00000502512,ccds	217	0	0	17	1519	0.668203	3	9	7	8	0	7	8
1	2445366..2445549	mRNA|BC043496,mRNA|AK001644,mRNA|AK223546,mRNA|AL442072,ens|ENST00000502512,ccds	184	0	0	19	1438	0.63587	4	10	7.81522	8	0	7.81522	8
1	2445715..2445905	mRNA|BC043496,mRNA|AK001644,mRNA|AK223546,mRNA|AL442072,ens|ENST00000502512,ccds	191	0	0	3	191	0.617801	0	2	1	1	61	1.46923	1
1	2446657..2446856	mRNA|BC043496,mRNA|AK001644,mRNA|AK223546,mRNA|AL442072,ccds|CCDS42.1,ens|ENST00	200	0	0	29	2132	0.53	6	15	10.66	11	0	10.66	11
1	2447013..2447238	mRNA|BC043496,mRNA|AK001644,mRNA|AK223546,mRNA|AL442072,ccds|CCDS42.1,ens|ENST00	226	0	0	12	912	0.597345	1	5	4.0354	4	0	4.0354	4
1	2449592..2449802	mRNA|BC043496,mRNA|AK001644,mRNA|AK223546,mRNA|AL442072,ccds|CCDS42.1,ens|ENST00	211	0	0	25	2297	0.540284	5	15	10.8863	11	0	10.8863	11
1	2449902..2450081	mRNA|BC043496,mRNA|AK001644,mRNA|AK223546,mRNA|AL442072,ccds|CCDS42.1,ens|ENST00	180	0	0	27	1856	0.65	5	14	10.3111	11	0	10.3111	11
1	2450573..2450809	mRNA|BC043496,mRNA|BC110064,mRNA|AK001644,mRNA|AK223546,mRNA|AL442072,ccds|CCDS4	237	0	0	15	1288	0.552743	2	7	5.4346	6	0	5.4346	6
1	2451168..2451396	mRNA|BC043496,mRNA|BC110064,mRNA|AK001644,mRNA|AK223546,mRNA|AL442072,ccds|CCDS4	229	0	0	27	1764	0.663755	2	13	7.70306	9	0	7.70306	9
1	2451696..2451875	mRNA|BC043496,mRNA|BC110064,mRNA|AK001644,mRNA|AK223546,mRNA|AL442072,ccds|CCDS4	180	0	0	30	2187	0.638889	7	14	12.15	13	0	12.15	13
1	2452096..2452305	mRNA|BC043496,mRNA|BC110064,mRNA|AK001644,mRNA|AK223546,mRNA|AL442072,ccds|CCDS4	210	0	0	22	1756	0.509524	3	13	8.3619	8	0	8.3619	8
1	2452602..2452770	mRNA|BC043496,mRNA|BC110064,mRNA|AK001644,mRNA|AK223546,ens|ENST00000502770,mRNA	169	0	0	43	2749	0.461538	9	21	16.2663	18	0	16.2663	18
1	2453047..2453455	mRNA|BC043496,mRNA|AK001644,mRNA|AK223546,ens|ENST00000502770,mRNA|AK309860,mRNA	409	35	8	87	8361	0.557457	0	31	20.4425	22	10	20.9549	22
1	2457917..2458119	mRNA|BC043496,mRNA|AK001644,mRNA|AK223546,ens|ENST00000502770,mRNA|AK309860,ccds	203	0	0	45	3718	0.571429	2	24	18.3153	21	0	18.3153	21
1	2461003..2461168	ref|HES5,ens|ENST00000378453,mRNA|BC087840,mRNA|DQ272660,ref|NM_001010926,ccds|C	166	0	0	36	2167	0.704819	9	16	13.0542	14	0	13.0542	14
1	2461250..2461619	ref|HES5,ens|ENST00000378453,mRNA|BC087840,mRNA|DQ272660,ref|NM_001010926,ccds|C	370	0	0	77	6627	0.686486	11	24	17.9108	17	0	17.9108	17
1	2487604..2488157	mRNA|BC018882,ens|ENST00000355716,mRNA|AK303468,ens|ENST00000451778,ens|ENST0000	554	300	54	190	17704	0.635379	9	51	31.9531	31	0	31.9531	31
1	2489070..2489280	ens|ENST00000355716,mRNA|BC018882,mRNA|DQ896755,mRNA|AK303468,mRNA|CU678202,mRNA	211	0	0	32	2476	0.63981	9	14	11.7346	12	0	11.7346	12
1	2489749..2489927	mRNA|BC018882,ens|ENST00000355716,mRNA|DQ896755,mRNA|AK303468,mRNA|CU678202,mRNA	179	156	87	95	7028	0.597765	23	48	39.2626	41	0	39.2626	41
1	2490297..2491403	mRNA|BC018882,ens|ENST00000355716,mRNA|DQ896755,mRNA|CU678202,mRNA|CU678203,mRNA	1107	159	14	242	23913	0.6486	4	39	21.6016	23	0	21.6016	23
1	2492044..2492253	ens|ENST00000355716,mRNA|BC018882,mRNA|DQ896755,mRNA|CU678202,mRNA|CU678203,mRNA	210	136	64	80	6207	0.619048	10	42	29.5524	32.5	0	29.5524	32.5
1	2492949..2493301	mRNA|BC018882,ens|ENST00000355716,mRNA|DQ896755,mRNA|CU678202,mRNA|CU678203,mRNA	353	0	0	40	3541	0.631728	4	15	10.0312	10	0	10.0312	10
1	2494228..2494410	ens|ENST00000355716,mRNA|BC018882,mRNA|DQ896755,mRNA|CU678203,mRNA|AF373877,mRNA	183	0	0	23	1664	0.601093	5	12	9.0929	10	0	9.0929	10
1	2494495..2494691	ens|ENST00000355716,mRNA|BC018882,mRNA|DQ896755,mRNA|CU678203,mRNA|AF373877,mRNA	197	0	0	38	3083	0.598985	10	20	15.6497	17	0	15.6497	17
1	2518250..2518811	ens|ENST00000465233,ens|ENST00000477045,ens|ENST00000498083,ref|FAM213B,mRNA|BC0	562	179	31	126	11049	0.740214	3	47	19.6601	11	0	19.6601	11
1	2519102..2519272	ens|ENST00000465233,ens|ENST00000477045,ens|ENST00000498083,ref|FAM213B,mRNA|BC0	171	117	68	74	5591	0.614035	21	43	32.6959	34	0	32.6959	34
1	2519789..2520066	ens|ENST00000465233,ens|ENST00000477045,ens|ENST00000498083,ref|FAM213B,mRNA|BC0	278	262	94	179	15334	0.618705	22	74	55.1439	58	0	55.1439	58
1	2520291..2520471	ens|ENST00000465233,ens|ENST00000498083,ref|FAM213B,mRNA|BC022547,ref|NM_0011957	181	176	97	101	7324	0.635359	28	50	40.4641	41	0	40.4641	41
1	2520837..2521034	ref|FAM213B,mRNA|BC022547,ref|NM_001195738,ens|ENST00000484099,mRNA|AK303504,ens	198	198	100	125	9041	0.621212	33	55	45.6616	47	0	45.6616	47
1	2522430..2522640	mRNA|BC101030,ens|ENST00000378411,ref|FAM213B,ens|ENST00000502556,mRNA|BC101027,	211	0	0	54	4300	0.57346	12	26	20.3744	21	0	20.3744	21
1	2522872..2523086	mRNA|BC101030,ens|ENST00000378411,ens|ENST00000502556,mRNA|BC101027,ens|ENST0000	215	167	77	96	8130	0.548837	18	48	37.814	38	0	37.814	38
1	2523292..2523496	mRNA|BC101030,ens|ENST00000378411,ens|ENST00000502556,mRNA|BC101027,ens|ENST0000	205	0	0	56	4290	0.629268	13	27	20.9268	22	0	20.9268	22
1	2524094..2524392	mRNA|BC101030,ens|ENST00000378411,ens|ENST00000502556,mRNA|BC101027,ens|ENST0000	299	234	78	123	11648	0.602007	12	53	38.9565	42	0	38.9565	42
1	2525225..2525423	mRNA|BC101030,ens|ENST00000378411,ens|ENST00000502556,mRNA|BC101027,ens|ENST0000	199	0	0	60	4429	0.58794	14	26	22.2563	23	0	22.2563	23
1	2525771..2525935	mRNA|BC101030,ens|ENST00000378411,ens|ENST00000502556,mRNA|BC101027,ens|ENST0000	165	165	100	137	9570	0.618182	32	66	58	62	0	58	62
1	2526217..2526402	mRNA|BC101030,ens|ENST00000378411,ens|ENST00000502556,mRNA|BC101027,ens|ENST0000	186	163	87	99	7709	0.602151	29	48	41.4462	45	0	41.4462	45
1	2526652..2526830	mRNA|BC101030,ens|ENST00000378411,ens|ENST00000502556,mRNA|BC101027,ens|ENST0000	179	179	100	95	6766	0.636872	31	42	37.7989	39	0	37.7989	39
1	2527436..2527624	mRNA|BC101030,ens|ENST00000378411,ens|ENST00000502556,mRNA|BC101027,ens|ENST0000	189	156	82	104	7522	0.592593	25	50	39.7989	42	0	39.7989	42
1	2527973..2528150	mRNA|BC101030,ens|ENST00000378411,ens|ENST00000502556,mRNA|BC101027,ens|ENST0000	178	161	90	98	7367	0.634831	23	54	41.3876	42	0	41.3876	42
1	2529645..2529846	mRNA|BC101030,ens|ENST00000378411,ens|ENST00000502556,mRNA|BC101027,ens|ENST0000	202	0	0	52	4215	0.569307	10	25	20.8663	22	0	20.8663	22
1	2530110..2530295	mRNA|BC101030,ens|ENST00000378411,ens|ENST00000502556,mRNA|BC101027,ens|ENST0000	186	0	0	37	2916	0.478495	7	20	15.6774	15	0	15.6774	15
1	2535210..2535436	mRNA|BC101030,ens|ENST00000378411,ens|ENST00000502556,mRNA|BC101027,ens|ENST0000	227	227	100	207	16169	0.621145	46	87	71.2291	71	0	71.2291	71
1	2535595..2535786	mRNA|BC101030,ens|ENST00000378411,ens|ENST00000502556,mRNA|BC101027,ens|ENST0000	192	145	75	83	6804	0.645833	16	46	35.4375	39	0	35.4375	39
1	2536965..2537134	mRNA|BC101030,ens|ENST00000378411,ens|ENST00000502556,mRNA|BC101027,ens|ENST0000	170	0	0	53	3732	0.641176	17	27	21.9529	21	0	21.9529	21
1	2537654..2537836	mRNA|BC101030,ens|ENST00000378411,ens|ENST00000502556,mRNA|BC101027,ens|ENST0000	183	183	100	127	9212	0.63388	31	64	50.3388	51	0	50.3388	51
1	2538408..2538582	mRNA|BC101030,ens|ENST00000378411,ens|ENST00000502556,mRNA|BC101027,ens|ENST0000	175	175	100	129	8835	0.628571	33	63	50.4857	51	0	50.4857	51
1	2540768..2540950	mRNA|BC101030,ens|ENST00000378411,ens|ENST00000502556,mRNA|BC101027,ens|ENST0000	183	157	85	90	6703	0.639344	20	42	36.6284	38	0	36.6284	38
1	2541144..2541327	mRNA|BC101030,ens|ENST00000378411,ens|ENST00000502556,mRNA|BC101027,ens|ENST0000	184	153	83	99	6721	0.592391	26	48	36.5272	34	0	36.5272	34
1	2542614..2542834	mRNA|BC101030,ens|ENST00000378411,ens|ENST00000502556,mRNA|BC101027,ens|ENST0000	221	47	21	65	5281	0.692308	11	34	23.8959	25	0	23.8959	25
1	2543495..2543666	mRNA|BC101030,ens|ENST00000378411,ens|ENST00000502556,mRNA|BC101027,ens|ENST0000	172	170	98	99	7711	0.610465	29	51	44.8314	47	0	44.8314	47
1	2560763..2560882	mRNA|BC101030,ens|ENST00000378411,ens|ENST00000502556,mRNA|BC101027,ens|ENST0000	120	0	0	41	2336	0.716667	14	22	19.4833	20	0	19.4833	20
1	2560885..2561004	ens|ENST00000378411,ref|MMEL1,ens|ENST00000288709,mRNA|AK093058,ref|NM_033467,mR	120	0	0	34	1330	0.7	6	19	11.0833	10	0	11.0833	10
1	2572747..2573283	ref|TTC34,ens|ENST00000401095,ens|ENST00000401094,ref|NM_001242672	537	0	0	117	10401	0.679702	12	26	19.3631	20	0	19.3631	20
1	2575730..2575849	ref|TTC34,ens|ENST00000401095,ens|ENST00000401094,ref|NM_001242672	120	0	0	10	523	0.691667	2	6	4.35833	4	0	4.35833	4
1	2575852..2575971	ref|TTC34,ens|ENST00000401095,ens|ENST00000401094,ref|NM_001242672	120	0	0	8	334	0.625	0	4	2.78333	3	19	3.30693	3
1	2576726..2577051	ref|TTC34,ens|ENST00000401095,ens|ENST00000401094,ref|NM_001242672	326	0	0	27	1994	0.634969	1	12	6.11656	6	0	6.11656	6
1	2700164..2700357	ref|TTC34,ens|ENST00000401095,ens|ENST00000401094,ref|NM_001242672	194	50	25	64	4647	0.628866	11	32	23.9536	23	0	23.9536	23
1	2702391..2702617	ref|TTC34,ens|ENST00000401095,ens|ENST00000401094,ref|NM_001242672	227	123	54	78	6592	0.660793	14	38	29.0396	31	0	29.0396	31
1	2704116..2704314	ref|TTC34,ens|ENST00000401095,ens|ENST00000401094,ref|NM_001242672	199	169	84	103	7980	0.673367	23	51	40.0955	42	0	40.0955	42
1	2705950..2706189	ref|TTC34,ens|ENST00000401095,ens|ENST00000401094,ref|NM_001242672	240	213	88	209	16364	0.6875	18	100	68.1833	73.5	0	68.1833	73.5
1	2938208..2938327	ref|ACTRT2,mRNA|AK058153,mRNA|AK314500,mRNA|BC029499,ref|NM_080431,ens|ENST00000	120	0	0	21	466	0.533333	1	13	3.88333	1	0	3.88333	1
1	2938332..2938752	ccds|CCDS45.1,ens|ENST00000543312,ref|ACTRT2,mRNA|DQ891260,mRNA|AK058153,mRNA|AK	421	0	0	103	8587	0.617577	13	26	20.3967	21	0	20.3967	21
1	2938758..2939007	ccds|CCDS45.1,ens|ENST00000543312,ref|ACTRT2,mRNA|DQ891260,mRNA|AK058153,mRNA|AK	250	0	0	66	4426	0.628	10	24	17.704	18	0	17.704	18
1	2939013..2939383	ccds|CCDS45.1,ens|ENST00000543312,ref|ACTRT2,mRNA|DQ891260,mRNA|AK058153,mRNA|AK	371	0	0	78	6846	0.614555	11	24	18.4528	19	0	18.4528	19
1	2980720..2980893	ens|ENST00000321336,ens|ENST00000445317,ref|NR_015440,ref|FLJ42875,mRNA|BC029785	174	0	0	14	964	0.557471	4	7	5.54023	5	0	5.54023	5
1	2983829..2984135	ens|ENST00000321336,ens|ENST00000445317,ref|NR_015440,ref|FLJ42875,mRNA|BC029785	307	0	0	25	2270	0.661238	3	13	7.39414	7	0	7.39414	7
1	2985746..2985870	ens|ENST00000442529,ref|NM_199454,ref|NM_022114,ref|PRDM16,ens|ENST00000511072,e	125	0	0	13	770	0.56	4	7	6.16	7	0	6.16	7
1	3044512..3044728	ens|ENST00000442529,mRNA|BC110593,ccds|CCDS44048.2,ens|ENST00000270722,ens|ENST0	217	0	0	64	4958	0.529954	11	29	22.8479	25	0	22.8479	25
1	3102696..3102985	ens|ENST00000442529,mRNA|BC110593,ccds|CCDS44048.2,ens|ENST00000270722,ens|ENST0	290	2	0	80	6286	0.644828	8	30	21.6724	24	0	21.6724	24
1	3102987..3103106	ens|ENST00000442529,mRNA|BC110593,ccds|CCDS44048.2,ens|ENST00000270722,ens|ENST0	120	0	0	38	1671	0.541667	3	24	13.925	12	0	13.925	12
1	3160546..3160719	ens|ENST00000442529,mRNA|BC110593,ccds|CCDS44048.2,ens|ENST00000270722,ens|ENST0	174	174	100	195	13631	0.494253	55	97	78.3391	80	0	78.3391	80
1	3301735..3301924	ens|ENST00000442529,mRNA|BC110593,ens|ENST00000270722,ccds|CCDS44048.2,ens|ENST0	190	0	0	16	1189	0.568421	3	9	6.25789	6	0	6.25789	6
1	3310977..3311187	ens|ENST00000442529,mRNA|BC110593,ens|ENST00000270722,ccds|CCDS44048.2,ens|ENST0	211	0	0	15	907	0.706161	3	6	4.29858	4	0	4.29858	4
1	3312788..3312956	ens|ENST00000442529,mRNA|BC110593,ens|ENST00000270722,ccds|CCDS44048.2,ens|ENST0	169	169	100	150	9939	0.449704	39	69	58.8107	60	0	58.8107	60
1	3312964..3313148	ens|ENST00000442529,mRNA|BC110593,ccds|CCDS44048.2,ens|ENST00000270722,ens|ENST0	185	75	40	88	5135	0.551351	13	48	27.7676	26	0	27.7676	26
1	3319314..3319500	ens|ENST00000442529,mRNA|BC110593,ens|ENST00000270722,ccds|CCDS44048.2,ens|ENST0	187	0	0	37	2942	0.620321	10	18	15.7326	16	0	15.7326	16
1	3321287..3321458	ens|ENST00000442529,mRNA|BC110593,ccds|CCDS44048.2,ens|ENST00000270722,ens|ENST0	172	0	0	52	3415	0.575581	13	26	19.8547	19	0	19.8547	19
1	3322092..3322259	ens|ENST00000442529,mRNA|BC110593,ccds|CCDS44048.2,ens|ENST00000270722,ens|ENST0	168	0	0	55	3808	0.678571	12	29	22.6667	21	0	22.6667	21
1	3327886..3328420	ens|ENST00000442529,mRNA|BC110593,ens|ENST00000270722,ccds|CCDS44048.2,ens|ENST0	535	535	100	429	38256	0.628037	35	98	71.5047	71	0	71.5047	71
1	3328426..3329394	ens|ENST00000442529,mRNA|BC110593,ccds|CCDS44048.2,ens|ENST00000270722,ens|ENST0	969	969	100	937	89484	0.673891	36	135	92.3457	96	0	92.3457	96
1	3331086..3331250	ens|ENST00000442529,mRNA|BC110593,ens|ENST00000270722,ccds|CCDS44048.2,ens|ENST0	165	109	66	79	5463	0.636364	24	39	33.1091	33	0	33.1091	33
1	3334337..3334519	ens|ENST00000442529,mRNA|BC110593,ccds|CCDS44048.2,ens|ENST00000270722,ens|ENST0	183	92	50	73	5228	0.590164	16	37	28.5683	30	0	28.5683	30
1	3335147..3335312	ens|ENST00000442529,mRNA|BC110593,ccds|CCDS44048.2,ens|ENST00000270722,ens|ENST0	166	16	9	66	4225	0.566265	19	31	25.4518	25	0	25.4518	25
1	3342114..3342291	ens|ENST00000442529,mRNA|BC110593,ccds|CCDS44048.2,ens|ENST00000270722,ens|ENST0	178	178	100	203	15559	0.595506	51	112	87.4101	88	0	87.4101	88
1	3342660..3342826	ens|ENST00000442529,mRNA|BC110593,ens|ENST00000270722,ccds|CCDS44048.2,ens|ENST0	167	153	91	102	7118	0.473054	24	53	42.6287	45	0	42.6287	45
1	3347380..3347638	ens|ENST00000442529,mRNA|BC110593,ccds|CCDS44048.2,ens|ENST00000270722,ens|ENST0	259	190	73	122	9561	0.629344	17	52	36.9151	39	0	36.9151	39
1	3348555..3348724	ens|ENST00000442529,mRNA|BC110593,ccds|CCDS44048.2,ens|ENST00000270722,ens|ENST0	170	5	2	59	4312	0.511765	16	30	25.3647	25	0	25.3647	25
1	3350206..3350376	ens|ENST00000442529,mRNA|BC110593,ens|ENST00000270722,ccds|CCDS44048.2,ens|ENST0	171	171	100	178	12996	0.584795	56	90	76	78	0	76	78
1	3379672..3380278	mRNA|AK095984,ccds|CCDS46.2,mRNA|BC002681,ens|ENST00000378378,ref|NM_014448,ref|	607	0	0	62	5503	0.678748	5	13	9.0659	9	0	9.0659	9
1	3382587..3382806	mRNA|AK095984,mRNA|BC051838,ccds|CCDS46.2,mRNA|BC002681,ens|ENST00000378373,ens|	220	0	0	8	542	0.609091	0	4	2.46364	4	50	3.18824	4
1	3383691..3383859	mRNA|AK095984,ens|ENST00000378371,mRNA|BC051838,ccds|CCDS46.2,mRNA|BC002681,mRNA	169	0	0	10	694	0.609467	2	5	4.10651	4	0	4.10651	4
1	3385342..3385514	mRNA|AK095984,ens|ENST00000378371,mRNA|BC051838,ccds|CCDS46.2,mRNA|BC002681,mRNA	173	0	0	6	379	0.606936	0	3	2.19075	3	27	2.59589	3
1	3385961..3386140	mRNA|AK095984,ens|ENST00000378371,mRNA|BC051838,ccds|CCDS46.2,mRNA|BC002681,mRNA	180	0	0	16	1283	0.611111	5	8	7.12778	7	0	7.12778	7
1	3388240..3388424	mRNA|AK310408,mRNA|AK095984,ens|ENST00000378371,mRNA|BC051838,ccds|CCDS46.2,ens|	185	0	0	9	843	0.616216	1	5	4.55676	5	0	4.55676	5
1	3389636..3389801	mRNA|AK310408,mRNA|AK095984,ens|ENST00000378371,mRNA|BC051838,ccds|CCDS46.2,ens|	166	0	0	6	429	0.590361	1	3	2.58434	3	0	2.58434	3
1	3389985..3390282	mRNA|AK310408,mRNA|AK095984,ens|ENST00000378371,mRNA|BC051838,ccds|CCDS46.2,mRNA	298	0	0	6	275	0.600671	0	3	0.922819	0	175	2.23577	3
1	3391187..3391354	mRNA|AK095984,ens|ENST00000378371,mRNA|BC051838,ccds|CCDS46.2,ens|ENST0000041325	168	0	0	2	146	0.607143	0	1	0.869048	1	22	1	1
1	3392507..3392682	mRNA|CU690853,mRNA|AK095984,ens|ENST00000378371,mRNA|BC051838,ccds|CCDS46.2,ens|	176	0	0	4	338	0.630682	0	2	1.92045	2	7	2	2
1	3394472..3394637	mRNA|CU690853,mRNA|AK095984,ens|ENST00000378371,mRNA|BC051838,ccds|CCDS46.2,mRNA	166	0	0	0	0	0.542169	0	0	0	0	166	NaN	NaN
1	3394941..3395138	mRNA|CU690853,mRNA|AK095984,ens|ENST00000378371,mRNA|BC051838,ccds|CCDS46.2,mRNA	198	0	0	0	0	0.646465	0	0	0	0	198	NaN	NaN
1	3395969..3396159	mRNA|CU690853,mRNA|AK095984,ens|ENST00000378371,mRNA|BC051838,ccds|CCDS46.2,mRNA	191	0	0	1	117	0.633508	0	1	0.612565	1	74	1	1
1	3396344..3396509	mRNA|CU690853,mRNA|AK095984,ens|ENST00000378371,mRNA|BC051838,ccds|CCDS46.2,ens|	166	0	0	12	721	0.626506	2	6	4.34337	4.5	0	4.34337	4.5
1	3396974..3397151	mRNA|CU690853,mRNA|AK095984,ens|ENST00000378371,mRNA|BC051838,ccds|CCDS46.2,ens|	178	0	0	6	351	0.657303	1	3	1.97191	2	0	1.97191	2
1	3406929..3407137	mRNA|AB231860,ref|NM_001409,mRNA|AB011539,mRNA|AF086226,ens|ENST00000485002,ens|	209	0	0	19	1538	0.650718	4	9	7.35885	7	0	7.35885	7
1	3407384..3407584	mRNA|AB231860,ccds|CCDS41237.1,ref|NM_001409,mRNA|AB011539,ens|ENST00000485002,e	201	0	0	31	2311	0.60199	3	16	11.4975	11	0	11.4975	11
1	3409144..3409339	mRNA|AB231860,ens|ENST00000491842,ccds|CCDS41237.1,ref|NM_001409,mRNA|AB011539,e	196	0	0	13	1155	0.653061	5	8	5.89286	5	0	5.89286	5
1	3410265..3410652	mRNA|AB231860,ens|ENST00000491842,ccds|CCDS41237.1,ref|NM_001409,mRNA|AB011539,e	388	0	0	33	2976	0.652062	4	13	7.66495	7	0	7.66495	7
1	3410928..3411203	mRNA|AB231860,ens|ENST00000491842,ccds|CCDS41237.1,ref|NM_001409,mRNA|AB011539,e	276	0	0	16	1480	0.710145	1	7	5.36232	6	0	5.36232	6
1	3411205..3411324	mRNA|AB231860,ens|ENST00000491842,ccds|CCDS41237.1,ref|NM_001409,mRNA|AB011539,e	120	0	0	3	99	0.666667	0	2	0.825	1	23	1.02062	1
1	3412396..3412515	mRNA|AB231860,ens|ENST00000491842,ccds|CCDS41237.1,ref|NM_001409,mRNA|AB011539,e	120	0	0	13	688	0.65	4	8	5.73333	6	0	5.73333	6
1	3412521..3412640	mRNA|AB231860,ens|ENST00000491842,ccds|CCDS41237.1,ref|NM_001409,mRNA|AB011539,e	120	0	0	14	495	0.7	2	8	4.125	4	0	4.125	4
1	3413131..3413331	mRNA|AB231860,ens|ENST00000491842,ccds|CCDS41237.1,ref|NM_001409,mRNA|AB011539,e	201	0	0	16	1031	0.676617	2	8	5.12935	6	0	5.12935	6
1	3413578..3414226	mRNA|AB231860,ccds|CCDS41237.1,ref|NM_001409,mRNA|AB011539,ens|ENST00000485002,e	649	0	0	65	4859	0.697997	3	15	7.4869	7	0	7.4869	7
1	3414927..3415159	mRNA|AB231860,ccds|CCDS41237.1,ref|NM_001409,mRNA|AB011539,ens|ENST00000485002,e	233	0	0	4	342	0.686695	1	3	1.46781	1	0	1.46781	1
1	3415257..3415428	mRNA|AB231860,ccds|CCDS41237.1,ref|NM_001409,mRNA|AB011539,ens|ENST00000485002,e	172	0	0	8	612	0.680233	2	5	3.55814	3	0	3.55814	3
1	3415687..3415894	mRNA|AB231860,ccds|CCDS41237.1,ref|NM_001409,mRNA|AB011539,ens|ENST00000485002,e	208	0	0	6	440	0.668269	0	3	2.11538	3	60	2.97297	3
1	3416187..3416530	mRNA|AB231860,ccds|CCDS41237.1,ref|NM_001409,mRNA|AB011539,ens|ENST00000485002,e	344	0	0	12	1227	0.680233	1	6	3.56686	4	0	3.56686	4
1	3417103..3417222	mRNA|AB231860,ccds|CCDS41237.1,ref|NM_001409,mRNA|AB011539,ens|ENST00000485002,e	120	0	0	0	0	0.633333	0	0	0	0	120	NaN	NaN
1	3417224..3417343	mRNA|AB231860,ccds|CCDS41237.1,ref|NM_001409,mRNA|AB011539,ens|ENST00000485002,e	120	0	0	0	0	0.625	0	0	0	0	120	NaN	NaN
1	3417563..3417824	mRNA|AB231860,ccds|CCDS41237.1,ref|NM_001409,mRNA|AB011539,ens|ENST00000485002,e	262	0	0	34	2326	0.667939	6	12	8.87786	9	0	8.87786	9
1	3417828..3417947	mRNA|AB231860,ccds|CCDS41237.1,ref|NM_001409,mRNA|AB011539,ens|ENST00000485002,e	120	0	0	13	551	0.625	1	8	4.59167	4.5	0	4.59167	4.5
1	3418349..3418554	mRNA|AB231860,ccds|CCDS41237.1,ref|NM_001409,mRNA|AB011539,ens|ENST00000485002,e	206	0	0	31	2556	0.679612	5	16	12.4078	13	0	12.4078	13
1	3421723..3422090	mRNA|AB231860,ccds|CCDS41237.1,ref|NM_001409,mRNA|AB011539,ens|ENST00000485002,e	368	0	0	67	5562	0.682065	5	22	15.1141	16	0	15.1141	16
1	3422577..3422786	mRNA|AB231860,ccds|CCDS41237.1,ref|NM_001409,mRNA|AB011539,ens|ENST00000485002,e	210	0	0	22	1689	0.614286	3	10	8.04286	9	0	8.04286	9
1	3424357..3424576	mRNA|AB231860,ccds|CCDS41237.1,ref|NM_001409,mRNA|AB011539,ens|ENST00000485002,e	220	123	55	86	6480	0.586364	18	37	29.4455	31	0	29.4455	31
1	3425117..3425314	mRNA|AB231860,ccds|CCDS41237.1,ref|NM_001409,mRNA|AB011539,ens|ENST00000485002,e	198	0	0	23	1727	0.621212	3	12	8.72222	10	0	8.72222	10
1	3425634..3425816	mRNA|AB231860,ccds|CCDS41237.1,ref|NM_001409,mRNA|AB011539,ens|ENST00000485002,e	183	0	0	35	2624	0.650273	3	18	14.3443	17	0	14.3443	17
1	3426440..3426654	mRNA|AB231860,ccds|CCDS41237.1,ref|NM_001409,mRNA|AB011539,ens|ENST00000485002,e	215	0	0	18	1460	0.693023	0	10	6.7907	8	13	7.22772	9
1	3427361..3427558	mRNA|AB231860,ccds|CCDS41237.1,ref|NM_001409,mRNA|AB011539,ens|ENST00000485002,e	198	0	0	46	3515	0.656566	12	23	17.7475	17	0	17.7475	17
1	3428130..3428330	mRNA|AB231860,ccds|CCDS41237.1,ref|NM_001409,mRNA|AB011539,ens|ENST00000485002,e	201	0	0	49	3285	0.616915	11	19	16.3433	17	0	16.3433	17
1	3428589..3428770	mRNA|AB231860,ccds|CCDS41237.1,ref|NM_001409,mRNA|AB011539,ens|ENST00000485002,e	182	0	0	37	2567	0.642857	9	16	14.1044	15	0	14.1044	15
1	3431029..3431226	mRNA|AB231860,ccds|CCDS41237.1,ref|NM_001409,mRNA|AB011539,ens|ENST00000485002,e	198	0	0	6	529	0.676768	2	3	2.67172	3	0	2.67172	3
1	3431934..3432145	mRNA|AB231860,ccds|CCDS41237.1,ref|NM_001409,mRNA|AB011539,ens|ENST00000485002,e	212	0	0	18	1350	0.65566	1	9	6.36792	8	0	6.36792	8
1	3440630..3440851	mRNA|AB231860,ccds|CCDS41237.1,ref|NM_001409,mRNA|AB011539,ens|ENST00000485002,e	222	0	0	12	957	0.63964	1	6	4.31081	5	0	4.31081	5
1	3447564..3447768	mRNA|AB231860,ccds|CCDS41237.1,ref|NM_001409,mRNA|AB011539,ens|ENST00000294599,r	205	0	0	21	1551	0.731707	2	10	7.56585	8	0	7.56585	8
1	3477151..3477351	mRNA|AB231860,ccds|CCDS41237.1,ref|NM_001409,ref|MEGF6,ens|ENST00000356575,mRNA|	201	127	63	74	5671	0.616915	16	33	28.2139	30	0	28.2139	30
1	3496382..3496569	mRNA|AB231860,ccds|CCDS41237.1,ref|NM_001409,ref|MEGF6,ens|ENST00000356575,mRNA|	188	0	0	9	611	0.643617	1	5	3.25	3	0	3.25	3
1	3511914..3512096	mRNA|AB231860,ccds|CCDS41237.1,ref|NM_001409,ref|MEGF6,ens|ENST00000356575,mRNA|	183	164	89	116	8477	0.606557	23	59	46.3224	50	0	46.3224	50
1	3518983..3519193	mRNA|AB231860,ccds|CCDS41237.1,ref|NM_001409,ref|MEGF6,ens|ENST00000356575,mRNA|	211	24	11	62	4785	0.677725	14	30	22.6777	24	0	22.6777	24
1	3527751..3528097	mRNA|AB231860,ref|NM_001409,ref|MEGF6,ens|ENST00000356575	347	0	0	57	4905	0.743516	4	24	14.1354	14	0	14.1354	14
1	3541595..3541714	ref|NM_182752,ens|ENST00000378344,ens|ENST00000456805,ref|TPRG1L,mRNA|AK298343,m	120	0	0	3	180	0.741667	1	2	1.5	1.5	0	1.5	1.5
1	3541716..3541835	ref|NM_182752,mRNA|AK289919,mRNA|BC019034,ens|ENST00000378344,ens|ENST0000045680	120	0	0	4	156	0.775	1	2	1.3	1	0	1.3	1
1	3541988..3542170	ref|NM_182752,mRNA|AK289919,mRNA|BC019034,ens|ENST00000378344,ens|ENST0000045680	183	143	78	83	6135	0.710383	24	41	33.5191	33	0	33.5191	33
1	3542243..3542408	ref|NM_182752,mRNA|AK289919,mRNA|BC019034,ens|ENST00000378344,ens|ENST0000045680	166	0	0	47	3243	0.572289	11	24	19.5361	21	0	19.5361	21
1	3544072..3544242	ref|NM_182752,mRNA|AK289919,mRNA|BC019034,ens|ENST00000378344,ens|ENST0000045680	171	0	0	54	3627	0.48538	14	26	21.2105	21	0	21.2105	21
1	3544927..3545119	ref|NM_182752,mRNA|AK289919,mRNA|BC019034,ens|ENST00000378344,ens|ENST0000045680	193	166	86	109	7928	0.471503	22	53	41.0725	44	0	41.0725	44
1	3547568..3547732	mRNA|AB034912,ens|ENST00000270708,ref|NM_017818,mRNA|AK225525,ref|WRAP73,ens|ENS	165	134	81	82	5770	0.575758	17	42	34.9697	37	0	34.9697	37
1	3547915..3548237	mRNA|HQ447922,mRNA|AB034912,ens|ENST00000270708,ref|NM_017818,mRNA|AK225525,ref|	323	64	19	88	7308	0.634675	9	33	22.6254	24	0	22.6254	24
1	3548757..3548926	mRNA|HQ447922,mRNA|AB034912,ens|ENST00000471223,ens|ENST00000270708,ref|NM_01781	170	123	72	77	5244	0.511765	18	36	30.8471	32	0	30.8471	32
1	3549875..3550062	mRNA|HQ447922,mRNA|AB034912,ens|ENST00000471223,ens|ENST00000270708,ref|NM_01781	188	188	100	156	12440	0.531915	34	81	66.1702	71	0	66.1702	71
1	3551565..3551684	mRNA|HQ447922,mRNA|AB034912,ens|ENST00000471223,ens|ENST00000270708,ref|NM_01781	120	120	100	104	5506	0.55	34	53	45.8833	47	0	45.8833	47
1	3551687..3551894	mRNA|HQ447922,mRNA|AB034912,ens|ENST00000471223,ens|ENST00000270708,ref|NM_01781	208	127	61	113	6757	0.528846	18	49	32.4856	34	0	32.4856	34
1	3552412..3552531	mRNA|HQ447922,mRNA|AB034912,ens|ENST00000471223,ens|ENST00000270708,ref|NM_01781	120	120	100	99	5656	0.425	35	54	47.1333	48	0	47.1333	48
1	3552534..3552653	mRNA|HQ447922,mRNA|AB034912,ens|ENST00000471223,ens|ENST00000270708,ref|NM_01781	120	70	58	89	3909	0.425	18	45	32.5583	34	0	32.5583	34
1	3553426..3553607	mRNA|HQ447922,mRNA|AK302397,mRNA|AB034912,ens|ENST00000471223,ens|ENST0000027070	182	0	0	39	2767	0.5	10	18	15.2033	15	0	15.2033	15
1	3555239..3555452	mRNA|HQ447922,mRNA|AK302397,mRNA|AB034912,ens|ENST00000471223,ens|ENST0000027070	214	214	100	116	8851	0.471963	32	50	41.3598	41	0	41.3598	41
1	3563245..3563424	mRNA|HQ447922,mRNA|AK302397,mRNA|AB034912,ens|ENST00000270708,ref|NM_017818,mRNA	180	153	85	97	7319	0.566667	23	50	40.6611	42	0	40.6611	42
1	3564000..3564173	mRNA|HQ447922,mRNA|AK302397,mRNA|AB034912,ens|ENST00000270708,ref|NM_017818,mRNA	174	127	72	84	5680	0.511494	25	39	32.6494	33	0	32.6494	33
1	3566444..3566612	mRNA|HQ447922,mRNA|AK302397,mRNA|AB034912,ens|ENST00000270708,ref|NM_017818,mRNA	169	9	5	56	4043	0.680473	13	30	23.9231	25	0	23.9231	25
1	3598833..3599006	ref|TP73,ref|NM_001204187,mRNA|BC117251,ref|NM_001204185,ref|NM_005427,ens|ENST0	174	0	0	25	2012	0.637931	6	14	11.5632	12	0	11.5632	12
1	3599562..3599744	ref|TP73,ref|NM_001204187,mRNA|BC117251,ref|NM_001204185,ccds|CCDS49.1,mRNA|AB59	183	0	0	21	1434	0.568306	3	11	7.83607	8	0	7.83607	8
1	3607444..3607642	ccds|CCDS44051.1,ref|NM_001204189,ref|TP73,mRNA|AK304784,ref|NM_001204187,mRNA|B	199	0	0	33	2546	0.633166	5	17	12.794	15	0	12.794	15
1	3624039..3624344	ccds|CCDS44051.1,ref|NM_001204189,mRNA|AK310432,ref|TP73,mRNA|AK304784,ref|NM_00	306	0	0	41	3683	0.653595	7	18	12.0359	12	0	12.0359	12
1	3638537..3638720	ccds|CCDS44051.1,ref|NM_001204189,ref|TP73,mRNA|AK304784,ref|NM_001204187,mRNA|B	184	0	0	2	184	0.619565	1	1	1	1	0	1	1
1	3639872..3640037	ccds|CCDS44051.1,ref|NM_001204189,ref|TP73,mRNA|AK304784,ref|NM_001204187,mRNA|B	166	0	0	2	149	0.608434	0	1	0.89759	1	17	1	1
1	3643617..3643795	ccds|CCDS44051.1,ref|NM_001204189,ref|TP73,mRNA|AK304784,ref|NM_001204187,ref|NM	179	0	0	21	1487	0.586592	4	11	8.30726	9	0	8.30726	9
1	3644157..3644332	ccds|CCDS44051.1,ref|NM_001204189,ref|TP73,mRNA|AK304784,ref|NM_001204187,mRNA|B	176	0	0	9	601	0.664773	1	4	3.41477	4	0	3.41477	4
1	3644686..3644875	ref|NM_001204189,ccds|CCDS44051.1,ref|TP73,mRNA|AK304784,ref|NM_001204187,mRNA|B	190	0	0	16	1370	0.657895	5	8	7.21053	7	0	7.21053	7
1	3645902..3646114	ref|NM_001204189,ccds|CCDS44051.1,ref|TP73,mRNA|AK304784,ref|NM_001204187,ref|NM	213	0	0	27	1969	0.586854	2	14	9.24413	10	0	9.24413	10
1	3646147..3646341	ccds|CCDS44051.1,ref|NM_001204189,ref|TP73,mRNA|AK304784,ref|NM_001204187,mRNA|B	195	0	0	12	876	0.610256	3	6	4.49231	5	0	4.49231	5
1	3646517..3646725	ccds|CCDS44051.1,ref|NM_001204189,ref|TP73,mRNA|AK304784,ref|NM_001204187,ref|NM	209	0	0	30	2434	0.665072	8	15	11.6459	12	0	11.6459	12
1	3647473..3647702	ref|NM_001204189,ccds|CCDS44051.1,ref|TP73,mRNA|AK304784,ref|NM_001204187,ref|NM	230	0	0	20	1584	0.665217	2	10	6.88696	7	0	6.88696	7
1	3647950..3648124	ccds|CCDS44051.1,ref|NM_001204189,ref|TP73,mRNA|AK304784,ref|NM_001204187,mRNA|B	175	0	0	21	1312	0.497143	6	9	7.49714	8	0	7.49714	8
1	3649323..3649721	ref|NM_001204189,ref|TP73,mRNA|AK304784,ref|NM_001204187,mRNA|BC117251,ref|NM_00	399	158	39	102	9502	0.679198	8	37	23.8145	24	0	23.8145	24
1	3649975..3650151	ref|NM_001204189,ref|TP73,ref|NM_001204187,ref|NM_001126242,ref|NM_001126240,ref	177	0	0	53	3626	0.468927	8	28	20.4859	21	0	20.4859	21
1	3659659..3659833	ref|NR_033712,mRNA|BC093699,mRNA|AB007964,ref|TP73-AS1,ens|ENST00000544565,ref|N	175	120	68	79	5394	0.565714	12	39	30.8286	34	0	30.8286	34
1	3662127..3662781	ref|NR_033712,mRNA|BC093699,mRNA|AB007964,ref|TP73-AS1,ens|ENST00000544565,ref|N	655	282	43	214	20266	0.59542	6	56	30.9359	27	0	30.9359	27
1	3669073..3669241	ref|CCDC27,mRNA|AK057387,mRNA|BC112112,ens|ENST00000462521,ccds|CCDS50.1,ref|NM_	169	169	100	161	10261	0.573964	35	74	60.7101	67	0	60.7101	67
1	3669247..3669439	ref|CCDC27,mRNA|AK057387,mRNA|BC112112,ens|ENST00000462521,ccds|CCDS50.1,ref|NM_	193	186	96	173	10867	0.626943	25	75	56.3057	60	0	56.3057	60
1	3670633..3670812	ref|CCDC27,mRNA|AK057387,mRNA|BC112112,ens|ENST00000462521,ccds|CCDS50.1,ref|NM_	180	67	37	75	5019	0.577778	19	37	27.8889	26.5	0	27.8889	26.5
1	3671926..3672124	ref|CCDC27,mRNA|AK057387,mRNA|BC112112,ens|ENST00000462521,ccds|CCDS50.1,ref|NM_	199	199	100	155	11768	0.542714	37	74	59.1357	62	0	59.1357	62
1	3673252..3673424	ref|CCDC27,mRNA|AK057387,mRNA|BC112112,ens|ENST00000462521,ccds|CCDS50.1,ref|NM_	173	112	64	75	5395	0.543353	17	38	31.185	33	0	31.185	33
1	3677815..3677982	ref|CCDC27,mRNA|AK057387,mRNA|BC112112,ens|ENST00000462521,ccds|CCDS50.1,ref|NM_	168	0	0	48	3192	0.559524	14	23	19	20	0	19	20
1	3679084..3679272	ref|CCDC27,mRNA|AK057387,mRNA|BC112112,ens|ENST00000462521,ccds|CCDS50.1,ref|NM_	189	0	0	41	3103	0.634921	8	20	16.418	17	0	16.418	17
1	3679657..3680048	ref|CCDC27,mRNA|AK057387,mRNA|BC112112,ens|ENST00000462521,ccds|CCDS50.1,ref|NM_	392	70	17	90	7988	0.637755	4	33	20.3776	19	0	20.3776	19
1	3680231..3680400	ref|CCDC27,mRNA|AK057387,mRNA|BC112112,ens|ENST00000462521,ccds|CCDS50.1,ref|NM_	170	170	100	177	12055	0.541176	46	86	70.9118	73	0	70.9118	73
1	3683020..3683232	ref|CCDC27,mRNA|AK057387,mRNA|BC112112,ens|ENST00000462521,ccds|CCDS50.1,ref|NM_	213	72	33	64	5186	0.488263	9	31	24.3474	27	0	24.3474	27
1	3683742..3683961	ref|CCDC27,mRNA|AK057387,mRNA|BC112112,ens|ENST00000462521,ccds|CCDS50.1,ref|NM_	220	218	99	141	11164	0.554545	29	64	50.7455	51	0	50.7455	51
1	3686254..3686443	ref|CCDC27,mRNA|AK057387,mRNA|BC112112,ens|ENST00000462521,ccds|CCDS50.1,ref|NM_	190	187	98	115	8550	0.510526	26	57	44.9947	46	0	44.9947	46
1	3687904..3688072	ref|CCDC27,mRNA|AK057387,mRNA|BC112112,ens|ENST00000462521,ccds|CCDS50.1,ref|NM_	169	142	84	83	5858	0.526627	22	41	34.6509	37	0	34.6509	37
1	3691852..3692052	ref|NM_001163724,mRNA|BC042129,ref|SMIM1,mRNA|BC146957,mRNA|BC146945,mRNA|BC0353	201	0	0	45	3289	0.641791	13	20	16.3632	16	0	16.3632	16
1	3692372..3692544	ref|NM_001163724,mRNA|BC042129,ref|SMIM1,mRNA|BC146957,mRNA|BC146945,mRNA|BC0353	173	152	87	88	6135	0.618497	25	42	35.4566	36	0	35.4566	36
1	3697690..3697976	mRNA|AB033011,ens|ENST00000479239,mRNA|BC012300,ccds|CCDS51.1,ens|ENST0000046235	287	22	7	76	6011	0.505226	9	31	20.9443	23	0	20.9443	23
1	3698058..3698229	mRNA|AB033011,ens|ENST00000479239,mRNA|BC012300,ccds|CCDS51.1,ens|ENST0000046235	172	107	62	76	5241	0.401163	16	37	30.4709	35	0	30.4709	35
1	3699187..3699358	mRNA|AB033011,ens|ENST00000479239,mRNA|BC012300,ccds|CCDS51.1,ens|ENST0000046235	172	172	100	150	10619	0.44186	43	75	61.7384	64	0	61.7384	64
1	3700571..3700760	mRNA|AB033011,mRNA|BC012300,ccds|CCDS51.1,ens|ENST00000462356,ref|NM_020710,mRNA	190	127	66	86	5909	0.589474	15	39	31.1	33	0	31.1	33
1	3701548..3701667	mRNA|AB033011,mRNA|BC012300,ccds|CCDS51.1,ref|NM_020710,mRNA|BC031301,ref|LRRC47	120	0	0	31	1155	0.533333	3	18	9.63333	10	0	9.63333	10
1	3701672..3701791	mRNA|AB033011,mRNA|BC012300,ccds|CCDS51.1,ref|NM_020710,mRNA|BC031301,ref|LRRC47	120	0	0	41	2225	0.6	15	21	18.5417	19	0	18.5417	19
1	3703431..3703890	mRNA|AB033011,mRNA|BC012300,ccds|CCDS51.1,ref|NM_020710,mRNA|BC031301,ref|LRRC47	460	0	0	90	8925	0.626087	10	28	19.4022	18	0	19.4022	18
1	3712365..3712987	mRNA|AB033011,ccds|CCDS51.1,ref|NM_020710,mRNA|BC031301,ref|LRRC47,ens|ENST00000	623	373	59	347	33295	0.743178	9	119	53.443	43	0	53.443	43
1	3731887..3732113	ref|NM_014704,mRNA|AB385349,mRNA|AB011134,ens|ENST00000484420,mRNA|BC026020,ref|	227	227	100	425	33700	0.61674	84	183	148.454	157	0	148.454	157
1	3732725..3732963	ref|NM_014704,mRNA|AB385349,mRNA|AB011134,ens|ENST00000484420,ens|ENST0000043853	239	166	69	98	7621	0.552301	13	42	31.887	35	0	31.887	35
1	3739729..3739899	ref|NM_014704,ens|ENST00000461667,mRNA|AB385349,mRNA|AB011134,ens|ENST0000043853	171	171	100	195	12992	0.54386	60	88	75.9766	78	0	75.9766	78
1	3739993..3740167	ref|NM_014704,ens|ENST00000461667,mRNA|AB385349,mRNA|AB011134,ens|ENST0000043853	175	175	100	523	36800	0.462857	143	255	210.286	214	0	210.286	214
1	3742322..3742521	ref|NM_014704,ens|ENST00000461667,mRNA|AB385349,mRNA|AB011134,ens|ENST0000043853	200	200	100	452	33767	0.46	81	211	168.845	173	0	168.845	173
1	3742822..3743031	ref|NM_014704,ens|ENST00000461667,mRNA|AB385349,mRNA|AB011134,ens|ENST0000043853	210	210	100	461	34969	0.471429	79	211	166.514	183	0	166.514	183
1	3743213..3743427	ref|NM_014704,ens|ENST00000461667,mRNA|AB385349,mRNA|AB011134,ens|ENST0000043853	215	215	100	1508	109776	0.427907	163	692	510.605	576	0	510.605	576
1	3745761..3745949	ref|NM_014704,ens|ENST00000461667,mRNA|AB385349,mRNA|AB011134,mRNA|BC026020,ref|	189	189	100	396	30239	0.402116	86	193	159.995	169	0	159.995	169
1	3746386..3746619	ref|NM_014704,mRNA|AB385349,mRNA|BC001640,ens|ENST00000495701,mRNA|AB011134,mRNA	234	203	86	202	16387	0.444444	19	102	70.0299	77	0	70.0299	77
1	3747655..3747839	ref|NM_014704,mRNA|AB385349,mRNA|BC001640,ens|ENST00000495701,mRNA|AB011134,mRNA	185	185	100	160	11800	0.443243	39	80	63.7838	67	0	63.7838	67
1	3750353..3750569	ref|NM_014704,mRNA|AB385349,mRNA|BC001640,mRNA|AB011134,mRNA|BC026020,ref|CEP104	217	217	100	338	27091	0.423963	69	154	124.843	131	0	124.843	131
1	3751478..3751668	ref|NM_014704,mRNA|AB385349,mRNA|BC001640,mRNA|AB011134,mRNA|BC026020,ref|CEP104	191	191	100	460	32925	0.465969	85	217	172.387	185	0	172.387	185
1	3753034..3753226	ref|NM_014704,mRNA|AB385349,mRNA|BC001640,mRNA|AB011134,mRNA|BC026020,ref|CEP104	193	174	90	173	12959	0.481865	17	91	67.1451	76	0	67.1451	76
1	3753862..3754032	ref|NM_014704,mRNA|AB385349,mRNA|BC001640,mRNA|AB011134,mRNA|BC026020,ref|CEP104	171	171	100	289	19520	0.461988	79	140	114.152	119	0	114.152	119
1	3754034..3754153	ref|NM_014704,mRNA|AB385349,mRNA|BC001640,mRNA|AB011134,mRNA|BC026020,ref|CEP104	120	120	100	187	8394	0.458333	34	106	69.9417	69.5	0	69.9417	69.5
1	3755563..3755739	ref|NM_014704,mRNA|AB385349,mRNA|BC001640,mRNA|AB011134,mRNA|BC026020,ref|CEP104	177	177	100	392	27409	0.474576	104	182	154.864	157	0	154.864	157
1	3756125..3756326	ref|NM_014704,mRNA|AB385349,mRNA|BC001640,mRNA|AB011134,ens|ENST00000428079,mRNA	202	202	100	320	25156	0.381188	66	157	124.535	132	0	124.535	132
1	3759661..3759780	ref|NM_014704,mRNA|AB385349,mRNA|BC001640,mRNA|AB011134,ens|ENST00000428079,mRNA	120	120	100	101	5936	0.508333	34	55	49.4667	51	0	49.4667	51
1	3759786..3759905	ref|NM_014704,mRNA|AB385349,mRNA|BC001640,ens|ENST00000378223,mRNA|AB011134,mRNA	120	11	9	50	1875	0.525	3	32	15.6167	14	0	15.6167	14
1	3761392..3761622	ref|NM_014704,mRNA|AB385349,mRNA|BC001640,ens|ENST00000378223,mRNA|AB011134,mRNA	231	200	86	133	9849	0.454545	24	55	42.6364	45	0	42.6364	45
1	3761797..3761917	ref|NM_014704,mRNA|AB385349,mRNA|BC001640,ens|ENST00000378223,mRNA|AB011134,mRNA	121	121	100	104	5959	0.355372	37	55	49.2479	52	0	49.2479	52
1	3764062..3764246	ref|NM_014704,mRNA|AB385349,mRNA|BC001640,ens|ENST00000378223,mRNA|AB011134,mRNA	185	185	100	209	15736	0.367568	61	101	85.0595	87	0	85.0595	87
1	3765171..3765397	ref|NM_014704,mRNA|AB385349,mRNA|BC001640,ens|ENST00000378223,mRNA|AB011134,mRNA	227	227	100	265	21333	0.38326	41	120	93.9868	100	0	93.9868	100
1	3768873..3769037	ref|NM_014704,mRNA|BC001640,ens|ENST00000378223,mRNA|AB011134,mRNA|BC050721,ens|	165	165	100	558	38705	0.484848	155	278	234.576	245	0	234.576	245
1	3774078..3774272	ens|ENST00000338895,mRNA|AB028913,mRNA|AB028912,ens|ENST00000378209,mRNA|AK30931	195	195	100	144	10730	0.687179	36	69	55.0256	55	0	55.0256	55
1	3775228..3775430	ens|ENST00000338895,mRNA|AB028913,mRNA|AF409060,mRNA|AY438268,ens|ENST0000047596	203	203	100	273	21210	0.625616	49	131	104.483	116	0	104.483	116
1	3777036..3777135	ens|ENST00000338895,mRNA|AB028913,mRNA|AF409060,mRNA|AY438268,ens|ENST0000047596	100	100	100	71	3618	0.46	31	38	36.18	37	0	36.18	37
1	3782147..3782428	ens|ENST00000338895,mRNA|AB028913,mRNA|AF409060,mRNA|AY438268,ens|ENST0000047596	282	282	100	502	41395	0.595745	53	205	146.791	158.5	0	146.791	158.5
1	3782434..3782553	ens|ENST00000338895,mRNA|AB028913,mRNA|AF409060,mRNA|AY438268,ens|ENST0000047596	120	120	100	193	8943	0.691667	47	110	74.525	76.5	0	74.525	76.5
1	3782740..3782839	ens|ENST00000338895,mRNA|AB028913,mRNA|AF409060,mRNA|AY438268,ens|ENST0000047596	100	76	76	65	3236	0.49	24	36	32.36	34	0	32.36	34
1	3784455..3784574	ens|ENST00000338895,mRNA|AB028913,mRNA|AF409060,mRNA|AY438268,ens|ENST0000047596	120	120	100	348	18222	0.608333	120	174	151.85	151.5	0	151.85	151.5
1	3784580..3784699	ens|ENST00000338895,mRNA|AB028913,mRNA|AF409060,mRNA|AY438268,ens|ENST0000047596	120	120	100	278	13932	0.608333	62	159	116.1	118	0	116.1	118
1	3786212..3786406	ens|ENST00000338895,mRNA|AB028913,mRNA|AF409060,mRNA|AY438268,ens|ENST0000047596	195	195	100	182	13867	0.651282	43	90	71.1128	73	0	71.1128	73
1	3788973..3789196	ens|ENST00000338895,mRNA|AB028913,mRNA|AF409060,mRNA|AY438268,ens|ENST0000047596	224	224	100	252	20314	0.526786	46	116	90.6562	98	0	90.6562	98
1	3789437..3789557	ens|ENST00000338895,mRNA|AB028913,mRNA|AF409060,mRNA|AY438268,ens|ENST0000047596	121	60	49	68	3611	0.53719	26	34	29.843	29	0	29.843	29
1	3800156..3800332	mRNA|AB028913,mRNA|AF409060,mRNA|AY438268,ens|ENST00000475969,mRNA|AB028912,ens|	177	177	100	243	17330	0.497175	67	117	97.9096	102	0	97.9096	102
1	3806509..3806684	ref|NM_207356,mRNA|BC047611,ccds|CCDS53.1,mRNA|BC035643,ens|ENST00000361605,mRNA	176	176	100	522	37620	0.426136	126	251	213.75	226	0	213.75	226
1	3807125..3807655	ref|NM_207356,mRNA|BC047611,ccds|CCDS53.1,mRNA|BC035643,ens|ENST00000361605,mRNA	531	531	100	1154	104989	0.514124	128	239	197.719	205	0	197.719	205
1	3809341..3809574	ref|NM_207356,mRNA|BC047611,ccds|CCDS53.1,mRNA|BC035643,ens|ENST00000361605,mRNA	234	234	100	525	42159	0.508547	85	233	180.167	190	0	180.167	190
1	3816660..3816828	ref|NM_207356,mRNA|BC047611,mRNA|BC035643,ens|ENST00000361605,mRNA|AK289493,ref|	169	169	100	220	16174	0.733728	66	112	95.7041	100	0	95.7041	100
1	4715435..4715603	mRNA|AF175409,ens|ENST00000378190,ccds|CCDS54.1,ref|AJAP1,ens|ENST00000378191,mR	169	169	100	384	26905	0.650888	96	191	159.207	162	0	159.207	162
1	4771920..4772745	mRNA|AF175409,ens|ENST00000378190,ccds|CCDS54.1,ref|AJAP1,ens|ENST00000378191,mR	826	760	92	431	41222	0.686441	10	85	49.8971	44	0	49.8971	44
1	4829886..4830072	mRNA|AF175409,ens|ENST00000378190,ccds|CCDS54.1,ref|AJAP1,ens|ENST00000378191,mR	187	187	100	249	18736	0.518717	55	122	100.187	108	0	100.187	108
1	4832377..4832640	mRNA|AF052143,mRNA|AF175409,ens|ENST00000378190,ccds|CCDS54.1,ref|AJAP1,ens|ENST	264	264	100	438	34698	0.594697	50	178	131.432	144	0	131.432	144
1	4834460..4834650	mRNA|AF052143,mRNA|AF175409,ens|ENST00000378190,ref|AJAP1,ens|ENST00000378191,mR	191	191	100	224	16714	0.507853	49	111	87.5079	91	0	87.5079	91
1	4847570..4847689	mRNA|CR936609	120	80	66	137	5650	0.558333	20	95	47.0833	40.5	0	47.0833	40.5
1	4847695..4848030	mRNA|CR936609	336	336	100	676	60074	0.547619	96	221	178.789	185.5	0	178.789	185.5
1	5624017..5624220	mRNA|AK125078	204	204	100	684	51993	0.573529	146	312	254.868	267.5	0	254.868	267.5
1	5716300..5716420	ens|ENST00000413887,mRNA|AK125078	121	0	0	40	2148	0.512397	11	20	17.7521	18	0	17.7521	18
1	5922716..5922919	ens|ENST00000378161,miRNA|hsa-mir-4689,mRNA|AF537130,ref|NR_039838,mRNA|BC040520	204	204	100	143	10986	0.509804	36	65	53.848	58	0	53.848	58
1	5923303..5923476	ens|ENST00000378161,mRNA|AF537130,mRNA|BC040520,mRNA|AK124074,ens|ENST0000037816	174	174	100	257	18261	0.522989	73	125	104.943	105	0	104.943	105
1	5923947..5924123	ens|ENST00000378161,mRNA|AF537130,mRNA|BC040520,mRNA|AK124074,ens|ENST0000037816	177	177	100	107	7335	0.621469	31	50	41.4407	42	0	41.4407	42
1	5924372..5924594	ens|ENST00000378161,mRNA|AF537130,mRNA|BC040520,mRNA|AK124074,ens|ENST0000037816	223	223	100	236	19174	0.632287	53	105	85.9821	88	0	85.9821	88
1	5925117..5925295	ens|ENST00000378161,mRNA|AF537130,mRNA|BC040520,mRNA|AK124074,ens|ENST0000037816	179	137	76	94	6557	0.625698	24	45	36.6313	39	0	36.6313	39
1	5926381..5926555	ens|ENST00000378161,mRNA|AF537130,mRNA|BC040520,mRNA|AK124074,ens|ENST0000037816	175	175	100	118	7881	0.577143	37	54	45.0343	45	0	45.0343	45
1	5927090..5927292	ens|ENST00000378161,ens|ENST00000468253,mRNA|AF537130,mRNA|BC040520,mRNA|AK12407	203	184	90	128	8587	0.571429	24	53	42.3005	43	0	42.3005	43
1	5927835..5928121	ens|ENST00000378161,ens|ENST00000468253,mRNA|AF537130,mRNA|BC040520,mRNA|AK12407	287	287	100	361	29528	0.606272	68	124	102.885	110	0	102.885	110
1	5933234..5933469	ens|ENST00000468253,mRNA|AF537130,mRNA|BC040520,mRNA|AK124074,ens|ENST0000037816	236	236	100	261	21151	0.580508	53	110	89.6229	95	0	89.6229	95
1	5934465..5934665	mRNA|AF537130,mRNA|BC040520,mRNA|AK124074,ens|ENST00000378169,ens|ENST0000048918	201	201	100	228	17785	0.621891	39	115	88.4826	97	0	88.4826	97
1	5934892..5935067	mRNA|AF537130,mRNA|BC040520,mRNA|AK124074,ens|ENST00000378169,ens|ENST0000048918	176	176	100	209	14729	0.619318	60	100	83.6875	84.5	0	83.6875	84.5
1	5935073..5935192	mRNA|AF537130,mRNA|BC040520,ens|ENST00000506941,mRNA|AK124074,ens|ENST0000037816	120	101	84	139	6449	0.65	28	80	53.7417	54	0	53.7417	54
1	5937204..5937411	mRNA|AF537130,mRNA|BC040520,ens|ENST00000506941,mRNA|AK124074,ens|ENST0000047076	208	208	100	327	25490	0.639423	67	153	122.548	125	0	122.548	125
1	5939504..5939672	mRNA|AF537130,mRNA|BC040520,mRNA|AK124074,ens|ENST00000470763,ens|ENST0000037816	169	169	100	292	20739	0.461538	84	147	122.716	125	0	122.716	125
1	5940193..5940364	mRNA|AF537130,mRNA|BC040520,mRNA|AK124074,ens|ENST00000470763,ens|ENST0000037816	172	172	100	230	15945	0.494186	56	111	92.7093	96	0	92.7093	96
1	5947356..5947542	mRNA|AF537130,mRNA|BC040520,mRNA|AK124074,ens|ENST00000378169,ens|ENST0000048918	187	187	100	142	10874	0.620321	37	71	58.1497	60	0	58.1497	60
1	5948590..5948760	mRNA|AF537130,mRNA|BC040520,mRNA|AK124074,ens|ENST00000378169,ens|ENST0000048918	171	148	86	99	6766	0.450292	25	47	39.5673	43	0	39.5673	43
1	5950925..5951044	mRNA|AF537130,mRNA|BC040520,mRNA|AK124074,ens|ENST00000378169,ens|ENST0000048918	120	0	0	61	3100	0.625	20	29	25.8333	26	0	25.8333	26
1	5951049..5951168	mRNA|AF537130,mRNA|BC040520,mRNA|AK124074,ens|ENST00000378169,ens|ENST0000048918	120	0	0	57	2785	0.5	18	27	23.2083	24	0	23.2083	24
1	5964728..5964929	mRNA|AF537130,mRNA|BC040520,mRNA|AK124074,ens|ENST00000378169,ens|ENST0000048918	202	202	100	923	70349	0.574257	184	435	348.267	370	0	348.267	370
1	5965335..5965509	mRNA|AF537130,mRNA|BC040520,mRNA|AK124074,ens|ENST00000378169,ens|ENST0000048918	175	175	100	756	54262	0.48	200	361	310.063	326	0	310.063	326
1	5965703..5965929	mRNA|AF537130,mRNA|BC040520,mRNA|AK124074,ens|ENST00000378169,ens|ENST0000048918	227	227	100	430	32720	0.568282	100	172	144.145	148	0	144.145	148
1	5967186..5967390	mRNA|AF537130,mRNA|BC040520,mRNA|AK124074,ens|ENST00000378169,ens|ENST0000048918	205	205	100	413	32104	0.629268	107	189	156.6	160	0	156.6	160
1	5969118..5969323	mRNA|AF537130,mRNA|BC040520,mRNA|AK124074,ens|ENST00000378169,ens|ENST0000048918	206	206	100	412	30495	0.597087	99	180	148.005	154	0	148.005	154
1	5987615..5987819	mRNA|AF537130,mRNA|BC040520,mRNA|AK124074,ens|ENST00000378169,ens|ENST0000048918	205	205	100	789	61343	0.580488	192	359	299.239	313	0	299.239	313
1	5993142..5993339	mRNA|AF537130,mRNA|BC040520,mRNA|AK124074,ens|ENST00000378169,ens|ENST0000048918	198	198	100	318	23529	0.505051	77	146	118.833	122	0	118.833	122
1	6007066..6007276	mRNA|AF537130,mRNA|BC040520,mRNA|AK124074,ens|ENST00000378169,ens|ENST0000048918	211	211	100	287	20609	0.526066	58	117	97.6682	106	0	97.6682	106
1	6008061..6008264	mRNA|AF537130,mRNA|BC040520,mRNA|AK124074,ens|ENST00000378169,ens|ENST0000048918	204	204	100	523	38657	0.573529	126	231	189.495	193	0	189.495	193
1	6012745..6012942	mRNA|AF537130,mRNA|BC040520,mRNA|AK124074,ens|ENST00000378169,ens|ENST0000048918	198	0	0	46	3759	0.555556	5	24	18.9848	21	0	18.9848	21
1	6021884..6022093	mRNA|AF537130,mRNA|BC040520,mRNA|AK124074,ens|ENST00000378169,ens|ENST0000048918	210	210	100	179	12891	0.495238	46	78	61.3857	61	0	61.3857	61
1	6027230..6027349	mRNA|AF537130,mRNA|BC040520,mRNA|AK124074,ens|ENST00000378169,ens|ENST0000048918	120	0	0	32	1161	0.483333	1	19	9.675	9	0	9.675	9
1	6027353..6027472	mRNA|AF537130,mRNA|BC040520,mRNA|AK124074,ens|ENST00000378169,ens|ENST0000048918	120	0	0	51	2774	0.633333	19	27	23.1167	24	0	23.1167	24
1	6029077..6029313	mRNA|AF537130,mRNA|BC040520,mRNA|AK124074,ens|ENST00000378169,ens|ENST0000048918	237	0	0	39	3365	0.485232	6	20	14.2236	16	0	14.2236	16
1	6038330..6038514	mRNA|AF537130,mRNA|BC040520,mRNA|AK124074,ens|ENST00000378169,ens|ENST0000048918	185	0	0	5	338	0.535135	1	4	1.82703	1	0	1.82703	1
1	6046141..6046323	mRNA|AF537130,mRNA|BC040520,mRNA|AK124074,ens|ENST00000378169,ens|ENST0000048918	183	145	79	79	6024	0.519126	20	38	32.918	35	0	32.918	35
1	6100526..6100709	ens|ENST00000478098,ens|ENST00000378092,ens|ENST00000341524,ref|NM_001199860,ens	184	184	100	455	34433	0.532609	118	219	187.147	196	0	187.147	196
1	6101782..6101954	ens|ENST00000478098,ens|ENST00000378092,ens|ENST00000341524,ref|NM_001199860,ens	173	173	100	273	18198	0.479769	75	121	105.197	111	0	105.197	111
1	6111546..6111752	ens|ENST00000478098,ens|ENST00000378092,ens|ENST00000341524,ref|NM_001199862,ref	207	0	0	67	4325	0.657005	10	27	20.8937	22	0	20.8937	22
1	6132699..6132897	ens|ENST00000478098,ens|ENST00000378092,ens|ENST00000341524,ref|NM_001199862,ref	199	199	100	387	28719	0.638191	53	201	144.296	165	0	144.296	165
1	6133718..6133896	ens|ENST00000378092,ens|ENST00000478098,ens|ENST00000341524,ref|NM_001199862,ref	179	166	92	102	7363	0.586592	26	48	41.1341	42	0	41.1341	42
1	6142230..6142401	ens|ENST00000378092,ens|ENST00000341524,ref|NM_001199862,ref|NM_001199860,ens|EN	172	172	100	468	32429	0.511628	117	231	188.541	197	0	188.541	197
1	6145160..6145328	ens|ENST00000378092,ens|ENST00000341524,ref|NM_001199862,ref|NM_001199860,ens|EN	169	169	100	185	12855	0.502959	53	92	76.0651	76	0	76.0651	76
1	6147441..6147611	ens|ENST00000378092,ens|ENST00000341524,ref|NM_001199862,ref|NM_001199860,ens|EN	171	113	66	79	5351	0.614035	17	38	31.2865	33	0	31.2865	33
1	6148927..6149136	ens|ENST00000378092,ens|ENST00000341524,ref|NM_001199862,ref|NM_001199860,ens|EN	210	0	0	25	2070	0.580952	3	12	9.85714	10.5	0	9.85714	10.5
1	6150342..6150547	ens|ENST00000378092,ens|ENST00000341524,ref|NM_001199862,ref|NM_001199860,ens|EN	206	106	51	68	5722	0.635922	17	34	27.7476	30	0	27.7476	30
1	6151258..6151438	ens|ENST00000378092,ens|ENST00000341524,ref|NM_001199862,ref|NM_001199860,ens|EN	181	7	3	59	4482	0.447514	15	30	24.7624	26	0	24.7624	26
1	6154430..6154623	ens|ENST00000378092,ens|ENST00000341524,ref|NM_001199862,ref|NM_001199860,ens|EN	194	0	0	11	849	0.623711	2	6	4.37629	4	0	4.37629	4
1	6155409..6155528	ens|ENST00000378092,ens|ENST00000341524,ref|NM_001199862,ref|NM_001199860,ens|EN	120	0	0	15	1028	0.641667	5	10	8.56667	9	0	8.56667	9
1	6155533..6155733	ens|ENST00000378092,ens|ENST00000341524,ref|NM_001199862,ref|NM_001199860,ens|EN	201	0	0	31	2271	0.61194	6	14	11.2985	12	0	11.2985	12
1	6156052..6156227	ens|ENST00000378092,ens|ENST00000341524,ref|NM_001199862,ref|NM_001199860,ens|EN	176	0	0	4	229	0.636364	0	2	1.30114	2	37	1.64748	2
1	6156606..6156821	ens|ENST00000378092,ens|ENST00000341524,ref|NM_001199862,ref|NM_001199860,ens|EN	216	0	0	10	727	0.657407	1	5	3.36574	4	0	3.36574	4
1	6157339..6157626	ens|ENST00000378092,ens|ENST00000341524,ref|NM_001199862,ref|NM_001199860,ens|EN	288	0	0	30	2579	0.590278	5	11	8.95486	10	0	8.95486	10
1	6158499..6158671	ens|ENST00000378092,ens|ENST00000341524,ref|NM_001199862,ref|NM_001199860,ens|EN	173	110	63	70	5339	0.49711	22	36	30.8613	31	0	30.8613	31
1	6159910..6160102	ens|ENST00000341524,ref|NM_001199862,ref|NM_001199860,ens|ENST00000378087,ref|NM	193	0	0	4	304	0.668394	1	2	1.57513	2	0	1.57513	2
1	6161904..6162023	ens|ENST00000536802,ref|CHD5,ens|ENST00000378006,ens|ENST00000262450,ref|NM_0155	120	0	0	12	691	0.625	5	6	5.75833	6	0	5.75833	6
1	6162029..6162148	ens|ENST00000536802,ref|CHD5,ens|ENST00000378006,ens|ENST00000262450,ref|NM_0155	120	0	0	6	131	0.733333	0	5	1.09167	1	44	1.72368	1
1	6165295..6165505	ens|ENST00000536802,ens|ENST00000475121,ref|CHD5,ens|ENST00000462991,ens|ENST000	211	0	0	2	179	0.563981	0	1	0.848341	1	32	1	1
1	6166267..6166439	ens|ENST00000536802,ens|ENST00000475121,ref|CHD5,ens|ENST00000462991,ens|ENST000	173	0	0	16	1180	0.630058	4	9	6.82081	7	0	6.82081	7
1	6166445..6166786	ens|ENST00000536802,ens|ENST00000475121,ref|CHD5,ens|ENST00000462991,ens|ENST000	342	0	0	13	1037	0.687135	2	5	3.03216	3	0	3.03216	3
1	6169898..6170074	ens|ENST00000536802,ref|CHD5,ens|ENST00000462991,ens|ENST00000378006,mRNA|AK1260	177	0	0	27	1931	0.694915	6	13	10.9096	11	0	10.9096	11
1	6170370..6170563	ens|ENST00000536802,ref|CHD5,ens|ENST00000462991,ens|ENST00000378006,mRNA|AK1260	194	0	0	19	1467	0.556701	5	9	7.56186	8	0	7.56186	8
1	6171826..6171998	ens|ENST00000536802,ref|CHD5,ens|ENST00000462991,ens|ENST00000378006,mRNA|AK1260	173	0	0	41	2550	0.595376	10	19	14.7399	15	0	14.7399	15
1	6172219..6172391	ens|ENST00000536802,ref|CHD5,ens|ENST00000462991,ens|ENST00000378006,mRNA|AK1260	173	0	0	40	2700	0.479769	7	19	15.6069	17	0	15.6069	17
1	6172954..6173163	ens|ENST00000536802,ref|CHD5,ens|ENST00000462991,ens|ENST00000378006,mRNA|AK1260	210	0	0	50	3365	0.557143	7	21	16.0238	16	0	16.0238	16
1	6173456..6173576	ens|ENST00000536802,ref|CHD5,ens|ENST00000462991,ens|ENST00000378006,mRNA|AK1260	121	0	0	11	546	0.487603	2	6	4.5124	5	0	4.5124	5
1	6181165..6181348	ens|ENST00000536802,ref|CHD5,ens|ENST00000462991,ens|ENST00000378006,mRNA|AK1260	184	167	90	94	6823	0.652174	24	45	37.0815	37	0	37.0815	37
1	6181542..6181715	ens|ENST00000536802,ref|CHD5,ens|ENST00000462991,ens|ENST00000378006,mRNA|AK1260	174	142	81	92	6508	0.58046	18	48	37.4023	40	0	37.4023	40
1	6184045..6184232	ens|ENST00000536802,ref|CHD5,ens|ENST00000462991,ens|ENST00000378006,mRNA|AK1260	188	152	80	103	7319	0.62234	20	51	38.9309	39	0	38.9309	39
1	6184488..6184696	ens|ENST00000536802,ref|CHD5,ens|ENST00000462991,ens|ENST00000378006,mRNA|AK1260	209	168	80	101	8083	0.631579	17	51	38.6746	41	0	38.6746	41
1	6185098..6185274	ens|ENST00000536802,ref|CHD5,ens|ENST00000462991,ens|ENST00000378006,mRNA|AK1260	177	160	90	107	7921	0.638418	25	56	44.7514	46	0	44.7514	46
1	6185552..6185752	ens|ENST00000536802,ref|CHD5,ens|ENST00000462991,ens|ENST00000378006,mRNA|AK1260	201	201	100	200	13340	0.641791	46	75	66.3682	67	0	66.3682	67
1	6185790..6185961	ens|ENST00000536802,ref|CHD5,ens|ENST00000462991,ens|ENST00000378006,mRNA|AK1260	172	172	100	174	12075	0.546512	43	83	70.1977	74	0	70.1977	74
1	6186618..6186737	ens|ENST00000536802,ref|CHD5,ens|ENST00000462991,ens|ENST00000378006,mRNA|AK1260	120	0	0	32	1323	0.658333	7	17	11.025	11	0	11.025	11
1	6186742..6186861	ens|ENST00000536802,ref|CHD5,ens|ENST00000462991,ens|ENST00000378006,mRNA|AK1260	120	0	0	36	2159	0.625	12	21	17.9917	18	0	17.9917	18
1	6188142..6188316	ens|ENST00000536802,ref|CHD5,ens|ENST00000462991,ens|ENST00000378006,mRNA|AK1260	175	64	36	62	4607	0.548571	18	33	26.3257	26	0	26.3257	26
1	6188570..6188775	ens|ENST00000536802,ref|CHD5,ens|ENST00000462991,ens|ENST00000378006,mRNA|AK1260	206	192	93	119	9937	0.606796	27	58	48.2379	52	0	48.2379	52
1	6188861..6189118	ens|ENST00000536802,ref|CHD5,ens|ENST00000462991,ens|ENST00000378006,mRNA|AK1260	258	248	96	177	15665	0.643411	26	84	60.7171	63.5	0	60.7171	63.5
1	6190257..6190479	ens|ENST00000536802,ref|CHD5,ens|ENST00000462991,ens|ENST00000378006,mRNA|AK1260	223	133	59	87	6736	0.596413	16	40	30.1973	33	0	30.1973	33
1	6191588..6191811	ens|ENST00000536802,ref|CHD5,ens|ENST00000462991,ens|ENST00000378006,mRNA|AK1260	224	164	73	157	11480	0.5625	12	81	51.2455	61	0	51.2455	61
1	6194191..6194356	ens|ENST00000536802,ref|CHD5,ens|ENST00000462991,ens|ENST00000378006,mRNA|AL1376	166	79	47	60	4734	0.584337	19	34	28.5181	29	0	28.5181	29
1	6194740..6194919	ens|ENST00000536802,ref|CHD5,ens|ENST00000462991,ens|ENST00000378006,mRNA|AL1376	180	0	0	45	2968	0.544444	13	19	16.4889	17	0	16.4889	17
1	6195246..6195418	ens|ENST00000536802,ref|CHD5,ens|ENST00000462991,ens|ENST00000378006,mRNA|AL1376	173	173	100	106	7064	0.606936	30	52	40.8324	39	0	40.8324	39
1	6196584..6196788	ens|ENST00000536802,ref|CHD5,ens|ENST00000462991,ens|ENST00000378006,mRNA|AL1376	205	108	52	77	5329	0.6	8	36	25.9951	33	0	25.9951	33
1	6196794..6196982	ens|ENST00000536802,ref|CHD5,ens|ENST00000462991,ens|ENST00000378006,mRNA|AL1376	189	10	5	80	4279	0.571429	18	30	22.6402	21	0	22.6402	21
1	6202152..6202596	ens|ENST00000536802,ref|CHD5,ens|ENST00000462991,ens|ENST00000378006,mRNA|AL1376	445	397	89	422	38475	0.613483	19	158	86.4607	86	0	86.4607	86
1	6203907..6204278	ens|ENST00000536802,ref|CHD5,ens|ENST00000462991,ens|ENST00000378006,mRNA|AL1376	372	149	40	112	9716	0.591398	10	41	26.1156	26	0	26.1156	26
1	6206266..6206480	ens|ENST00000536802,ref|CHD5,ens|ENST00000378006,ens|ENST00000262450,ref|NM_0155	215	123	57	80	5920	0.530233	16	34	27.5395	30	0	27.5395	30
1	6206696..6206873	ens|ENST00000536802,ref|CHD5,ens|ENST00000378006,ens|ENST00000262450,ref|NM_0155	178	0	0	27	1986	0.640449	6	15	11.1573	12	0	11.1573	12
1	6208903..6209022	ens|ENST00000536802,ref|CHD5,ens|ENST00000262450,ref|NM_015557,mRNA|BC146381,ens	120	0	0	24	1325	0.658333	8	14	11.0417	12	0	11.0417	12
1	6209025..6209144	ens|ENST00000536802,ref|CHD5,ens|ENST00000262450,ref|NM_015557,mRNA|BC146381,ens	120	0	0	24	1060	0.65	5	14	8.83333	8	0	8.83333	8
1	6209337..6209540	ens|ENST00000536802,ref|CHD5,ens|ENST00000262450,ref|NM_015557,mRNA|BC146381,ens	204	97	47	78	5517	0.583333	15	37	27.0441	29	0	27.0441	29
1	6211007..6211231	ens|ENST00000536802,ref|CHD5,ens|ENST00000262450,ref|NM_015557,mRNA|BC146381,ens	225	179	79	114	8797	0.591111	16	50	39.0978	44	0	39.0978	44
1	6212488..6212666	ens|ENST00000536802,ref|CHD5,ens|ENST00000262450,ref|NM_015557,mRNA|BC146381,ens	179	167	93	117	8413	0.536313	28	61	47	48	0	47	48
1	6214720..6215008	ens|ENST00000536802,ref|CHD5,ens|ENST00000262450,ref|NM_015557,mRNA|BC146381,ens	289	166	57	107	9284	0.647059	15	44	32.1246	32	0	32.1246	32
1	6215673..6215879	ens|ENST00000536802,ref|CHD5,ens|ENST00000262450,ref|NM_015557,mRNA|BC146381,ens	207	172	83	114	8906	0.613527	14	61	43.0242	46	0	43.0242	46
1	6219421..6219590	ens|ENST00000536802,ref|CHD5,ens|ENST00000262450,ref|NM_015557,mRNA|BC146381,ens	170	0	0	44	3022	0.447059	12	24	17.7765	17.5	0	17.7765	17.5
1	6228210..6228378	ens|ENST00000536802,ref|CHD5,ens|ENST00000262450,ref|NM_015557,mRNA|BC146381,ens	169	0	0	34	2496	0.467456	10	18	14.7692	16	0	14.7692	16
1	6239954..6240126	ens|ENST00000536802,ref|CHD5,ens|ENST00000262450,ref|NM_015557,mRNA|BC146381,ens	173	173	100	164	11711	0.768786	44	81	67.659	70	0	67.659	70
1	6246844..6246973	mRNA|BC058887,ref|RPL22,ens|ENST00000471204,ens|ENST00000480661,ens|ENST00000484	130	122	93	73	4516	0.323077	29	40	34.7385	35	0	34.7385	35
1	6253078..6253198	ens|ENST00000462296,mRNA|BC058887,ref|RPL22,ens|ENST00000471204,ens|ENST00000480	121	104	85	72	4191	0.363636	26	40	34.6364	36	0	34.6364	36
1	6257791..6257911	ens|ENST00000462296,mRNA|BC058887,ref|RPL22,ens|ENST00000471204,ens|ENST00000480	121	121	100	138	8243	0.371901	53	77	68.124	70	0	68.124	70
1	6259566..6259778	ens|ENST00000462296,ref|RPL22,ens|ENST00000471204,ens|ENST00000497965,ref|NM_000	213	213	100	224	17474	0.633803	36	106	82.0376	86	0	82.0376	86
1	6266607..6266821	ens|ENST00000466994,ens|ENST00000471204,ens|ENST00000377948,ens|ENST00000484435,	215	0	0	38	2995	0.674419	7	20	13.9302	15	0	13.9302	15
1	6267491..6268025	ens|ENST00000466994,ens|ENST00000471204,ens|ENST00000377948,ens|ENST00000484435,	535	142	26	117	11536	0.613084	4	37	21.5626	22	0	21.5626	22
1	6268938..6269687	ens|ENST00000471204,mRNA|BC034459,ens|ENST00000377948,ens|ENST00000485539,mRNA|B	750	116	15	200	17386	0.704	7	41	23.1813	22	0	23.1813	22
1	6269869..6270071	mRNA|BC034459,ens|ENST00000377948,ens|ENST00000485539,mRNA|BC128237,ref|RNF207,e	203	0	0	54	4084	0.630542	11	25	20.1182	21	0	20.1182	21
1	6270290..6270524	mRNA|BC034459,ens|ENST00000377948,ens|ENST00000485539,mRNA|BC128237,ref|RNF207,e	235	0	0	34	2633	0.629787	6	15	11.2043	11	0	11.2043	11
1	6270890..6271197	ens|ENST00000377948,mRNA|BC128237,ens|ENST00000496329,ref|RNF207,ens|ENST0000049	308	183	59	113	10035	0.668831	9	50	32.5812	35	0	32.5812	35
1	6271978..6272180	ens|ENST00000492476,ens|ENST00000377948,mRNA|BC128237,ref|RNF207,ens|ENST0000049	203	110	54	79	5775	0.640394	13	37	28.4138	31	0	28.4138	31
1	6272228..6272428	ens|ENST00000492476,ens|ENST00000377948,mRNA|BC128237,ref|RNF207,ens|ENST0000049	201	0	0	64	4548	0.577114	15	29	22.6269	23	0	22.6269	23
1	6272658..6272847	ens|ENST00000492476,ens|ENST00000377948,mRNA|BC128237,ref|RNF207,ens|ENST0000049	190	145	76	93	6478	0.489474	16	43	34.0947	37	0	34.0947	37
1	6273128..6273248	ens|ENST00000377948,ref|RNF207,ens|ENST00000483336,ens|ENST00000496676,mRNA|AK12	121	121	100	98	5729	0.603306	36	56	47.3471	48	0	47.3471	48
1	6278271..6278484	ens|ENST00000377948,mRNA|AK128450,ref|RNF207,ens|ENST00000483336,ens|ENST0000049	214	0	0	63	4759	0.574766	14	28	22.2383	23	0	22.2383	23
1	6279230..6279429	ens|ENST00000377948,mRNA|AK128450,ref|RNF207,ens|ENST00000483336,ens|ENST0000049	200	0	0	27	1916	0.48	5	14	9.58	10	0	9.58	10
1	6285139..6285313	mRNA|AB590586,mRNA|AK092890,mRNA|BC028168,ref|ICMT,mRNA|CR541711,ref|NM_012405,c	175	31	17	64	4490	0.514286	17	31	25.6571	28	0	25.6571	28
1	6291955..6292139	mRNA|AB590586,mRNA|AK092890,mRNA|BC028168,ref|ICMT,mRNA|CR541711,ref|NM_012405,c	185	185	100	142	10065	0.47027	37	71	54.4054	55	0	54.4054	55
1	6293514..6293699	mRNA|AB590586,mRNA|AK092890,mRNA|BC028168,ref|ICMT,mRNA|CR541711,ref|NM_012405,c	186	156	83	97	7073	0.435484	24	49	38.0269	38	0	38.0269	38
1	6294443..6294619	mRNA|AB590586,mRNA|AK092890,mRNA|BC028168,ref|ICMT,mRNA|CR541711,ref|NM_012405,e	177	116	65	76	5255	0.435028	15	37	29.6949	32	0	29.6949	32
1	6294863..6295041	mRNA|AB590586,mRNA|AK092890,mRNA|BC028168,ref|ICMT,mRNA|CR541711,ref|NM_012405,e	179	37	20	64	4435	0.513966	16	31	24.7765	25	0	24.7765	25
1	6295771..6295939	mRNA|AB590586,mRNA|AK092890,mRNA|BC028168,ref|ICMT,mRNA|CR541711,ref|NM_012405,c	169	0	0	19	1173	0.739645	0	10	6.94083	8	4	7.10909	8
1	6304380..6304700	ccds|CCDS41238.1,mRNA|BC156115,ref|HES3,ens|ENST00000377898,ref|NM_001024598,mRN	321	160	49	103	8967	0.560748	17	36	27.9315	29	0	27.9315	29
1	6305159..6305656	ccds|CCDS41238.1,mRNA|BC156115,ref|HES3,ens|ENST00000377898,ref|NM_001024598,mRN	498	283	56	176	15490	0.728916	6	55	31.1044	32	0	31.1044	32
1	6309351..6309517	ens|ENST00000377893,mRNA|BC068275,ref|NM_207370,ccds|CCDS64.1,mRNA|CR627473,ref|	167	56	33	70	4649	0.772455	18	35	27.8383	26	0	27.8383	26
1	6309521..6309722	ens|ENST00000377893,mRNA|BC068275,ref|NM_207370,ccds|CCDS64.1,mRNA|CR627473,ref|	202	0	0	34	1337	0.79703	1	20	6.61881	3	0	6.61881	3
1	6309839..6310056	ens|ENST00000377893,mRNA|BC068275,ref|NM_207370,ccds|CCDS64.1,mRNA|CR627473,ref|	218	0	0	21	1510	0.793578	2	11	6.92661	7	0	6.92661	7
1	6310504..6310690	ens|ENST00000377893,mRNA|BC068275,ref|NM_207370,ccds|CCDS64.1,ref|GPR153	187	0	0	32	3014	0.59893	1	21	16.1176	18	0	16.1176	18
1	6311344..6311551	ens|ENST00000377893,mRNA|BC068275,ref|NM_207370,ccds|CCDS64.1,mRNA|AY255529,ref|	208	202	97	143	10737	0.639423	25	62	51.6202	55	0	51.6202	55
1	6313800..6314259	ens|ENST00000377893,mRNA|BC068275,ref|NM_207370,ccds|CCDS64.1,mRNA|AY255529,ref|	460	188	40	166	13967	0.654348	20	48	30.363	26	0	30.363	26
1	6314541..6314919	ens|ENST00000377893,mRNA|BC068275,ref|NM_207370,ccds|CCDS64.1,ref|GPR153	379	245	64	143	12931	0.591029	8	53	34.1187	35	0	34.1187	35
1	6324548..6324667	mRNA|AK292202,ref|NM_181866,ens|ENST00000377855,mRNA|AB074419,mRNA|U91316,mRNA|A	120	0	0	40	1915	0.575	15	19	15.9583	16	0	15.9583	16
1	6324669..6324788	mRNA|AK292202,mRNA|BT006888,ref|NM_181866,ens|ENST00000377855,mRNA|AB074419,mRNA	120	0	0	42	2477	0.616667	15	24	20.6417	22	0	20.6417	22
1	6341206..6341416	mRNA|AK292202,mRNA|BT006888,ref|NM_181866,ens|ENST00000377855,mRNA|AB074419,ccds	211	211	100	171	13303	0.63981	32	80	63.0474	67	0	63.0474	67
1	6342725..6342964	mRNA|AK292202,mRNA|BT006888,ref|NM_181866,ens|ENST00000377855,mRNA|AB074419,mRNA	240	197	82	139	10859	0.541667	17	64	45.2458	47	0	45.2458	47
1	6354860..6354979	mRNA|AK292202,mRNA|BT006888,ref|NM_181866,ens|ENST00000377855,mRNA|AB074419,mRNA	120	59	49	73	3588	0.533333	13	42	29.9	29	0	29.9	29
1	6354985..6355104	mRNA|AK292202,mRNA|BT006888,ref|NM_181866,ens|ENST00000377855,mRNA|AB074419,ccds	120	101	84	88	4535	0.591667	27	43	37.7917	39	0	37.7917	39
1	6366871..6367047	mRNA|AK292202,mRNA|BT006888,ref|NM_181866,ens|ENST00000377855,mRNA|AB074419,mRNA	177	177	100	296	21204	0.468927	79	143	119.797	123	0	119.797	123
1	6378453..6378572	mRNA|AK292202,mRNA|BT006888,ref|NM_181866,ens|ENST00000377855,mRNA|AB074419,mRNA	120	120	100	111	5455	0.575	31	55	45.4583	49.5	0	45.4583	49.5
1	6378578..6378697	mRNA|AK292202,mRNA|BT006888,ref|NM_181866,ens|ENST00000377855,mRNA|AB074419,mRNA	120	104	86	101	4906	0.525	23	52	40.8833	44	0	40.8833	44
1	6387374..6387578	mRNA|AK292202,mRNA|BT006888,ref|NM_181866,ens|ENST00000377855,mRNA|AB074419,ccds	205	205	100	222	16561	0.619512	56	94	80.7854	83	0	80.7854	83
1	6393460..6393579	mRNA|AK292202,mRNA|BT006888,ref|NM_181866,ens|ENST00000377855,mRNA|AB074419,mRNA	120	56	46	69	3558	0.558333	15	41	29.65	29	0	29.65	29
1	6393585..6393704	mRNA|AK292202,mRNA|BT006888,ref|NM_181866,ens|ENST00000377855,mRNA|AB074419,mRNA	120	120	100	95	5016	0.55	30	49	41.8	43	0	41.8	43
1	6399565..6399685	mRNA|AK292202,mRNA|BT006888,ref|NM_181866,ens|ENST00000377855,mRNA|AB074419,mRNA	121	118	97	78	4386	0.652893	29	39	36.2562	37	0	36.2562	37
1	6409811..6410026	mRNA|AK292202,mRNA|BT006888,ref|NM_181866,ens|ENST00000377855,mRNA|AB074419,mRNA	216	216	100	206	16543	0.587963	44	95	76.5833	78.5	0	76.5833	78.5
1	6418813..6418979	mRNA|AK292202,mRNA|BT006888,ref|NM_181866,ens|ENST00000377855,mRNA|AB074419,ccds	167	161	96	114	7962	0.568862	27	56	47.6766	50	0	47.6766	50
1	6420594..6420776	mRNA|AK292202,mRNA|BT006888,ens|ENST00000377855,mRNA|U91316,ccds|CCDS65.1,mRNA|A	183	183	100	138	9886	0.535519	36	62	54.0219	57	0	54.0219	57
1	6445518..6445637	mRNA|BT006888,ens|ENST00000377855,ccds|CCDS65.1,mRNA|U91316,mRNA|AK290097,mRNA|B	120	120	100	280	15905	0.625	108	146	132.542	134.5	0	132.542	134.5
1	6445642..6445761	mRNA|BT006888,ens|ENST00000377855,mRNA|U91316,mRNA|BC017365,mRNA|AB074417,mRNA|A	120	120	100	218	10137	0.6	44	123	84.475	85	0	84.475	85
1	6453307..6453529	mRNA|U91316,mRNA|BC017365,mRNA|AK289572,mRNA|AB074416,ens|ENST00000361521,ccds|C	223	142	63	106	7609	0.726457	5	54	34.0942	41	0	34.0942	41
1	6473253..6473422	ens|ENST00000471190,ens|ENST00000377837,mRNA|BC012091,ens|ENST00000377836	170	110	64	70	5344	0.470588	23	38	31.4353	32	0	31.4353	32
1	6478994..6479250	ccds|CCDS30574.1,mRNA|AB463714,mRNA|BC142687,ens|ENST00000487437,ens|ENST0000037	257	0	0	35	1664	0.770428	1	21	6.47471	3	0	6.47471	3
1	6479252..6479452	ccds|CCDS30574.1,mRNA|AB463714,mRNA|BC142687,ens|ENST00000487437,ens|ENST0000037	201	77	38	77	5665	0.656716	20	33	28.1841	28	0	28.1841	28
1	6479685..6479858	mRNA|AB463714,ccds|CCDS30574.1,mRNA|BC142687,ens|ENST00000487437,ens|ENST0000037	174	0	0	30	1971	0.729885	3	15	11.3276	12	0	11.3276	12
1	6485067..6485365	ccds|CCDS70.1,mRNA|BC172457,ref|NM_031475,ens|ENST00000377828,mRNA|AL136880,ref|	299	0	0	10	781	0.752508	0	5	2.61204	3	30	2.90335	3
1	6488244..6488397	ccds|CCDS70.1,mRNA|BC172457,ref|NM_031475,ens|ENST00000377828,mRNA|AL136880,ref|	154	0	0	43	2703	0.61039	13	21	17.5519	18	0	17.5519	18
1	6488412..6488501	ccds|CCDS70.1,ref|NM_031475,mRNA|BC172457,ens|ENST00000377828,mRNA|AL136880,ref|	90	0	0	24	1093	0.577778	10	14	12.1444	12	0	12.1444	12
1	6489875..6490032	ccds|CCDS70.1,ref|NM_031475,mRNA|BC172457,ens|ENST00000377828,mRNA|AL136880,ref|	158	0	0	15	1017	0.613924	2	9	6.43671	7	0	6.43671	7
1	6500306..6500421	ccds|CCDS70.1,ref|NM_031475,mRNA|BC172457,ens|ENST00000377828,mRNA|AL136880,ref|	116	26	22	59	3205	0.663793	23	31	27.6293	28	0	27.6293	28
1	6500435..6500524	ccds|CCDS70.1,ens|ENST00000418286,ref|NM_031475,mRNA|BC172457,ens|ENST0000037782	90	0	0	33	1086	0.733333	5	22	12.0667	12.5	0	12.0667	12.5
1	6500636..6501155	ccds|CCDS70.1,ens|ENST00000418286,ref|NM_031475,mRNA|BC172457,ens|ENST0000037782	520	181	34	114	11295	0.736538	1	45	21.7212	21	0	21.7212	21
1	6504489..6504618	ccds|CCDS70.1,ens|ENST00000418286,ref|NM_031475,mRNA|BC172457,ens|ENST0000037782	130	130	100	314	18537	0.607692	113	159	142.592	145.5	0	142.592	145.5
1	6504676..6504848	ccds|CCDS70.1,ens|ENST00000418286,mRNA|BC172457,ref|NM_031475,ens|ENST0000037782	173	64	36	107	5245	0.624277	16	62	30.3179	26	0	30.3179	26
1	6505698..6505815	ccds|CCDS70.1,ens|ENST00000418286,ref|NM_031475,mRNA|BC172457,ens|ENST0000037782	118	0	0	40	2394	0.627119	8	23	20.2881	22	0	20.2881	22
1	6505871..6506003	ccds|CCDS70.1,ref|NM_031475,mRNA|BC172457,ens|ENST00000377828,mRNA|AL136880,ens|	133	68	51	58	3259	0.593985	1	38	24.4962	31	0	24.4962	31
1	6508655..6508829	ccds|CCDS70.1,ens|ENST00000461727,ref|NM_031475,mRNA|BC172457,ens|ENST0000037782	175	0	0	29	1442	0.725714	5	10	8.24	9	0	8.24	9
1	6508886..6509056	ccds|CCDS70.1,ens|ENST00000461727,mRNA|BC172457,ref|NM_031475,ens|ENST0000037782	171	0	0	45	2814	0.795322	11	19	16.4561	17	0	16.4561	17
1	6511642..6511989	ccds|CCDS70.1,ens|ENST00000477679,ens|ENST00000461727,mRNA|AF134401,ref|NM_03147	348	118	33	119	9839	0.652299	20	38	28.273	27	0	28.273	27
1	6512004..6512130	ccds|CCDS70.1,ens|ENST00000477679,ens|ENST00000461727,mRNA|AF134401,mRNA|BC17245	127	0	0	56	2735	0.661417	19	25	21.5354	21	0	21.5354	21
1	6517302..6517422	ccds|CCDS70.1,ens|ENST00000477679,ens|ENST00000461727,mRNA|AF134401,ref|NM_03147	121	121	100	123	7057	0.586777	46	65	58.3223	59	0	58.3223	59
1	6520033..6520218	ccds|CCDS70.1,ens|ENST00000477679,ens|ENST00000461727,mRNA|AF134401,ref|NM_03147	186	0	0	50	4013	0.623656	14	26	21.5753	23	0	21.5753	23
1	6521129..6521323	ens|ENST00000468561,ens|ENST00000434576	195	195	100	165	11286	0.487179	32	72	57.8769	62	0	57.8769	62
1	6521411..6521808	ens|ENST00000356876,ens|ENST00000453260,ens|ENST00000485036,ccds|CCDS73.1,mRNA|U	398	305	76	263	21841	0.675879	19	99	54.8769	48.5	0	54.8769	48.5
1	6521982..6522101	ens|ENST00000356876,ens|ENST00000453260,ens|ENST00000485036,mRNA|U83597,ccds|CCD	120	61	50	66	3417	0.591667	20	36	28.475	30	0	28.475	30
1	6522107..6522226	ens|ENST00000469691,ens|ENST00000356876,ens|ENST00000453260,ens|ENST00000485036,	120	83	69	75	3567	0.616667	20	35	29.725	32	0	29.725	32
1	6522569..6522750	ens|ENST00000469691,ens|ENST00000356876,ens|ENST00000453260,ens|ENST00000485036,	182	159	87	120	8329	0.576923	23	57	45.7637	49	0	45.7637	49
1	6522870..6523150	ens|ENST00000469691,ens|ENST00000356876,ens|ENST00000453260,ens|ENST00000485036,	281	261	92	143	10754	0.629893	26	47	38.2633	39	0	38.2633	39
1	6524408..6524765	ens|ENST00000469691,ens|ENST00000356876,ens|ENST00000485036,ccds|CCDS73.1,mRNA|U	358	317	88	170	15540	0.606145	21	56	43.4078	46	0	43.4078	46
1	6525093..6525294	ens|ENST00000469691,ens|ENST00000356876,ens|ENST00000485036,mRNA|U83597,ccds|CCD	202	116	57	77	5686	0.594059	21	33	28.1485	30	0	28.1485	30
1	6525447..6525631	ens|ENST00000356876,ens|ENST00000485036,mRNA|U83597,ccds|CCDS73.1,mRNA|U94509,en	185	185	100	128	10071	0.67027	31	68	54.4378	58	0	54.4378	58
1	6525990..6526197	ens|ENST00000356876,ens|ENST00000485036,mRNA|U83597,ccds|CCDS73.1,mRNA|U94509,re	208	0	0	58	4428	0.706731	9	28	21.2885	24	0	21.2885	24
1	6527564..6527736	mRNA|AK024676,ref|PLEKHG5,ens|ENST00000377725,ref|NM_020631,ref|NM_198681,ref|NM	173	173	100	130	8897	0.618497	38	61	51.4277	50	0	51.4277	50
1	6527885..6528700	ref|PLEKHG5,mRNA|AK024676,ens|ENST00000377725,ref|NM_020631,ref|NM_198681,ref|NM	816	472	57	324	29735	0.666667	8	69	36.44	39.5	0	36.44	39.5
1	6529048..6529170	ref|PLEKHG5,mRNA|AK024676,ens|ENST00000377725,ref|NM_020631,ref|NM_198681,ref|NM	123	123	100	145	8138	0.593496	56	75	66.1626	66	0	66.1626	66
1	6529243..6529710	ref|PLEKHG5,mRNA|AK024676,ens|ENST00000377725,ref|NM_020631,ref|NM_198681,ref|NM	468	339	72	275	24304	0.596154	12	88	51.9231	53	0	51.9231	53
1	6530291..6530500	mRNA|AK024676,ref|PLEKHG5,ens|ENST00000377725,ref|NM_020631,ref|NM_198681,ref|NM	210	210	100	139	9303	0.62381	39	51	44.3	44	0	44.3	44
1	6530508..6530627	mRNA|AK024676,ref|PLEKHG5,ens|ENST00000377725,ref|NM_020631,ref|NM_198681,ref|NM	120	104	86	85	3998	0.666667	27	40	33.3167	33	0	33.3167	33
1	6530632..6530967	ref|PLEKHG5,mRNA|AK024676,ens|ENST00000377725,ref|NM_020631,ref|NM_198681,ref|NM	336	311	92	173	13738	0.684524	27	51	40.7887	42	0	40.7887	42
1	6530969..6531164	mRNA|AK024676,ref|PLEKHG5,ens|ENST00000377725,ref|NM_020631,ref|NM_198681,ref|NM	196	89	45	86	5441	0.709184	19	34	27.7602	28	0	27.7602	28
1	6531545..6531745	ref|PLEKHG5,mRNA|AK024676,ens|ENST00000377725,ref|NM_020631,ref|NM_198681,ref|NM	201	181	90	109	7664	0.691542	26	46	38.1294	40	0	38.1294	40
1	6531751..6531922	ref|PLEKHG5,mRNA|AK024676,ens|ENST00000377725,ref|NM_020631,ref|NM_198681,ref|NM	172	122	70	82	5523	0.668605	20	41	32.1105	32	0	32.1105	32
1	6532573..6532794	mRNA|AK024676,ref|PLEKHG5,ens|ENST00000377725,ref|NM_020631,ref|NM_198681,ref|NM	222	143	64	100	7309	0.608108	16	44	32.9234	36	0	32.9234	36
1	6533039..6533494	ref|PLEKHG5,mRNA|AK024676,ens|ENST00000377725,ref|NM_020631,ref|NM_198681,ref|NM	456	398	87	212	18916	0.651316	25	56	41.4825	41	0	41.4825	41
1	6534098..6534276	mRNA|AK024676,ref|PLEKHG5,ens|ENST00000377725,ref|NM_020631,ref|NM_198681,ref|NM	179	132	73	71	5353	0.664804	16	37	29.905	31	0	29.905	31
1	6534511..6534681	mRNA|AK024676,ref|PLEKHG5,ens|ENST00000377725,ref|NM_020631,ref|NM_198681,ref|NM	171	164	95	99	7303	0.573099	28	50	42.7076	44	0	42.7076	44
1	6535070..6535235	mRNA|AK024676,ref|PLEKHG5,ens|ENST00000377725,ref|NM_020631,ref|NM_198681,ref|NM	166	0	0	35	2474	0.554217	8	19	14.9036	16	0	14.9036	16
1	6535468..6535634	ref|PLEKHG5,mRNA|AK024676,ens|ENST00000377725,ref|NM_020631,ref|NM_198681,ref|NM	167	0	0	28	1696	0.646707	6	13	10.1557	11	0	10.1557	11
1	6535889..6536111	ref|PLEKHG5,mRNA|AK024676,ens|ENST00000377725,ref|NM_020631,ref|NM_198681,ref|NM	223	0	0	40	3193	0.623318	10	17	14.3184	14	0	14.3184	14
1	6537528..6537717	mRNA|AK024676,ref|PLEKHG5,ens|ENST00000377725,ref|NM_020631,ref|NM_198681,ref|NM	190	141	74	85	6271	0.626316	20	41	33.0053	36	0	33.0053	36
1	6545281..6545499	mRNA|AK024676,ref|PLEKHG5,ens|ENST00000377725,ref|NM_020631,ref|NM_198681,ref|NM	219	0	0	51	4140	0.757991	9	24	18.9041	21	0	18.9041	21
1	6556462..6556660	ref|PLEKHG5,ref|NM_198681,ref|NM_001042663,ref|NM_001265592,ens|ENST00000544978,	199	0	0	6	575	0.653266	2	4	2.88945	3	0	2.88945	3
1	6556923..6557108	ref|PLEKHG5,ref|NM_198681,ref|NM_001265592,ref|NM_001042663,ens|ENST00000544978,	186	0	0	48	3377	0.623656	2	23	18.1559	20	0	18.1559	20
1	6557226..6557346	ref|PLEKHG5,ref|NM_198681,ref|NM_001042663,ens|ENST00000544978,ccds|CCDS41241.1,	121	0	0	8	419	0.77686	2	5	3.46281	3	0	3.46281	3
1	6579391..6579582	ref|PLEKHG5,ref|NM_198681,mRNA|BC036671,ens|ENST00000377740,ens|ENST00000377748,	192	192	100	205	15037	0.484375	51	92	78.3177	83	0	78.3177	83
1	6585891..6586094	ccds|CCDS80.1,mRNA|BC073860,mRNA|BC112278,ref|NOL9,mRNA|AK091284,mRNA|AX746895,m	204	204	100	270	21240	0.421569	59	129	104.118	109	0	104.118	109
1	6586763..6586979	ccds|CCDS80.1,mRNA|BC073860,mRNA|BC112278,ref|NOL9,mRNA|AK091284,mRNA|AX746895,m	217	217	100	168	14050	0.470046	36	84	64.7465	66	0	64.7465	66
1	6589062..6589286	ccds|CCDS80.1,mRNA|BC073860,mRNA|BC112278,ref|NOL9,mRNA|AK091284,mRNA|AX746895,m	225	225	100	218	17196	0.484444	39	100	76.4267	81	0	76.4267	81
1	6591987..6592215	ccds|CCDS80.1,mRNA|BC073860,mRNA|BC112278,ref|NOL9,mRNA|AK091284,mRNA|AX746895,e	229	229	100	237	19834	0.449782	36	108	86.6114	90	0	86.6114	90
1	6592540..6592806	ccds|CCDS80.1,mRNA|BC073860,mRNA|BC112278,ref|NOL9,mRNA|AK091284,mRNA|AX746895,e	267	267	100	495	40971	0.438202	76	207	153.449	159	0	153.449	159
1	6593318..6593437	ccds|CCDS80.1,mRNA|BC073860,mRNA|BC112278,ref|NOL9,mRNA|AK091284,mRNA|AX746895,e	120	120	100	199	10073	0.416667	68	96	83.9417	85	0	83.9417	85
1	6593440..6593559	ccds|CCDS80.1,mRNA|BC073860,mRNA|BC112278,ref|NOL9,mRNA|AK091284,mRNA|AX746895,e	120	120	100	179	8913	0.408333	56	83	74.2833	78	0	74.2833	78
1	6601873..6602042	ccds|CCDS80.1,mRNA|BC073860,mRNA|BC112278,ref|NOL9,mRNA|AK091284,mRNA|AX746895,e	170	170	100	243	17102	0.347059	59	125	100.582	100	0	100.582	100
1	6604916..6605250	ccds|CCDS80.1,mRNA|BC112278,ref|NOL9,mRNA|AK091284,mRNA|AX746895,ens|ENST0000046	335	335	100	838	72928	0.429851	109	286	217.693	224	0	217.693	224
1	6609649..6609840	ccds|CCDS80.1,mRNA|BC112278,ref|NOL9,mRNA|AK091284,mRNA|AX746895,mRNA|BC143646,m	192	192	100	134	10458	0.4375	32	66	54.4688	57	0	54.4688	57
1	6610465..6610584	ccds|CCDS80.1,mRNA|BC112278,ref|NOL9,mRNA|AK091284,mRNA|AX746895,mRNA|BC143646,m	120	113	94	70	4059	0.441667	26	38	33.825	34	0	33.825	34
1	6610588..6610707	ccds|CCDS80.1,mRNA|BC112278,ref|NOL9,mRNA|AK091284,mRNA|AX746895,mRNA|BC143646,m	120	7	5	44	1796	0.458333	5	31	14.9667	15	0	14.9667	15
1	6614164..6614424	ccds|CCDS80.1,mRNA|BC112278,ref|NOL9,mRNA|AK091284,mRNA|AX746895,mRNA|BC143646,m	261	0	0	21	1148	0.739464	0	9	4.39847	3	21	4.78333	3
1	6614430..6614615	ccds|CCDS80.1,mRNA|BC112278,ref|NOL9,mRNA|AK091284,mRNA|AX746895,mRNA|BC143646,m	186	0	0	27	1808	0.725806	6	14	9.72043	10	0	9.72043	10
1	6615467..6615631	mRNA|AK292014,ref|TAS1R1,ref|NM_138697,mRNA|BC136515,ccds|CCDS82.1,mRNA|AK293499	165	0	0	6	335	0.593939	1	3	2.0303	2	0	2.0303	2
1	6630928..6631210	mRNA|AK292014,ref|TAS1R1,mRNA|AF387620,mRNA|AF387619,ref|NM_138697,mRNA|BC136515	283	283	100	932	78228	0.540636	178	346	276.417	286	0	276.417	286
1	6634655..6635443	mRNA|AK292014,ref|TAS1R1,mRNA|AF387620,mRNA|AF387619,ref|NM_138697,mRNA|BC136515	789	789	100	866	82805	0.60583	47	169	104.949	109	0	104.949	109
1	6636454..6636648	mRNA|AK292014,ref|TAS1R1,mRNA|AF387620,mRNA|AF387619,ref|NM_138697,mRNA|BC136515	195	195	100	194	14703	0.476923	36	93	75.4	80	0	75.4	80
1	6636927..6637133	mRNA|AK292014,ref|TAS1R1,mRNA|AF387620,mRNA|AF387619,ref|NM_138697,mRNA|BC136515	207	207	100	223	17137	0.550725	53	102	82.7874	86	0	82.7874	86
1	6638654..6638858	mRNA|AK292014,ref|TAS1R1,mRNA|AF387620,mRNA|AF387619,ref|NM_138697,mRNA|BC136515	205	205	100	179	12331	0.560976	36	72	60.1512	64	0	60.1512	64
1	6638860..6639626	mRNA|AK292014,ref|TAS1R1,mRNA|AF387620,mRNA|AF387619,ref|NM_138697,mRNA|BC136515	767	763	99	666	62692	0.571056	29	108	81.7353	88	0	81.7353	88
1	6640715..6641052	ccds|CCDS84.1,ref|NM_005341,ens|ENST00000319084,mRNA|AK312786,mRNA|AK290156,mRNA	338	273	80	225	18478	0.600592	10	77	54.6657	62	0	54.6657	62
1	6641057..6641427	ccds|CCDS84.1,ref|NM_005341,ens|ENST00000319084,mRNA|AK312786,mRNA|AK290156,mRNA	371	157	42	159	11411	0.58221	12	64	30.7574	23	0	30.7574	23
1	6642114..6642233	ccds|CCDS84.1,ref|NM_005341,ens|ENST00000319084,mRNA|AK312786,mRNA|AK290156,mRNA	120	85	70	96	4688	0.541667	21	54	39.0667	43	0	39.0667	43
1	6642238..6642408	ccds|CCDS84.1,ref|NM_005341,ens|ENST00000319084,mRNA|AK312786,mRNA|AK290156,mRNA	171	171	100	191	12240	0.473684	53	85	71.5789	74	0	71.5789	74
1	6645929..6646098	ccds|CCDS84.1,ref|NM_005341,mRNA|AK312786,mRNA|AK290156,mRNA|DQ894173,ref|ZBTB48	170	66	38	65	4852	0.552941	22	33	28.5235	28	0	28.5235	28
1	6646758..6646877	ccds|CCDS84.1,ref|NM_005341,mRNA|AK312786,mRNA|AK290156,mRNA|AF318381,mRNA|DQ894	120	120	100	155	7463	0.616667	48	71	62.1917	63	0	62.1917	63
1	6646883..6647405	ccds|CCDS84.1,ref|NM_005341,mRNA|AK312786,mRNA|AK290156,mRNA|AF318381,mRNA|DQ894	523	523	100	388	33329	0.58891	39	84	64.26	64	0	64.26	64
1	6647513..6647681	ccds|CCDS84.1,ref|NM_005341,mRNA|AK312786,ens|ENST00000466813,mRNA|AK290156,mRNA	169	75	44	74	4865	0.60355	22	35	28.787	28	0	28.787	28
1	6648066..6648185	ccds|CCDS84.1,ref|NM_005341,mRNA|AK312786,ens|ENST00000466813,mRNA|AK290156,mRNA	120	103	85	96	4800	0.55	24	50	40	43	0	40	43
1	6648189..6648438	ccds|CCDS84.1,ref|NM_005341,mRNA|AK312786,ens|ENST00000466813,mRNA|AK290156,mRNA	250	250	100	244	18665	0.64	52	90	74.66	78	0	74.66	78
1	6648778..6649242	ccds|CCDS84.1,ref|NM_005341,mRNA|AK312786,ens|ENST00000466813,mRNA|AK290156,mRNA	465	413	88	315	31229	0.645161	17	106	67.157	70	0	67.157	70
1	6653465..6653758	mRNA|BC064980,mRNA|AK075305,ens|ENST00000467612,mRNA|AB007938,mRNA|AK307564,ref|	294	294	100	217	17337	0.612245	38	70	58.9592	60	0	58.9592	60
1	6655366..6655578	mRNA|BC064980,mRNA|AK075305,ens|ENST00000467612,mRNA|AB007938,mRNA|AK307564,ref|	213	135	63	93	6641	0.474178	18	38	31.1784	34	0	31.1784	34
1	6659026..6659492	mRNA|BC064980,mRNA|AK075305,ens|ENST00000467612,mRNA|AB007938,mRNA|AK307564,ref|	467	448	95	262	24740	0.616702	22	74	52.9764	53	0	52.9764	53
1	6661858..6662895	mRNA|BC064980,mRNA|AK075305,ens|ENST00000467612,mRNA|AB007938,ref|NM_014851,mRNA	1038	823	79	454	44452	0.725434	15	67	42.8208	43	0	42.8208	43
1	6674072..6674248	ref|NM_153812,ens|ENST00000467612,mRNA|AB209544,ens|ENST00000377648,mRNA|AB46401	177	67	37	63	4682	0.717514	17	36	26.4463	25	0	26.4463	25
1	6676726..6676845	ref|NM_153812,mRNA|AB209544,ens|ENST00000377648,mRNA|AB464011,mRNA|CU691588,ens|	120	0	0	46	2532	0.466667	14	26	21.0917	23	0	21.0917	23
1	6676850..6676969	ref|NM_153812,mRNA|AB209544,ens|ENST00000377648,mRNA|AB464011,mRNA|CU691588,ens|	120	0	0	56	2859	0.45	19	28	23.825	23	0	23.825	23
1	6679895..6680168	ref|NM_153812,mRNA|AK027492,mRNA|AL121733,mRNA|AB209544,ens|ENST00000377648,mRNA	274	166	60	126	9270	0.580292	15	47	33.8248	31.5	0	33.8248	31.5
1	6680173..6680462	ref|NM_153812,mRNA|AK027492,mRNA|AL121733,mRNA|AB209544,ens|ENST00000377648,mRNA	290	254	87	160	11765	0.537931	21	52	40.569	43	0	40.569	43
1	6681379..6681670	ref|NM_153812,mRNA|AK027492,mRNA|AL121733,mRNA|AB209544,ens|ENST00000377648,mRNA	292	288	98	353	28454	0.523973	28	146	97.4452	107	0	97.4452	107
1	6685173..6685292	mRNA|BC092427,ref|THAP3,ens|ENST00000054650,ref|NM_001195753	120	0	0	43	1722	0.75	10	22	14.35	12	0	14.35	12
1	6685298..6685417	ens|ENST00000487819,ccds|CCDS86.1,ref|NM_001195752,mRNA|BC092427,mRNA|BC022081,m	120	0	0	47	2563	0.75	16	26	21.3583	22	0	21.3583	22
1	6688586..6688802	ens|ENST00000487819,ccds|CCDS86.1,ref|NM_001195752,ens|ENST00000480647,mRNA|BC09	217	217	100	160	12823	0.585253	40	73	59.0922	62	0	59.0922	62
1	6690238..6690357	ens|ENST00000487819,ccds|CCDS86.1,ref|NM_001195752,ens|ENST00000480647,mRNA|BC09	120	120	100	75	4471	0.633333	30	42	37.2583	38	0	37.2583	38
1	6690363..6690482	mRNA|BC005114,ens|ENST00000487819,ccds|CCDS86.1,ref|NM_001195752,mRNA|BC092427,m	120	11	9	58	2802	0.491667	15	31	23.35	23.5	0	23.35	23.5
1	6692370..6692489	mRNA|BC005114,ens|ENST00000487819,ccds|CCDS86.1,ref|NM_001195752,mRNA|BC022081,m	120	17	14	63	2777	0.666667	11	31	23.1417	26	0	23.1417	26
1	6692495..6692614	mRNA|BC005114,ens|ENST00000487819,ccds|CCDS86.1,ref|NM_001195752,mRNA|BC092427,m	120	70	58	71	3649	0.491667	23	35	30.4	32	0	30.4	32
1	6692831..6692950	mRNA|BC005114,ens|ENST00000487819,ccds|CCDS86.1,ref|NM_001195752,mRNA|BC022081,m	120	120	100	263	14776	0.641667	85	140	123.133	129	0	123.133	129
1	6692953..6693073	mRNA|BC005114,ens|ENST00000487819,ccds|CCDS86.1,ref|NM_001195752,mRNA|BC092427,m	121	121	100	217	8783	0.512397	38	121	72.5868	66	0	72.5868	66
1	6694032..6694200	ccds|CCDS86.1,mRNA|AK096217,ref|THAP3,ens|ENST00000377627,ref|NM_138350	169	77	45	71	4957	0.473373	18	37	29.3314	28	0	29.3314	28
1	6694581..6694847	mRNA|BC008772,ref|NM_018198,mRNA|AK001599,mRNA|AF052158,ens|ENST00000465508,ref|	267	212	79	131	11065	0.644195	20	56	41.4419	42	0	41.4419	42
1	6695644..6695810	mRNA|BC008772,ref|NM_018198,mRNA|AK001599,mRNA|AK298378,mRNA|AY336749,mRNA|BC014	167	167	100	271	19321	0.42515	67	136	115.695	124	0	115.695	124
1	6696172..6696356	mRNA|BC008772,ref|NM_018198,mRNA|AK001599,mRNA|AK298378,mRNA|AY336749,mRNA|BC014	185	185	100	172	12539	0.535135	42	85	67.7784	69	0	67.7784	69
1	6697306..6697471	mRNA|BC008772,ref|NM_018198,mRNA|AK001599,mRNA|AK298378,mRNA|AY336749,mRNA|BC014	166	166	100	225	14628	0.560241	43	108	88.1205	95	0	88.1205	95
1	6697474..6697593	mRNA|BC008772,ref|NM_018198,mRNA|AK001599,mRNA|AK298378,mRNA|AY336749,mRNA|BC014	120	120	100	165	8075	0.525	35	94	67.3083	66	0	67.3083	66
1	6698227..6698444	mRNA|BC008772,ref|NM_018198,mRNA|AK001599,mRNA|AK298378,mRNA|AY336749,mRNA|BC014	218	218	100	189	14609	0.56422	48	79	67.0138	67	0	67.0138	67
1	6699932..6700161	mRNA|BC008772,ref|NM_018198,mRNA|AK001599,mRNA|AK298378,mRNA|AY336749,mRNA|BC014	230	140	60	86	6428	0.473913	6	38	27.9478	33	0	27.9478	33
1	6704518..6704723	mRNA|BC008772,ref|NM_018198,mRNA|AK001599,mRNA|AK298378,mRNA|AY336749,mRNA|BC014	206	206	100	452	34317	0.495146	107	198	166.592	179	0	166.592	179
1	6704981..6705186	mRNA|BC008772,mRNA|AF306694,ref|NM_018198,mRNA|AK001599,mRNA|AK298378,mRNA|AY336	206	206	100	354	27712	0.480583	68	169	134.524	139.5	0	134.524	139.5
1	6705864..6705983	mRNA|CU675235,mRNA|BC008772,mRNA|AF306694,ref|NM_018198,mRNA|AK001599,mRNA|AK298	120	120	100	575	31208	0.55	200	284	260.067	272.5	0	260.067	272.5
1	6705986..6706105	mRNA|CU675235,mRNA|BC008772,mRNA|AF306694,ref|NM_018198,mRNA|AK001599,mRNA|AK298	120	120	100	457	20432	0.508333	86	252	170.267	169	0	170.267	169
1	6711036..6711155	mRNA|CU675235,mRNA|BC008772,mRNA|AF306694,ref|NM_018198,mRNA|AK001599,mRNA|AK298	120	120	100	185	9656	0.458333	57	90	80.4667	85	0	80.4667	85
1	6711159..6711278	mRNA|CU675235,mRNA|BC008772,ref|NM_018198,mRNA|AF306694,mRNA|AK001599,mRNA|AK298	120	120	100	164	8276	0.491667	47	91	68.9667	69	0	68.9667	69
1	6711514..6711692	mRNA|CU675235,mRNA|BC008772,ref|NM_018198,mRNA|AF306694,mRNA|AK001599,mRNA|AK298	179	179	100	304	21333	0.435754	75	141	119.179	123	0	119.179	123
1	6712822..6713051	mRNA|CU675235,mRNA|BC008772,ref|NM_018198,mRNA|AF306694,mRNA|AK001599,mRNA|AK298	230	230	100	584	45909	0.447826	114	246	199.609	207.5	0	199.609	207.5
1	6713923..6714098	mRNA|CU675235,mRNA|BC008772,mRNA|AF306694,ref|NM_018198,mRNA|AK001599,mRNA|AK298	176	176	100	632	43231	0.460227	180	287	245.631	253	0	245.631	253
1	6727659..6727778	mRNA|CU675235,mRNA|BC008772,mRNA|AF306694,ref|NM_018198,mRNA|AK001599,mRNA|AK298	120	120	100	243	13444	0.433333	95	124	112.033	114	0	112.033	114
1	6727780..6727899	mRNA|CU675235,mRNA|BC008772,ref|NM_018198,mRNA|AF306694,mRNA|AK001599,mRNA|AK298	120	120	100	155	6864	0.508333	30	96	57.2	55	0	57.2	55
1	6738368..6738545	mRNA|CU675235,mRNA|BC008772,ref|NM_018198,mRNA|AF306694,mRNA|AK001599,mRNA|AK298	178	178	100	895	66733	0.410112	214	444	374.893	392	0	374.893	392
1	6740893..6741012	mRNA|CU675235,mRNA|BC008772,mRNA|AF306694,ref|NM_018198,mRNA|AK001599,mRNA|AK298	120	120	100	175	9813	0.466667	65	89	81.775	82.5	0	81.775	82.5
1	6741014..6741133	mRNA|CU675235,mRNA|BC008772,ref|NM_018198,mRNA|AF306694,mRNA|AK001599,mRNA|AK298	120	83	69	103	5103	0.45	19	65	42.525	41	0	42.525	41
1	6761755..6761927	ref|NM_018198,mRNA|AK001599,mRNA|AY336749,ens|ENST00000473993,mRNA|BC014145,ens|	173	173	100	350	24371	0.630058	104	168	140.873	147	0	140.873	147
1	6845545..6845665	mRNA|BC116457,ens|ENST00000476163,ref|CAMTA1,mRNA|BC151835,ref|NM_015215,ens|ENS	121	102	84	80	4467	0.719008	24	43	36.9421	39	0	36.9421	39
1	6867004..6867183	ens|ENST00000486138,mRNA|BC116457,ens|ENST00000476163,ref|CAMTA1,mRNA|BC151835,r	180	180	100	483	33820	0.444444	109	229	187.894	193	0	187.894	193
1	6880227..6880398	ens|ENST00000486138,mRNA|BC116457,ens|ENST00000476163,ref|CAMTA1,mRNA|BC151835,r	172	172	100	495	36282	0.453488	124	247	210.948	220.5	0	210.948	220.5
1	6885143..6885314	ens|ENST00000486138,mRNA|BC116457,ens|ENST00000476163,ens|ENST00000482934,ref|CA	172	172	100	301	21789	0.354651	76	148	126.686	132	0	126.686	132
1	6931698..6931863	ens|ENST00000472283,ens|ENST00000486138,mRNA|BC116457,ens|ENST00000476163,ens|EN	166	166	100	617	42582	0.379518	182	284	256.524	268.5	0	256.524	268.5
1	6946145..6946380	ens|ENST00000476163,ens|ENST00000482934,ref|CAMTA1,mRNA|BC151835,ref|NM_015215,e	236	236	100	469	35903	0.398305	84	192	152.123	157.5	0	152.123	157.5
1	6947648..6947767	ens|ENST00000476163,ens|ENST00000482934,ref|CAMTA1,mRNA|BC151835,ref|NM_015215,e	120	120	100	952	52032	0.425	345	476	433.6	442.5	0	433.6	442.5
1	6947772..6947891	ens|ENST00000476163,ens|ENST00000482934,ref|CAMTA1,mRNA|BC151835,ref|NM_015215,e	120	120	100	636	29435	0.466667	113	395	245.292	241.5	0	245.292	241.5
1	7151351..7151555	ref|CAMTA1,mRNA|BC151835,ref|NM_015215,ens|ENST00000439411,mRNA|AB384005,ccds|CC	205	205	100	608	46405	0.4	122	278	226.361	238	0	226.361	238
1	7166367..7166489	ref|CAMTA1,mRNA|BC151835,ref|NM_015215,ens|ENST00000439411,mRNA|AB384005,ccds|CC	123	7	5	58	3276	0.471545	21	30	26.6341	27	0	26.6341	27
1	7202118..7202351	ref|CAMTA1,mRNA|BC151835,ref|NM_015215,ens|ENST00000439411,mRNA|AB384005,ccds|CC	234	204	87	161	12937	0.529915	20	78	55.2863	61	0	55.2863	61
1	7289422..7289513	ref|CAMTA1,mRNA|BC151835,ref|NM_015215,ens|ENST00000439411,mRNA|AB384005,ccds|CC	92	0	0	2	105	0.663043	1	2	1.1413	1	0	1.1413	1
1	7289686..7289815	ref|CAMTA1,mRNA|BC151835,ref|NM_015215,ens|ENST00000439411,mRNA|AB384005,ccds|CC	130	0	0	41	2360	0.607692	8	23	18.1538	20	0	18.1538	20
1	7309533..7309703	ref|CAMTA1,mRNA|BC151835,ref|NM_015215,ens|ENST00000439411,mRNA|AB384005,ccds|CC	171	171	100	307	21570	0.438596	73	146	126.14	134	0	126.14	134
1	7412276..7412405	ref|CAMTA1,mRNA|BC151835,ref|NM_015215,ens|ENST00000439411,mRNA|AB384005,ccds|CC	130	130	100	242	14317	0.507692	92	123	110.138	112	0	110.138	112
1	7527803..7527969	ref|CAMTA1,mRNA|BC151835,ref|NM_015215,ens|ENST00000439411,mRNA|AB384005,ccds|CC	167	167	100	320	21818	0.532934	101	151	130.647	132	0	130.647	132
1	7568640..7568769	ref|CAMTA1,mRNA|BC151835,ref|NM_015215,ens|ENST00000439411,mRNA|AB384005,ccds|CC	130	0	0	13	925	0.523077	4	10	7.11538	7	0	7.11538	7
1	7594918..7595044	ref|CAMTA1,mRNA|BC151835,ref|NM_015215,ens|ENST00000439411,mRNA|AB384005,ccds|CC	127	0	0	25	1889	0.496063	7	19	14.874	16	0	14.874	16
1	7624863..7625037	ref|CAMTA1,mRNA|BC151835,ref|NM_015215,ens|ENST00000439411,mRNA|AB384005,ccds|CC	175	0	0	42	3137	0.457143	9	23	17.9257	19	0	17.9257	19
1	7700441..7700620	ref|CAMTA1,mRNA|BC151835,ref|NM_015215,ens|ENST00000439411,mRNA|AB384005,ccds|CC	180	180	100	172	12279	0.594444	42	80	68.2111	73	0	68.2111	73
1	7721731..7721898	ref|CAMTA1,mRNA|BC151835,ref|NM_015215,ens|ENST00000439411,mRNA|AB384005,ccds|CC	168	168	100	159	10244	0.636905	31	78	60.9762	66	0	60.9762	66
1	7723325..7723698	ref|CAMTA1,mRNA|BC151835,ref|NM_015215,ens|ENST00000439411,mRNA|AB384005,ccds|CC	374	323	86	227	19082	0.620321	19	73	51.0214	50.5	0	51.0214	50.5
1	7723703..7725258	ref|CAMTA1,mRNA|BC151835,ref|NM_015215,ens|ENST00000439411,mRNA|AB384005,ccds|CC	1556	1504	96	1015	104040	0.644602	12	142	66.8631	54	0	66.8631	54
1	7730932..7731106	ref|CAMTA1,mRNA|BC151835,ref|NM_015215,ens|ENST00000439411,mRNA|AB384005,ccds|CC	175	0	0	27	1726	0.565714	2	14	9.86286	13	0	9.86286	13
1	7732038..7732263	mRNA|AK302088,ref|CAMTA1,mRNA|BC151835,ref|NM_015215,ens|ENST00000414738,ens|ENS	226	0	0	30	2143	0.584071	5	12	9.48673	10	0	9.48673	10
1	7737620..7737801	mRNA|AK302088,ref|CAMTA1,mRNA|BC151835,ref|NM_015215,ens|ENST00000414738,ens|ENS	182	182	100	258	17342	0.549451	76	110	95.2857	96	0	95.2857	96
1	7740092..7740211	mRNA|AK302088,ref|CAMTA1,mRNA|BC151835,ref|NM_015215,ens|ENST00000414738,ens|ENS	120	0	0	46	2367	0.658333	16	24	19.725	20	0	19.725	20
1	7740215..7740334	mRNA|AK302088,ens|ENST00000303646,ref|CAMTA1,mRNA|BC151835,ref|NM_015215,mRNA|AK	120	0	0	30	1583	0.716667	8	16	13.1917	14	0	13.1917	14
1	7792453..7792625	mRNA|AK302088,ens|ENST00000303646,ref|CAMTA1,mRNA|BC151835,ref|NM_015215,mRNA|AK	173	173	100	161	11688	0.583815	43	82	67.5607	67	0	67.5607	67
1	7796358..7796549	mRNA|AK302088,ens|ENST00000303646,ref|CAMTA1,mRNA|BC151835,ref|NM_015215,mRNA|AK	192	192	100	414	30818	0.5625	94	191	160.505	170	0	160.505	170
1	7796892..7797074	mRNA|AK302088,ens|ENST00000303646,ref|CAMTA1,mRNA|BC151835,ref|NM_015215,mRNA|AK	183	183	100	452	32411	0.453552	119	214	177.12	182	0	177.12	182
1	7797342..7797688	mRNA|AK302088,ens|ENST00000303646,ref|CAMTA1,mRNA|BC151835,ref|NM_015215,mRNA|AK	347	347	100	701	64025	0.544669	73	261	184.507	185	0	184.507	185
1	7798005..7798549	mRNA|AK302088,ens|ENST00000303646,ref|CAMTA1,mRNA|BC151835,ref|NM_015215,mRNA|AK	545	545	100	741	69032	0.502752	51	159	126.668	135	0	126.668	135
1	7804839..7805033	mRNA|AK302088,ens|ENST00000303646,ref|CAMTA1,mRNA|BC151835,ref|NM_015215,mRNA|AK	195	195	100	530	40802	0.466667	131	249	209.241	212	0	209.241	212
1	7805863..7806189	mRNA|AK302088,ens|ENST00000303646,ref|CAMTA1,mRNA|BC151835,ref|NM_015215,mRNA|AK	327	327	100	795	65955	0.458716	139	233	201.703	199	0	201.703	199
1	7807742..7807939	mRNA|AK302088,ens|ENST00000303646,ref|CAMTA1,mRNA|BC151835,ref|NM_015215,mRNA|AK	198	198	100	579	45481	0.449495	139	274	229.702	238	0	229.702	238
1	7809798..7809966	mRNA|AK302088,ens|ENST00000303646,ref|CAMTA1,mRNA|BC151835,ref|NM_015215,mRNA|AK	169	169	100	712	53878	0.449704	213	375	318.817	333	0	318.817	333
1	7810997..7811203	mRNA|AK302088,ens|ENST00000303646,ref|CAMTA1,mRNA|BC151835,ref|NM_015215,mRNA|AK	207	207	100	978	65311	0.381643	149	407	315.517	356	0	315.517	356
1	7811230..7811414	mRNA|AK302088,ens|ENST00000303646,ref|CAMTA1,mRNA|BC151835,ref|NM_015215,mRNA|AK	185	185	100	892	57808	0.443243	164	403	312.47	324	0	312.47	324
1	7812487..7812681	mRNA|AK302088,ens|ENST00000303646,ref|CAMTA1,mRNA|BC151835,ref|NM_015215,mRNA|AK	195	195	100	273	21020	0.420513	73	128	107.795	109	0	107.795	109
1	7815624..7815850	mRNA|AK302088,ens|ENST00000303646,ref|CAMTA1,mRNA|BC151835,ref|NM_015215,mRNA|AK	227	227	100	763	61372	0.427313	159	325	270.366	282	0	270.366	282
1	7826486..7826606	mRNA|AK302088,ens|ENST00000303646,ref|CAMTA1,mRNA|BC151835,ref|NM_015215,mRNA|AK	121	121	100	903	53513	0.396694	339	488	442.248	451	0	442.248	451
1	7831327..7831507	ref|VAMP3,ens|ENST00000054666,mRNA|BC005941,mRNA|AK316558,mRNA|BC007050,ref|NM_0	181	181	100	395	31748	0.712707	107	220	175.392	177	0	175.392	177
1	7833413..7833598	ref|VAMP3,mRNA|U64520,ens|ENST00000054666,mRNA|BC005941,mRNA|AK316558,ccds|CCDS8	186	186	100	846	64118	0.408602	227	416	344.72	357	0	344.72	357
1	7837181..7837300	mRNA|CR542154,ref|VAMP3,mRNA|BT007327,mRNA|U64520,ens|ENST00000054666,mRNA|BC005	120	120	100	249	12106	0.466667	68	133	100.875	101	0	100.875	101
1	7837302..7837421	mRNA|CR542154,ref|VAMP3,mRNA|BT007327,mRNA|U64520,ens|ENST00000054666,mRNA|BC005	120	120	100	283	15476	0.433333	90	143	128.967	133	0	128.967	133
1	7838121..7838298	mRNA|CR542154,ref|VAMP3,mRNA|BT007327,mRNA|U64520,ens|ENST00000054666,mRNA|BC005	178	178	100	665	49153	0.376404	183	331	276.135	281	0	276.135	281
1	7839537..7839766	mRNA|CR542154,ref|VAMP3,mRNA|BT007327,mRNA|U64520,ens|ENST00000054666,mRNA|BC005	230	230	100	670	54539	0.43913	90	305	237.13	258.5	0	237.13	258.5
1	7844950..7845161	ens|ENST00000539773,mRNA|AK307760,mRNA|AB463163,mRNA|JF432535,mRNA|BC146781,ens|	212	202	95	132	10046	0.613208	28	57	47.3868	49	0	47.3868	49
1	7845417..7845632	ens|ENST00000539773,mRNA|AK307760,mRNA|JF432535,mRNA|AB463163,mRNA|BC146781,mRNA	216	216	100	253	19749	0.425926	52	111	91.4306	98	0	91.4306	98
1	7846736..7846974	ens|ENST00000539773,mRNA|AK307760,mRNA|JF432535,mRNA|AB463163,mRNA|BC146781,ens|	239	239	100	404	33017	0.439331	78	170	138.151	146	0	138.151	146
1	7847370..7847588	ens|ENST00000539773,mRNA|AK307760,mRNA|AB463163,mRNA|JF432535,mRNA|BC146781,mRNA	219	152	69	92	7585	0.319635	20	46	34.6347	36	0	34.6347	36
1	7848123..7848242	ens|ENST00000539773,mRNA|AK307760,mRNA|AB463163,mRNA|JF432535,mRNA|BC146781,ens|	120	120	100	605	33812	0.441667	242	302	281.775	288	0	281.775	288
1	7848246..7848365	ens|ENST00000539773,mRNA|AK307760,mRNA|JF432535,mRNA|AB463163,mRNA|BC146781,mRNA	120	120	100	473	21787	0.45	104	265	181.575	186	0	181.575	186
1	7853924..7854150	ens|ENST00000539773,mRNA|AK307760,mRNA|JF432535,mRNA|AB463163,mRNA|BC146781,ens|	227	227	100	249	19818	0.418502	48	111	87.304	91	0	87.304	91
1	7858563..7858769	ens|ENST00000539773,mRNA|AK307760,mRNA|JF432535,mRNA|AB463163,mRNA|BC146781,mRNA	207	207	100	879	67988	0.439614	215	393	328.444	342	0	328.444	342
1	7861106..7861290	ens|ENST00000539773,mRNA|AK307760,mRNA|JF432535,mRNA|AB463163,mRNA|BC146781,ens|	185	185	100	147	11064	0.351351	39	72	59.6649	63	0	59.6649	63
1	7863048..7863251	ens|ENST00000463106,ens|ENST00000539773,mRNA|AK307760,mRNA|AB463163,mRNA|JF43253	204	204	100	449	35193	0.441176	106	201	172.52	183	0	172.52	183
1	7863748..7863913	ens|ENST00000463106,ens|ENST00000539773,mRNA|AK307760,mRNA|JF432535,mRNA|AB46316	166	166	100	745	54399	0.433735	229	382	327.711	335.5	0	327.711	335.5
1	7868861..7869048	ens|ENST00000463106,ens|ENST00000539773,mRNA|AK307760,mRNA|AB463163,mRNA|BC14678	188	188	100	150	11216	0.31383	37	73	59.6596	60	0	59.6596	60
1	7869935..7870054	ens|ENST00000463106,ens|ENST00000539773,mRNA|AK307760,mRNA|AB463163,mRNA|BC14678	120	120	100	352	18784	0.65	136	166	156.533	159	0	156.533	159
1	7870060..7870179	ens|ENST00000463106,ens|ENST00000539773,mRNA|AK307760,mRNA|AB463163,mRNA|BC14678	120	120	100	269	13590	0.458333	66	158	113.25	117	0	113.25	117
1	7870481..7870655	ens|ENST00000539773,mRNA|AK307760,mRNA|AB463163,mRNA|BC146781,mRNA|BC144137,ens|	175	175	100	330	22843	0.48	95	151	130.531	136	0	130.531	136
1	7879336..7879557	ens|ENST00000539773,mRNA|AK307760,mRNA|AB463163,mRNA|BC146781,mRNA|BC144137,ens|	222	222	100	521	40545	0.441441	101	236	182.631	191	0	182.631	191
1	7880082..7880316	ens|ENST00000539773,mRNA|AK307760,mRNA|AB463163,mRNA|BC146781,mRNA|BC144137,ens|	235	235	100	686	52074	0.417021	126	265	221.596	232	0	221.596	232
1	7880531..7880770	ens|ENST00000539773,mRNA|AK307760,mRNA|AB463163,mRNA|BC146781,mRNA|BC144137,ens|	240	240	100	414	33476	0.483333	90	167	139.479	149	0	139.479	149
1	7886485..7886760	ens|ENST00000539773,mRNA|AK307760,mRNA|AB463163,mRNA|BC146781,mRNA|BC144137,ens|	276	276	100	884	73667	0.445652	102	345	266.92	282	0	266.92	282
1	7887149..7887903	ens|ENST00000539773,mRNA|AK307760,mRNA|AB463163,mRNA|BC146781,mRNA|BC144137,ens|	755	755	100	3228	315660	0.577483	114	678	418.093	393	0	418.093	393
1	7889841..7889970	ens|ENST00000539773,mRNA|AK307760,mRNA|AB463163,mRNA|BC146781,mRNA|BC144137,mRNA	130	130	100	890	51690	0.476923	226	491	397.615	423	0	397.615	423
1	7890059..7890265	ens|ENST00000539773,mRNA|AK307760,mRNA|AB463163,mRNA|BC146781,mRNA|BC144137,mRNA	207	207	100	1384	100888	0.545894	248	601	487.386	540	0	487.386	540
1	7895855..7896042	ens|ENST00000539773,mRNA|AK307760,mRNA|AB463163,mRNA|BC146781,mRNA|BC144137,mRNA	188	188	100	338	24568	0.414894	94	149	130.67	133	0	130.67	133
1	7897051..7897236	ens|ENST00000539773,mRNA|AK307760,mRNA|AB463163,mRNA|BC146781,mRNA|BC144137,ens|	186	186	100	704	52480	0.419355	174	335	282.161	286.5	0	282.161	286.5
1	7902658..7902894	ens|ENST00000539773,mRNA|AB463163,mRNA|BC146781,mRNA|BC144137,ens|ENST0000049468	237	237	100	601	49323	0.43038	122	254	208.114	214	0	208.114	214
1	7903933..7904054	ens|ENST00000539773,mRNA|BC146781,ens|ENST00000377516,ref|PER3,mRNA|BC111010,ref	122	122	100	241	14326	0.385246	92	127	117.426	122	0	117.426	122
1	7906449..7906569	ens|ENST00000377516,mRNA|BC025776	121	121	100	475	27002	0.454545	167	247	223.157	227	0	223.157	227
1	7906739..7906911	ens|ENST00000400910,ens|ENST00000377516,mRNA|BC025776	173	173	100	857	61483	0.398844	223	417	355.393	367	0	355.393	367
1	7907788..7907966	mRNA|AF104118,mRNA|BC126443,ref|NM_021995,ens|ENST00000400910,ccds|CCDS91.1,ens|	179	179	100	462	34457	0.396648	119	225	192.503	202	0	192.503	202
1	7909559..7909797	mRNA|AF104118,mRNA|BC126443,ref|NM_021995,ens|ENST00000400910,ccds|CCDS91.1,ens|	239	239	100	196	15634	0.389121	40	80	65.4142	70	0	65.4142	70
1	7910835..7911029	mRNA|AF104118,mRNA|BC126443,ref|NM_021995,ens|ENST00000400910,ccds|CCDS91.1,ens|	195	195	100	240	18133	0.441026	63	112	92.9897	96	0	92.9897	96
1	7912969..7913161	mRNA|AF104118,mRNA|BC126443,ref|NM_021995,ens|ENST00000400910,ens|ENST0000037751	193	193	100	261	21638	0.42487	69	134	112.119	117	0	112.119	117
1	7913344..7913563	mRNA|BC126443,ref|NM_021995,ens|ENST00000377516,ens|ENST00000054668,mRNA|BC02577	220	220	100	430	31931	0.413636	102	176	145.127	145.5	0	145.127	145.5
1	7980817..7980986	mRNA|L12964,ref|TNFRSF9,mRNA|BC006196,ref|NM_001561,mRNA|U03397,ens|ENST00000377	170	170	100	665	47328	0.423529	167	330	278.406	288	0	278.406	288
1	7993203..7993431	mRNA|AB590171,mRNA|L12964,ref|TNFRSF9,mRNA|BC006196,ref|NM_001561,ens|ENST000004	229	229	100	327	26390	0.423581	54	146	115.245	121	0	115.245	121
1	7994996..7995115	mRNA|AB590171,mRNA|L12964,ref|TNFRSF9,mRNA|BC006196,ref|NM_001561,ens|ENST000004	120	120	100	382	20526	0.516667	113	198	171.058	183	0	171.058	183
1	7995118..7995237	mRNA|AB590171,mRNA|L12964,ref|TNFRSF9,mRNA|BC006196,ref|NM_001561,mRNA|DQ896246,	120	120	100	346	17496	0.441667	77	185	145.808	156	0	145.808	156
1	7997657..7997863	mRNA|AB590171,mRNA|L12964,ref|TNFRSF9,mRNA|BC006196,ref|NM_001561,mRNA|DQ896246,	207	207	100	355	26316	0.342995	81	155	127.126	132	0	127.126	132
1	7998208..7998441	mRNA|AB590171,mRNA|L12964,ref|TNFRSF9,mRNA|BC006196,ref|NM_001561,ccds|CCDS92.1,	234	234	100	410	33957	0.470085	82	183	145.111	147	0	145.111	147
1	7998769..7998954	mRNA|AB590171,mRNA|L12964,ref|TNFRSF9,mRNA|BC006196,ref|NM_001561,mRNA|DQ896246,	186	186	100	320	24153	0.451613	84	147	129.855	136.5	0	129.855	136.5
1	7999874..8000094	mRNA|AB590171,mRNA|L12964,ref|TNFRSF9,mRNA|BC006196,ref|NM_001561,ccds|CCDS92.1,	221	221	100	400	30072	0.447964	67	180	136.068	144	0	136.068	144
1	8022853..8022981	mRNA|AK312000,mRNA|BC008188,ens|ENST00000377488,mRNA|HQ447919,mRNA|AK130886,mRNA	129	129	100	125	8414	0.465116	48	72	65.2248	66	0	65.2248	66
1	8025392..8025570	mRNA|AK312000,mRNA|BC008188,ens|ENST00000377488,mRNA|HQ447919,mRNA|AK130886,mRNA	179	171	95	93	6795	0.435754	26	45	37.9609	39	0	37.9609	39
1	8029392..8029557	mRNA|AK312000,mRNA|BC008188,ens|ENST00000377488,mRNA|HQ447919,mRNA|AK130886,mRNA	166	144	86	103	6888	0.385542	26	55	41.5	41	0	41.5	41
1	8030968..8031173	mRNA|AK312000,mRNA|BC008188,ens|ENST00000377488,mRNA|HQ447919,mRNA|AK130886,mRNA	206	206	100	174	13265	0.524272	43	78	64.3932	67	0	64.3932	67
1	8037612..8037732	mRNA|AK312000,mRNA|BC008188,ens|ENST00000377488,mRNA|HQ447919,mRNA|AK130886,mRNA	121	121	100	812	46522	0.404959	309	434	384.446	385	0	384.446	385
1	8044893..8045076	mRNA|AK312000,mRNA|BC008188,ens|ENST00000377488,mRNA|HQ447919,mRNA|AK130886,mRNA	184	184	100	945	69503	0.48913	236	436	377.728	397.5	0	377.728	397.5
1	8073214..8074415	ens|ENST00000469499,mRNA|AK096149,ccds|CCDS94.1,ref|NM_018948,ens|ENST0000037748	1202	1202	100	2459	235551	0.472546	103	337	195.967	181	0	195.967	181
1	8075296..8075663	ens|ENST00000469499,mRNA|AK096149,ref|NM_018948,ccds|CCDS94.1,ens|ENST0000037748	368	368	100	1135	105379	0.429348	96	425	286.359	293	0	286.359	293
1	8378165..8378332	ens|ENST00000471889,ens|ENST00000377479	168	0	0	18	1190	0.767857	4	9	7.08333	7	0	7.08333	7
1	8384287..8384406	ens|ENST00000471889,ens|ENST00000377479	120	0	0	26	1132	0.616667	6	14	9.43333	10	0	9.43333	10
1	8384412..8384576	ref|SLC45A1,mRNA|BC156140,mRNA|BC156980,ens|ENST00000471889,ref|NM_001080397,ens	165	0	0	39	2836	0.660606	7	21	17.1879	18	0	17.1879	18
1	8384582..8384770	ref|SLC45A1,mRNA|BC156140,mRNA|BC156980,ens|ENST00000471889,ref|NM_001080397,ens	189	0	0	27	2027	0.62963	5	14	10.7249	12	0	10.7249	12
1	8385358..8385526	ref|SLC45A1,mRNA|BC156140,mRNA|BC156980,ens|ENST00000471889,ref|NM_001080397,ens	169	0	0	27	1768	0.449704	5	14	10.4734	12	0	10.4734	12
1	8385838..8386054	ref|SLC45A1,mRNA|BC156140,mRNA|BC156980,ens|ENST00000471889,ref|NM_001080397,ens	217	106	48	74	5419	0.608295	8	34	24.9724	28	0	24.9724	28
1	8390255..8391009	ref|SLC45A1,mRNA|AF118274,mRNA|BC156140,mRNA|BC156980,ens|ENST00000471889,ref|NM	755	241	31	229	20554	0.649007	14	46	27.2238	25	0	27.2238	25
1	8395424..8395616	ref|SLC45A1,mRNA|AF118274,mRNA|BC156140,mRNA|BC156980,ens|ENST00000471889,ref|NM	193	193	100	181	13265	0.642487	37	87	68.7306	73	0	68.7306	73
1	8397805..8398026	ref|SLC45A1,mRNA|AF118274,mRNA|BC156140,mRNA|BC156980,ens|ENST00000471889,ref|NM	222	219	98	117	8788	0.554054	28	49	39.5856	41	0	39.5856	41
1	8399593..8399799	ref|SLC45A1,mRNA|AF118274,mRNA|BC156140,mRNA|BC156980,ens|ENST00000471889,ref|NM	207	207	100	180	13421	0.545894	38	78	64.8357	66	0	64.8357	66
1	8403782..8404067	ref|SLC45A1,mRNA|AF118274,mRNA|BC156140,mRNA|BC156980,ens|ENST00000471889,ref|NM	286	244	85	173	13856	0.618881	21	68	48.4476	51.5	0	48.4476	51.5
1	8415080..8415250	ens|ENST00000377464,mRNA|BC062342,ens|ENST00000337907,ref|NM_001042682,mRNA|AB00	171	170	99	105	7234	0.461988	29	54	42.3041	41	0	42.3041	41
1	8415471..8415701	ens|ENST00000377464,mRNA|BC062342,ccds|CCDS95.1,ens|ENST00000337907,ref|NM_00104	231	0	0	55	4211	0.614719	14	23	18.2294	18	0	18.2294	18
1	8416151..8416270	ens|ENST00000377464,mRNA|BC062342,ccds|CCDS95.1,ens|ENST00000337907,ref|NM_00104	120	0	0	31	1631	0.633333	8	18	13.5917	13	0	13.5917	13
1	8416274..8416393	ens|ENST00000377464,mRNA|BC062342,ccds|CCDS95.1,ens|ENST00000337907,ref|NM_00104	120	0	0	44	2125	0.575	16	22	17.7083	18	0	17.7083	18
1	8418281..8418996	ens|ENST00000377464,mRNA|BC062342,ccds|CCDS95.1,ens|ENST00000337907,ref|NM_00104	716	171	23	189	17946	0.657821	15	38	25.0642	23	0	25.0642	23
1	8419878..8420502	ens|ENST00000377464,mRNA|BC062342,ccds|CCDS95.1,ens|ENST00000337907,ref|NM_00104	625	141	22	136	12721	0.6672	0	45	20.3552	20	9	20.6526	20
1	8420557..8421574	ens|ENST00000377464,mRNA|BC062342,ccds|CCDS95.1,ens|ENST00000337907,ref|NM_00104	1018	802	78	713	68789	0.688605	8	187	67.5727	45	0	67.5727	45
1	8421790..8422014	ens|ENST00000377464,mRNA|BC062342,ccds|CCDS95.1,ens|ENST00000337907,ref|NM_00104	225	221	98	155	11788	0.542222	29	65	52.4	56	0	52.4	56
1	8422665..8422867	ens|ENST00000377464,mRNA|BC062342,ccds|CCDS95.1,ens|ENST00000337907,ref|NM_00104	203	203	100	240	16878	0.566502	54	103	83.1429	85	0	83.1429	85
1	8424138..8424334	ens|ENST00000377464,mRNA|BC062342,ccds|CCDS95.1,ens|ENST00000337907,ref|NM_00104	197	197	100	325	23550	0.563452	79	143	119.543	122	0	119.543	122
1	8424691..8424919	ens|ENST00000377464,mRNA|BC062342,ccds|CCDS95.1,ens|ENST00000337907,ref|NM_00104	229	229	100	336	27226	0.567686	49	158	118.891	123	0	118.891	123
1	8425826..8426048	ens|ENST00000377464,ens|ENST00000460659,mRNA|BC062342,ccds|CCDS95.1,ens|ENST0000	223	223	100	162	12049	0.591928	36	70	54.0314	55	0	54.0314	55
1	8440754..8441102	mRNA|BC104431,ens|ENST00000377464,ens|ENST00000460659,mRNA|BC062342,ccds|CCDS95.	349	349	100	1215	106838	0.532951	177	363	306.129	330	0	306.129	330
1	8482671..8482891	ens|ENST00000377464,ens|ENST00000460659,mRNA|BC062342,ccds|CCDS95.1,ens|ENST0000	221	221	100	535	40703	0.429864	71	245	184.167	204	0	184.167	204
1	8525736..8526107	ens|ENST00000377464,mRNA|BC062342,ccds|CCDS95.1,ens|ENST00000337907,mRNA|AB00792	372	372	100	612	55140	0.513441	54	195	148.226	163	0	148.226	163
1	8555033..8555152	ens|ENST00000377464,mRNA|BC062342,ccds|CCDS95.1,ens|ENST00000337907,mRNA|AB00792	120	120	100	221	11127	0.475	56	113	92.725	95.5	0	92.725	95.5
1	8555155..8555274	ens|ENST00000377464,mRNA|BC062342,ccds|CCDS95.1,ens|ENST00000337907,mRNA|AB00792	120	120	100	187	9408	0.466667	39	102	78.4	84	0	78.4	84
1	8557408..8557635	ens|ENST00000377464,mRNA|BC062342,ens|ENST00000507012,ccds|CCDS95.1,ens|ENST0000	228	228	100	394	29677	0.442982	62	165	130.162	134	0	130.162	134
1	8568607..8568784	ens|ENST00000377464,mRNA|BC062342,ens|ENST00000507012,ccds|CCDS95.1,ens|ENST0000	178	178	100	1473	108057	0.421348	390	710	607.034	631	0	607.034	631
1	8585696..8585924	ens|ENST00000377464,mRNA|BC062342,ens|ENST00000507012,ccds|CCDS95.1,ens|ENST0000	229	229	100	905	70416	0.454148	159	380	307.493	318	0	307.493	318
1	8601263..8601487	mRNA|BC062342,ccds|CCDS95.1,ens|ENST00000337907,mRNA|AB007927,ens|ENST0000040090	225	225	100	522	39776	0.404444	73	239	176.782	183	0	176.782	183
1	8616427..8616629	mRNA|BC062342,ccds|CCDS95.1,ens|ENST00000337907,mRNA|AB007927,ens|ENST0000040090	203	203	100	273	20408	0.448276	72	121	100.532	103	0	100.532	103
1	8617487..8617669	mRNA|BC062342,ccds|CCDS95.1,ens|ENST00000337907,mRNA|AB007927,ens|ENST0000051442	183	183	100	487	35849	0.437158	133	231	195.896	199	0	195.896	199
1	8674599..8674729	mRNA|BC062342,ccds|CCDS95.1,ens|ENST00000337907,mRNA|AB007927,ens|ENST0000051442	131	131	100	379	24169	0.564885	144	198	184.489	189	0	184.489	189
1	8715952..8716110	mRNA|BC062342,ccds|CCDS95.1,ens|ENST00000337907,mRNA|AB007927,ens|ENST0000040090	159	159	100	1256	85373	0.433962	380	612	536.937	555	0	536.937	555
1	8716210..8716329	mRNA|BC062342,ccds|CCDS95.1,ens|ENST00000337907,ens|ENST00000400907,mRNA|BC16785	120	120	100	317	16005	0.533333	88	175	133.375	137	0	133.375	137
1	8921411..8921597	mRNA|BC113034,mRNA|BC073991,mRNA|AB463027,mRNA|U88968,mRNA|AK315417,mRNA|BC02254	187	38	20	63	4618	0.491979	17	31	24.6952	25	0	24.6952	25
1	8922833..8922952	mRNA|BC113034,mRNA|BC073991,mRNA|AB463027,mRNA|U88968,mRNA|AK315417,mRNA|BC02254	120	120	100	168	8774	0.616667	55	83	73.1083	79	0	73.1083	79
1	8922958..8923077	mRNA|BC113034,mRNA|BC073991,mRNA|AB463027,mRNA|U88968,mRNA|AK315417,mRNA|BC02254	120	120	100	154	7113	0.533333	36	77	59.275	62	0	59.275	62
1	8923174..8923374	mRNA|BC113034,mRNA|BC073991,mRNA|AB463027,mRNA|U88968,mRNA|AK315417,mRNA|BC02254	201	201	100	182	13620	0.537313	39	83	67.7612	72	0	67.7612	72
1	8923893..8924092	mRNA|BC113034,mRNA|BC073991,mRNA|AB463027,mRNA|U88968,mRNA|AK315417,mRNA|BC02254	200	200	100	262	18620	0.555	58	114	93.1	98	0	93.1	98
1	8925302..8925485	mRNA|BC073991,mRNA|AB463027,mRNA|U88968,mRNA|AK315417,mRNA|BC022545,mRNA|X84907,	184	102	55	77	5415	0.570652	16	39	29.4293	32	0	29.4293	32
1	8926312..8926433	mRNA|BC073991,mRNA|AB463027,mRNA|U88968,mRNA|AK315417,mRNA|BC022545,mRNA|X84907,	122	122	100	115	5854	0.516393	32	60	47.9836	50	0	47.9836	50
1	8926510..8926661	ens|ENST00000497492,mRNA|BC073991,mRNA|AB463027,mRNA|AK315417,mRNA|BC022545,mRNA	152	152	100	136	8576	0.572368	33	70	56.4211	62.5	0	56.4211	62.5
1	8927161..8927280	ens|ENST00000497492,mRNA|BC073991,mRNA|AB463027,mRNA|AK315417,mRNA|BC022545,mRNA	120	120	100	150	7158	0.591667	36	84	59.65	58	0	59.65	58
1	8927284..8927403	ens|ENST00000497492,mRNA|BC073991,mRNA|AB463027,mRNA|AK315417,mRNA|BC022545,mRNA	120	120	100	159	8599	0.475	53	80	71.6583	75	0	71.6583	75
1	8927939..8928058	ens|ENST00000497492,mRNA|BC073991,mRNA|AB463027,mRNA|AK315417,mRNA|BC022545,mRNA	120	120	100	157	8205	0.441667	50	83	68.375	69.5	0	68.375	69.5
1	8928064..8928183	ens|ENST00000497492,mRNA|AB463027,mRNA|AK315417,mRNA|BC022545,mRNA|X84907,ref|NM	120	92	76	129	5913	0.5	24	78	49.275	53	0	49.275	53
1	8930398..8930517	ens|ENST00000497492,mRNA|AB463027,mRNA|AK315417,mRNA|BC022545,mRNA|X84907,ref|NM	120	111	92	106	5138	0.5	24	60	42.8417	40	0	42.8417	40
1	8930523..8930642	ens|ENST00000497492,mRNA|AB463027,mRNA|AK315417,mRNA|BC022545,mRNA|X84907,ref|NM	120	120	100	135	6955	0.4	50	63	57.9583	58	0	57.9583	58
1	8932020..8932149	ens|ENST00000497492,mRNA|AB463027,ens|ENST00000463324,mRNA|AK315417,mRNA|BC02254	130	130	100	118	6927	0.492308	40	59	53.2923	54	0	53.2923	54
1	8934941..8935063	ens|ENST00000497492,ens|ENST00000489867,mRNA|AK315417,mRNA|BC022545,mRNA|AK30929	123	123	100	440	25287	0.422764	167	231	205.585	207	0	205.585	207
1	8938628..8938801	ens|ENST00000489867,mRNA|AK315417,mRNA|BC022545,mRNA|AK309291,ref|NM_001428,ens|	174	174	100	299	21296	0.637931	84	143	122.391	124.5	0	122.391	124.5
1	9005894..9006017	ref|NM_001270500,ref|CA6,ref|NM_001270502,ref|NM_001215,ref|NM_001270501,mRNA|BC	124	124	100	228	13620	0.556452	89	121	109.855	113.5	0	109.855	113.5
1	9009295..9009508	ref|NM_001270500,mRNA|AB103091,ens|ENST00000475703,mRNA|AB102863,mRNA|M57892,ens	214	214	100	296	21975	0.574766	34	140	102.687	115.5	0	102.687	115.5
1	9011417..9011710	ref|NM_001270500,mRNA|AB103091,ens|ENST00000475703,mRNA|AB102863,mRNA|M57892,ens	294	294	100	378	31499	0.537415	60	138	107.139	115	0	107.139	115
1	9017154..9017356	ref|NM_001270500,mRNA|AB103091,ens|ENST00000475703,mRNA|AB102863,mRNA|M57892,ref	203	203	100	201	15271	0.586207	45	96	75.2266	83	0	75.2266	83
1	9018929..9019111	ref|NM_001270500,mRNA|AB103091,ens|ENST00000475703,mRNA|AB102863,mRNA|M57892,ref	183	183	100	357	26310	0.437158	70	176	143.77	153	0	143.77	153
1	9022555..9022723	mRNA|AK130528,ref|NM_001270500,mRNA|AB103091,ens|ENST00000475703,mRNA|AB102863,m	169	169	100	605	41931	0.473373	127	309	248.112	264	0	248.112	264
1	9027684..9027896	ref|NM_001270500,mRNA|AB103091,ens|ENST00000475703,mRNA|AB102863,mRNA|M57892,ref	213	213	100	180	14367	0.511737	40	85	67.4507	68	0	67.4507	68
1	9030865..9031089	ref|NM_001270500,mRNA|AB103091,ens|ENST00000475703,mRNA|AB102863,mRNA|M57892,ref	225	225	100	306	23541	0.488889	55	133	104.627	111	0	104.627	111
1	9034292..9034411	ref|NM_001270500,mRNA|AB103091,mRNA|AB102863,mRNA|M57892,ref|CA6,ens|ENST0000037	120	120	100	125	6399	0.441667	38	61	53.325	56	0	53.325	56
1	9034417..9034536	mRNA|AB103091,mRNA|M57892,ref|CA6,ens|ENST00000377442,ref|NM_001270502,ccds|CCDS	120	120	100	148	6313	0.541667	46	61	52.6083	53	0	52.6083	53
1	9034600..9034839	mRNA|AB103091,mRNA|M57892,ref|CA6,ens|ENST00000377442,ref|NM_001270502,ccds|CCDS	240	240	100	232	17653	0.433333	32	95	73.3167	82	0	73.3167	82
1	9063402..9063573	ref|NM_207420,mRNA|AB527336,ens|ENST00000400906,mRNA|AY571960,ccds|CCDS98.2,mRNA	172	172	100	513	36836	0.465116	152	250	214.163	221	0	214.163	221
1	9064724..9064921	ref|NM_207420,mRNA|AB527336,ens|ENST00000400906,mRNA|AY571960,ccds|CCDS98.2,mRNA	198	198	100	402	30464	0.59596	80	187	153.864	160	0	153.864	160
1	9067268..9067476	ref|NM_207420,mRNA|AB527336,ens|ENST00000400906,mRNA|AY571960,ccds|CCDS98.2,mRNA	209	209	100	435	33878	0.602871	79	206	162.081	171	0	162.081	171
1	9070092..9070306	ref|NM_207420,mRNA|AB527336,ens|ENST00000400906,mRNA|AY571960,ccds|CCDS98.2,mRNA	215	215	100	300	23382	0.660465	70	139	108.749	107	0	108.749	107
1	9073589..9073780	ref|NM_207420,mRNA|AB527336,ens|ENST00000400906,mRNA|AY571960,ccds|CCDS98.2,mRNA	192	189	98	98	7831	0.526042	29	49	40.7865	41	0	40.7865	41
1	9074671..9074889	ref|NM_207420,mRNA|AB527336,ens|ENST00000400906,mRNA|AY571960,ccds|CCDS98.2,mRNA	219	219	100	189	15258	0.657534	40	86	69.6712	76	0	69.6712	76
1	9075100..9075281	ref|NM_207420,mRNA|AB527336,ens|ENST00000400906,mRNA|AY571960,ccds|CCDS98.2,mRNA	182	124	68	89	6317	0.659341	14	47	34.7088	37	0	34.7088	37
1	9078313..9078515	ref|NM_207420,mRNA|AB527336,ens|ENST00000400906,mRNA|AY571960,ccds|CCDS98.2,mRNA	203	203	100	216	16429	0.522167	34	99	80.936	84	0	80.936	84
1	9079248..9079413	ref|NM_207420,mRNA|AB527336,ens|ENST00000400906,mRNA|AY571960,ccds|CCDS98.2,mRNA	166	166	100	181	12689	0.572289	53	92	76.4337	77.5	0	76.4337	77.5
1	9083009..9083198	ref|NM_207420,mRNA|AB527336,ens|ENST00000400906,mRNA|AY571960,ccds|CCDS98.2,mRNA	190	190	100	186	13862	0.478947	35	90	72.9579	80.5	0	72.9579	80.5
1	9084973..9085153	ref|NM_207420,mRNA|AB527336,ens|ENST00000400906,mRNA|AY571960,ccds|CCDS98.2,mRNA	181	181	100	272	19014	0.646409	64	126	105.044	111	0	105.044	111
1	9086223..9086437	ref|NM_207420,mRNA|AB527336,ens|ENST00000400906,mRNA|AY571960,ccds|CCDS98.2,mRNA	215	215	100	131	10615	0.55814	30	59	49.3721	50	0	49.3721	50
1	9097631..9098069	ccds|CCDS99.1,ref|NM_003039,mRNA|AK300477,mRNA|DQ895491,mRNA|BC001820,mRNA|AK302	439	275	62	156	15034	0.569476	8	52	34.2437	36	0	34.2437	36
1	9098444..9098616	ccds|CCDS99.1,mRNA|AK300477,ref|NM_003039,mRNA|DQ895491,mRNA|BC001820,mRNA|AK302	173	0	0	51	3424	0.572254	18	23	19.7919	19	0	19.7919	19
1	9098775..9098997	ccds|CCDS99.1,ref|NM_003039,mRNA|AK300477,mRNA|DQ895491,mRNA|BC001820,mRNA|AK302	223	0	0	76	5145	0.61435	19	29	23.0717	23	0	23.0717	23
1	9099615..9100228	ccds|CCDS99.1,ref|NM_003039,mRNA|AK300477,mRNA|DQ895491,mRNA|BC001820,mRNA|AK302	614	508	82	334	29438	0.698697	9	86	47.9446	46.5	0	47.9446	46.5
1	9101677..9102075	ccds|CCDS44054.1,ccds|CCDS99.1,mRNA|AK300477,ref|NM_003039,mRNA|AK289849,mRNA|DQ	399	335	83	183	17044	0.54386	12	60	42.7093	44	0	42.7093	44
1	9107628..9107822	ccds|CCDS44054.1,ccds|CCDS99.1,mRNA|AK300477,ref|NM_003039,mRNA|AK289849,mRNA|DQ	195	195	100	380	27401	0.420513	76	163	140.518	150	0	140.518	150
1	9109094..9109213	ccds|CCDS44054.1,ccds|CCDS99.1,mRNA|AK300477,ref|NM_003039,mRNA|AK289849,mRNA|DQ	120	107	89	95	4792	0.45	24	54	39.9417	38	0	39.9417	38
1	9109219..9109338	ccds|CCDS44054.1,ccds|CCDS99.1,ref|NM_003039,mRNA|AK289849,mRNA|DQ895491,mRNA|BC	120	120	100	118	6270	0.508333	41	57	52.25	53	0	52.25	53
1	9117445..9117667	ccds|CCDS44054.1,ccds|CCDS99.1,ref|NM_003039,mRNA|AK289849,mRNA|DQ895491,mRNA|BC	223	223	100	394	31094	0.44843	69	176	139.43	144	0	139.43	144
1	9118218..9118421	ccds|CCDS44054.1,ccds|CCDS99.1,ref|NM_003039,mRNA|AK289849,mRNA|DQ895491,mRNA|BC	204	204	100	271	21066	0.539216	69	132	103.27	106	0	103.27	106
1	9129527..9129741	ref|NM_003039,mRNA|AK289849,mRNA|BC001820,mRNA|AK302047,mRNA|M55531,ens|ENST0000	215	215	100	184	14415	0.497674	40	86	67.0465	72	0	67.0465	72
1	9164423..9164627	mRNA|BC172507,mRNA|AK304154,ens|ENST00000377411,mRNA|BC156509,ref|GPR157,mRNA|AY	205	205	100	243	17657	0.590244	57	105	86.1366	86	0	86.1366	86
1	9165594..9165776	mRNA|BC172507,mRNA|AK304154,ens|ENST00000377411,mRNA|BC156509,ens|ENST0000046585	183	183	100	183	13486	0.63388	46	91	73.694	72	0	73.694	72
1	9171135..9171254	mRNA|BC172507,mRNA|AK304154,ens|ENST00000377411,mRNA|BC156509,ens|ENST0000046585	120	17	14	68	2791	0.591667	12	40	23.2417	20	0	23.2417	20
1	9171260..9171514	mRNA|BC172507,ens|ENST00000466131,mRNA|AK304154,ens|ENST00000377411,mRNA|BC15650	255	255	100	193	15154	0.611765	42	74	59.4275	60	0	59.4275	60
1	9188278..9189236	mRNA|BC172507,ens|ENST00000466131,mRNA|AK304154,ens|ENST00000377411,mRNA|BC15650	959	794	82	1721	172412	0.714286	3	391	179.782	170	0	179.782	170
1	9211687..9211854	mRNA|EF609116,mRNA|BC050642,mRNA|EF570048,mRNA|EF592573	168	134	79	86	5946	0.541667	24	41	35.3929	37	0	35.3929	37
1	9242002..9242295	ens|ENST00000437157,mRNA|EF609116,mRNA|BC050642,mRNA|EF570048,mRNA|EF592573	294	294	100	403	33813	0.64966	51	158	115.01	124.5	0	115.01	124.5
1	9305000..9305620	mRNA|CU687354,ccds|CCDS101.1,mRNA|AJ012590,ens|ENST00000377403,ref|NM_004285,mRN	621	621	100	1546	143617	0.587762	93	357	231.269	225	0	231.269	225
1	9306933..9307153	mRNA|CU687354,ccds|CCDS101.1,mRNA|AJ012590,ens|ENST00000377403,ref|NM_004285,mRN	221	221	100	576	46459	0.59276	109	260	210.095	222	0	210.095	222
1	9322059..9322367	ccds|CCDS101.1,mRNA|AJ012590,ens|ENST00000377403,ref|NM_004285,mRNA|CR749282,ref	309	309	100	351	29201	0.61165	45	127	94.4984	97	0	94.4984	97
1	9323551..9323715	ccds|CCDS101.1,mRNA|AJ012590,ens|ENST00000377403,ref|NM_004285,mRNA|CR749282,ref	165	165	100	277	16645	0.587879	71	111	100.879	105	0	100.879	105
1	9323721..9324142	ccds|CCDS101.1,mRNA|AJ012590,mRNA|CU687355,ens|ENST00000377403,ref|NM_004285,mRN	422	422	100	746	59153	0.618483	90	193	140.171	137	0	140.171	137
1	9324146..9324913	ccds|CCDS101.1,mRNA|AJ012590,mRNA|CU687355,ens|ENST00000377403,ref|NM_004285,mRN	768	757	98	965	92823	0.66276	27	197	120.862	125	0	120.862	125
1	9415960..9416675	ccds|CCDS102.1,ens|ENST00000357898,mRNA|AB209559,mRNA|CU677397,mRNA|BC015711,mRN	716	594	82	310	31486	0.579609	11	67	43.9721	49	0	43.9721	49
1	9427412..9427640	ccds|CCDS102.1,ens|ENST00000357898,mRNA|AB209559,mRNA|CU677397,mRNA|BC015711,mRN	229	229	100	133	10502	0.611354	37	54	45.8515	46	0	45.8515	46
1	9599775..9599897	mRNA|AF495714,ref|SLC25A33,ens|ENST00000302692,mRNA|BC073135,mRNA|BC004991,mRNA|	123	0	0	4	191	0.780488	1	2	1.55285	2	0	1.55285	2
1	9613776..9613905	mRNA|AF495714,ens|ENST00000302692,ref|SLC25A33,mRNA|BC073135,mRNA|BC004991,mRNA|	130	130	100	292	17374	0.515385	111	151	133.646	136	0	133.646	136
1	9616232..9616459	mRNA|AF495714,ref|SLC25A33,ens|ENST00000302692,mRNA|BC073135,mRNA|BC004991,mRNA|	228	228	100	518	40636	0.425439	99	214	178.228	186	0	178.228	186
1	9627218..9627337	mRNA|AF495714,ref|SLC25A33,ens|ENST00000302692,mRNA|BC073135,mRNA|BC004991,mRNA|	120	120	100	177	9407	0.35	57	88	78.3917	81	0	78.3917	81
1	9627343..9627462	mRNA|AF495714,ens|ENST00000302692,ref|SLC25A33,mRNA|BC073135,mRNA|BC004991,mRNA|	120	120	100	166	8376	0.441667	45	84	69.8	75	0	69.8	75
1	9630388..9630516	mRNA|AF495714,ens|ENST00000302692,ref|SLC25A33,mRNA|BC073135,mRNA|BC004991,mRNA|	129	129	100	352	21382	0.434109	141	178	165.752	170	0	165.752	170
1	9633295..9633414	mRNA|AF495714,ref|SLC25A33,ens|ENST00000302692,mRNA|BC073135,mRNA|BC004991,mRNA|	120	120	100	111	5539	0.275	35	55	46.15	49	0	46.15	49
1	9633420..9633539	mRNA|AF495714,ref|SLC25A33,ens|ENST00000302692,mRNA|BC073135,mRNA|BC004991,mRNA|	120	108	90	90	5510	0.341667	25	58	45.9167	50	0	45.9167	50
1	9639936..9640090	mRNA|AF495714,ref|SLC25A33,ens|ENST00000302692,mRNA|BC073135,mRNA|BC004991,mRNA|	155	155	100	255	16239	0.470968	84	117	104.768	105	0	104.768	105
1	9640197..9640326	mRNA|AF495714,ref|SLC25A33,ens|ENST00000302692,mRNA|BC073135,mRNA|BC004991,mRNA|	130	130	100	395	24538	0.430769	142	207	188.785	194	0	188.785	194
1	9642328..9642417	mRNA|AF495714,ref|SLC25A33,ens|ENST00000302692,mRNA|BC073135,mRNA|BC004991,mRNA|	90	90	100	250	10697	0.522222	79	143	118.878	122.5	0	118.878	122.5
1	9642427..9642587	mRNA|AF495714,ref|SLC25A33,ens|ENST00000302692,mRNA|BC073135,mRNA|BC004991,mRNA|	161	161	100	349	20751	0.447205	83	152	128.888	140	0	128.888	140
1	9648921..9649087	mRNA|BC137291,ccds|CCDS30579.1,ens|ENST00000377376,ccds|CCDS44055.2,mRNA|BC12118	167	0	0	25	1817	0.778443	8	16	10.8802	10	0	10.8802	10
1	9655879..9656055	mRNA|BC137291,ccds|CCDS30579.1,ens|ENST00000377376,ccds|CCDS44055.2,mRNA|BC12118	177	71	40	61	4337	0.59887	8	33	24.5028	25	0	24.5028	25
1	9656854..9657081	mRNA|BC137291,ens|ENST00000416541,ccds|CCDS30579.1,ens|ENST00000377376,ccds|CCDS	228	151	66	97	7692	0.644737	22	48	33.7368	33	0	33.7368	33
1	9658444..9658653	mRNA|BC137291,ens|ENST00000416541,ccds|CCDS30579.1,ens|ENST00000377376,ccds|CCDS	210	198	94	115	8969	0.614286	28	54	42.7095	43	0	42.7095	43
1	9661129..9661492	mRNA|BC137291,ens|ENST00000416541,ccds|CCDS30579.1,ens|ENST00000377376,ccds|CCDS	364	307	84	186	16707	0.664835	20	65	45.8984	49	0	45.8984	49
1	9662137..9662343	mRNA|BC137291,ens|ENST00000416541,ccds|CCDS30579.1,ens|ENST00000377376,ccds|CCDS	207	58	28	66	4758	0.647343	10	33	22.9855	26	0	22.9855	26
1	9667613..9667930	ens|ENST00000416541,ens|ENST00000377376,ccds|CCDS44055.2,ens|ENST00000508400,ens	318	122	38	102	8544	0.638365	13	37	26.8679	28.5	0	26.8679	28.5
1	9669773..9669999	ens|ENST00000416541,ens|ENST00000377376,ccds|CCDS44055.2,ens|ENST00000508400,ref	227	0	0	58	4469	0.550661	11	25	19.6872	21	0	19.6872	21
1	9670509..9670628	ens|ENST00000416541,ens|ENST00000377376,ccds|CCDS44055.2,ens|ENST00000508400,ref	120	92	76	67	3996	0.608333	23	38	33.3	35	0	33.3	35
1	9670634..9670811	ens|ENST00000416541,ens|ENST00000377376,ccds|CCDS44055.2,ens|ENST00000508400,ref	178	9	5	66	3889	0.679775	12	33	21.8483	23.5	0	21.8483	23.5
1	9671008..9671241	ens|ENST00000416541,ens|ENST00000377376,ccds|CCDS44055.2,ens|ENST00000508400,ref	234	202	86	144	11969	0.435897	22	67	51.1496	56	0	51.1496	56
1	9671782..9671965	ens|ENST00000416541,ens|ENST00000377376,ccds|CCDS44055.2,ens|ENST00000508400,ref	184	21	11	57	4439	0.586957	15	30	24.125	25	0	24.125	25
1	9672940..9673134	ens|ENST00000416541,ens|ENST00000377376,ccds|CCDS44055.2,ens|ENST00000508400,ref	195	195	100	153	11457	0.615385	33	76	58.7538	61	0	58.7538	61
1	9713815..9713989	mRNA|BC016063,ens|ENST00000536656,ref|PIK3CD,ref|C1orf200,ref|NM_005026,mRNA|AK0	175	175	100	108	7486	0.514286	31	52	42.7771	44	0	42.7771	44
1	9714221..9714499	mRNA|BC016063,ens|ENST00000536656,ref|PIK3CD,ref|C1orf200,ref|NM_005026,mRNA|AK0	279	279	100	262	21822	0.55914	46	99	78.2151	84	0	78.2151	84
1	9770540..9770660	mRNA|JN190435,ens|ENST00000536656,mRNA|DQ263595,ref|PIK3CD,mRNA|BC132919,ens|ENS	121	0	0	40	2157	0.553719	12	21	17.8264	18	0	17.8264	18
1	9775614..9776147	mRNA|JN190435,ens|ENST00000536656,mRNA|DQ263595,ref|PIK3CD,ens|ENST00000481137,m	534	509	95	291	26946	0.655431	23	68	50.4607	52	0	50.4607	52
1	9776543..9776726	mRNA|JN190435,ens|ENST00000536656,mRNA|DQ263595,ref|PIK3CD,mRNA|AB208835,mRNA|BC	184	0	0	5	454	0.641304	0	3	2.46739	3	2	2.49451	3
1	9777012..9777238	mRNA|JN190435,ens|ENST00000536656,mRNA|DQ263595,ref|PIK3CD,mRNA|AB208835,mRNA|BC	227	205	90	116	8521	0.612335	26	48	37.5374	38	0	37.5374	38
1	9777596..9777800	mRNA|JN190435,ens|ENST00000536656,mRNA|DQ263595,ref|PIK3CD,mRNA|AB208835,mRNA|BC	205	0	0	37	3030	0.57561	9	18	14.7805	16	0	14.7805	16
1	9778090..9778282	mRNA|JN190435,ens|ENST00000536656,mRNA|DQ263595,ref|PIK3CD,mRNA|AB208835,mRNA|BC	193	73	37	67	5087	0.544041	11	35	26.3575	28	0	26.3575	28
1	9778764..9778970	mRNA|JN190435,ens|ENST00000536656,mRNA|DQ263595,ref|PIK3CD,mRNA|AB208835,mRNA|BC	207	200	96	145	11608	0.608696	29	68	56.0821	60	0	56.0821	60
1	9779918..9780266	mRNA|JN190435,ens|ENST00000536656,mRNA|DQ263595,ref|PIK3CD,mRNA|AB208835,mRNA|BC	349	349	100	254	23617	0.633238	34	94	67.6705	71	0	67.6705	71
1	9780469..9780959	mRNA|JN190435,ens|ENST00000536656,mRNA|DQ263595,ref|PIK3CD,mRNA|AB208835,mRNA|BC	491	137	27	141	10777	0.645621	1	37	21.9491	23	0	21.9491	23
1	9781182..9781358	mRNA|JN190435,ens|ENST00000536656,mRNA|DQ263595,ref|PIK3CD,mRNA|AB208835,mRNA|BC	177	161	90	104	6939	0.638418	26	48	39.2034	40	0	39.2034	40
1	9781467..9781637	mRNA|JN190435,ens|ENST00000536656,mRNA|DQ263595,ref|PIK3CD,mRNA|AB208835,mRNA|BC	171	134	78	79	5778	0.619883	24	41	33.7895	36	0	33.7895	36
1	9781802..9782306	mRNA|JN190435,ens|ENST00000536656,mRNA|DQ263595,ref|PIK3CD,mRNA|AB208835,mRNA|BC	505	499	98	329	28833	0.671287	28	83	57.0931	56	0	57.0931	56
1	9782312..9782431	mRNA|JN190435,ens|ENST00000536656,mRNA|DQ263595,ref|PIK3CD,mRNA|AB208835,mRNA|BC	120	113	94	103	4993	0.6	29	51	41.6083	43	0	41.6083	43
1	9782503..9782622	mRNA|JN190435,ens|ENST00000536656,mRNA|DQ263595,ref|PIK3CD,mRNA|AB208835,mRNA|BC	120	117	97	84	4460	0.591667	29	42	37.1667	38	0	37.1667	38
1	9782628..9782747	mRNA|JN190435,ens|ENST00000536656,mRNA|DQ263595,ref|PIK3CD,mRNA|AB208835,mRNA|BC	120	52	43	71	3382	0.65	15	41	28.1833	24.5	0	28.1833	24.5
1	9783128..9783247	mRNA|JN190435,ens|ENST00000536656,mRNA|DQ263595,ref|PIK3CD,mRNA|AB208835,mRNA|BC	120	120	100	140	7578	0.633333	47	75	63.15	68	0	63.15	68
1	9783249..9783368	mRNA|JN190435,ens|ENST00000536656,mRNA|DQ263595,ref|PIK3CD,mRNA|AB208835,mRNA|BC	120	109	90	126	6533	0.575	27	75	54.4417	57	0	54.4417	57
1	9783986..9784105	mRNA|JN190435,ens|ENST00000536656,mRNA|DQ263595,ref|PIK3CD,mRNA|AB208835,mRNA|BC	120	78	65	80	3960	0.533333	21	45	33	33	0	33	33
1	9784111..9784230	mRNA|JN190435,ens|ENST00000536656,mRNA|DQ263595,ref|PIK3CD,mRNA|AB208835,mRNA|BC	120	120	100	106	5142	0.65	41	46	42.85	43	0	42.85	43
1	9784284..9784403	mRNA|JN190435,ens|ENST00000536656,mRNA|DQ263595,ref|PIK3CD,mRNA|AB208835,mRNA|BC	120	118	98	92	4676	0.533333	29	46	38.9667	41	0	38.9667	41
1	9784409..9784528	mRNA|JN190435,ens|ENST00000536656,mRNA|DQ263595,ref|PIK3CD,mRNA|AB208835,mRNA|BC	120	62	51	72	3678	0.533333	20	42	30.8167	32	0	30.8167	32
1	9784951..9785078	mRNA|JN190435,ens|ENST00000536656,mRNA|DQ263595,ref|PIK3CD,mRNA|AB208835,mRNA|BC	128	128	100	104	5921	0.601562	31	52	46.2578	49	0	46.2578	49
1	9786873..9786992	mRNA|JN190435,ens|ENST00000536656,mRNA|DQ263595,ref|PIK3CD,mRNA|AB208835,mRNA|BC	120	112	93	110	6225	0.566667	24	64	51.875	53	0	51.875	53
1	9786998..9787117	mRNA|JN190435,ens|ENST00000536656,mRNA|DQ263595,ref|PIK3CD,mRNA|AB208835,mRNA|BC	120	120	100	113	6062	0.541667	38	60	50.5167	53	0	50.5167	53
1	9790617..9790794	mRNA|AK304813,ref|NM_001009566,ccds|CCDS30580.1,ens|ENST00000477264,mRNA|AF43848	178	165	92	119	8762	0.61236	27	62	49.2191	52	0	49.2191	52
1	9791230..9791485	mRNA|AK304813,ref|NM_001009566,ccds|CCDS30580.1,ens|ENST00000477264,mRNA|AF43848	256	256	100	382	31452	0.617188	46	176	122.855	135	0	122.855	135
1	9791841..9792025	mRNA|AK304813,ref|NM_001009566,ccds|CCDS30580.1,ens|ENST00000477264,mRNA|AF43848	185	185	100	359	27293	0.572973	95	173	147.524	152	0	147.524	152
1	9793378..9793585	mRNA|AK304813,ref|NM_001009566,ccds|CCDS30580.1,ens|ENST00000477264,mRNA|AF43848	208	208	100	120	9493	0.528846	32	54	45.6394	46	0	45.6394	46
1	9794046..9794234	mRNA|AK304813,ref|NM_001009566,ccds|CCDS30580.1,mRNA|AF438482,mRNA|DQ891263,ref|	189	189	100	175	11855	0.555556	49	74	62.7249	63	0	62.7249	63
1	9794992..9795260	mRNA|AK304813,ref|NM_001009566,ccds|CCDS30580.1,mRNA|AF438482,mRNA|DQ891263,ref|	269	269	100	199	15134	0.557621	34	67	56.2528	58	0	56.2528	58
1	9795441..9795641	mRNA|AK304813,ref|NM_001009566,ccds|CCDS30580.1,mRNA|AF438482,mRNA|DQ891263,ref|	201	201	100	346	25625	0.497512	59	162	127.493	140	0	127.493	140
1	9795959..9796131	mRNA|AK304813,ref|NM_001009566,ccds|CCDS30580.1,mRNA|AF438482,mRNA|DQ891263,ref|	173	173	100	383	27106	0.560694	107	188	156.676	161	0	156.676	161
1	9797475..9797682	mRNA|AK304813,ref|NM_001009566,ccds|CCDS30580.1,mRNA|AF438482,mRNA|DQ891263,ref|	208	208	100	225	16869	0.418269	38	101	81.1058	88	0	81.1058	88
1	9801177..9801371	mRNA|AK304813,ref|NM_001009566,ccds|CCDS30580.1,mRNA|AF438482,mRNA|DQ891263,ref|	195	173	88	104	7473	0.512821	26	49	38.3231	38	0	38.3231	38
1	9803915..9804140	mRNA|AK304813,ref|NM_001009566,ccds|CCDS30580.1,mRNA|AF438482,mRNA|DQ891263,ref|	226	226	100	199	15175	0.442478	40	87	67.146	67.5	0	67.146	67.5
1	9804406..9804664	mRNA|AK304813,ref|NM_001009566,ccds|CCDS30580.1,mRNA|AF438482,mRNA|DQ891263,ref|	259	259	100	331	29339	0.571429	46	152	113.278	121	0	113.278	121
1	9809538..9809825	mRNA|AK304813,ref|NM_001009566,ccds|CCDS30580.1,mRNA|AF438482,mRNA|DQ891263,ref|	288	288	100	275	20220	0.538194	47	83	70.2083	74	0	70.2083	74
1	9809830..9810010	mRNA|AK304813,ref|NM_001009566,ccds|CCDS30580.1,mRNA|AF438482,mRNA|DQ891263,ref|	181	181	100	230	16234	0.430939	61	105	89.6906	91	0	89.6906	91
1	9811565..9811788	mRNA|AK304813,ref|NM_001009566,ccds|CCDS30580.1,mRNA|AF438482,mRNA|DQ891263,ref|	224	224	100	233	18507	0.5	42	101	82.6205	89	0	82.6205	89
1	9815142..9815354	mRNA|AK304813,ref|NM_001009566,ccds|CCDS30580.1,mRNA|AF438482,mRNA|DQ891263,ref|	213	213	100	247	19616	0.446009	59	114	92.0939	95	0	92.0939	95
1	9816511..9816707	mRNA|AK304813,ref|NM_001009566,ccds|CCDS30580.1,mRNA|AF438482,mRNA|DQ891263,ref|	197	197	100	307	22174	0.42132	66	134	112.558	117	0	112.558	117
1	9833293..9833500	mRNA|AK304813,ref|NM_001009566,ccds|CCDS30580.1,mRNA|AF438482,mRNA|DQ891263,ref|	208	208	100	234	18079	0.480769	41	108	86.9183	97	0	86.9183	97
1	9883580..9883707	mRNA|AK304813,ref|NM_001009566,ccds|CCDS30580.1,mRNA|AF438482,mRNA|DQ891263,ref|	128	128	100	238	12952	0.75	56	124	101.188	106	0	101.188	106
1	9910726..9910908	mRNA|EU446876,ccds|CCDS106.1,mRNA|AB590588,ens|ENST00000377256,ens|ENST000003772	183	183	100	311	22577	0.579235	69	153	123.372	128	0	123.372	128
1	9931136..9931356	mRNA|EU446876,ccds|CCDS106.1,mRNA|AB590588,ens|ENST00000377256,ens|ENST000003772	221	221	100	439	34435	0.624434	74	198	155.814	169	0	155.814	169
1	9932004..9932236	mRNA|EU446876,ccds|CCDS106.1,mRNA|AB590588,ens|ENST00000377256,ens|ENST000003772	233	233	100	564	43813	0.575107	102	234	188.034	198	0	188.034	198
1	9990392..9990585	ref|NM_032368,mRNA|AK304348,mRNA|HQ448046,mRNA|CU687725,ens|ENST00000488540,ref|	194	194	100	166	13006	0.350515	40	84	67.0464	68.5	0	67.0464	68.5
1	9991930..9992050	ref|NM_032368,mRNA|AK304348,mRNA|HQ448046,mRNA|CU687725,ens|ENST00000488540,ref|	121	121	100	198	11726	0.438017	74	108	96.9091	99	0	96.9091	99
1	9992859..9992979	ref|NM_032368,mRNA|AK304348,mRNA|HQ448046,mRNA|CU687725,ens|ENST00000488540,ref|	121	121	100	625	35822	0.421488	246	331	296.074	298	0	296.074	298
1	9994784..9994956	ref|NM_032368,mRNA|AK304348,mRNA|HQ448046,mRNA|CU687725,ens|ENST00000488540,ref|	173	173	100	526	37875	0.410405	140	263	218.913	225	0	218.913	225
1	9995459..9995667	ref|NM_032368,mRNA|AK304348,mRNA|HQ448046,mRNA|CU687725,ens|ENST00000488540,ref|	209	203	97	163	13495	0.349282	25	81	64.5694	68	0	64.5694	68
1	9996568..9996694	ref|NM_032368,mRNA|AK304348,mRNA|HQ448046,ref|LZIC,ens|ENST00000377223,mRNA|BC06	127	127	100	189	11507	0.370079	69	99	90.6063	94	0	90.6063	94
1	10001106..10001227	ref|NM_032368,mRNA|AK304348,ref|LZIC,ens|ENST00000377223,mRNA|BC063443,ens|ENST0	122	122	100	107	5894	0.385246	39	54	48.3115	50	0	48.3115	50
1	10002679..10002848	ref|NM_032368,mRNA|AK304348,ref|LZIC,ens|ENST00000377223,mRNA|BC063443,ens|ENST0	170	170	100	211	14249	0.452941	48	103	83.8176	87	0	83.8176	87
1	10027370..10027541	ref|NMNAT1,ens|ENST00000492735,mRNA|AK026065,ens|ENST00000377205,mRNA|AK222920,r	172	0	0	40	2620	0.418605	5	21	15.2384	17	0	15.2384	17
1	10032140..10032281	ref|NMNAT1,mRNA|AF312734,ens|ENST00000492735,ccds|CCDS108.1,mRNA|AK026065,mRNA|J	142	142	100	156	9344	0.464789	41	77	65.8028	70	0	65.8028	70
1	10035699..10035903	ref|NMNAT1,mRNA|AF312734,ccds|CCDS108.1,mRNA|AK026065,mRNA|JF432503,mRNA|AF31416	205	158	77	86	7137	0.414634	19	44	34.8146	37	0	34.8146	37
1	10041117..10041293	ref|NMNAT1,mRNA|AF312734,mRNA|AK026065,ccds|CCDS108.1,mRNA|JF432503,mRNA|AF31416	177	177	100	163	11342	0.440678	42	79	64.0791	66	0	64.0791	66
1	10042417..10042537	ref|NMNAT1,mRNA|AF312734,ccds|CCDS108.1,mRNA|AK026065,mRNA|JF432503,mRNA|AF31416	121	121	100	284	15503	0.446281	102	141	128.124	131	0	128.124	131
1	10042709..10042835	ref|NMNAT1,mRNA|AF312734,mRNA|AK026065,ens|ENST00000377205,mRNA|AK222920,ref|NM_	127	127	100	128	7253	0.448819	45	63	57.126	59	0	57.126	59
1	10057287..10057455	mRNA|AF399927,ccds|CCDS109.1,ens|ENST00000315901,ens|ENST00000294435,mRNA|CU6876	169	169	100	175	14224	0.710059	45	100	84.1538	92	0	84.1538	92
1	10067630..10067757	mRNA|AF399927,ccds|CCDS109.1,ens|ENST00000315901,ens|ENST00000294435,mRNA|CU6876	128	128	100	283	16959	0.414062	97	150	132.492	137	0	132.492	137
1	10068156..10068373	mRNA|AF399927,ccds|CCDS109.1,ens|ENST00000315901,ens|ENST00000294435,mRNA|CU6876	218	138	63	80	6071	0.440367	11	36	27.8486	31	0	27.8486	31
1	10075768..10075971	mRNA|AF399927,ccds|CCDS109.1,ens|ENST00000315901,ens|ENST00000294435,mRNA|CU6876	204	204	100	317	25709	0.441176	76	149	126.025	135	0	126.025	135
1	10093681..10093893	ens|ENST00000377153,ref|NM_006048,ens|ENST00000343090,mRNA|AB028839,ccds|CCDS412	213	213	100	306	24725	0.511737	68	148	116.08	121	0	116.08	121
1	10132124..10132330	ens|ENST00000377153,ref|NM_006048,ens|ENST00000343090,mRNA|AB028839,ccds|CCDS412	207	207	100	832	63726	0.545894	172	369	307.86	323	0	307.86	323
1	10132469..10132690	ens|ENST00000377153,ref|NM_006048,ens|ENST00000343090,mRNA|AB028839,ccds|CCDS412	222	222	100	411	31505	0.310811	74	177	141.932	150	0	141.932	150
1	10155448..10155684	ref|NM_006048,ens|ENST00000343090,mRNA|AB028839,ccds|CCDS41245.1,ref|UBE4B,mRNA|	237	237	100	317	26374	0.443038	50	141	111.283	120	0	111.283	120
1	10161153..10161370	ref|NM_006048,ens|ENST00000343090,mRNA|AB028839,ccds|CCDS41245.1,ref|UBE4B,mRNA|	218	218	100	640	48785	0.431193	132	271	223.789	228	0	223.789	228
1	10162936..10163161	ref|NM_006048,ens|ENST00000343090,mRNA|AB028839,ccds|CCDS41245.1,ref|UBE4B,mRNA|	226	226	100	456	35774	0.442478	106	191	158.292	166.5	0	158.292	166.5
1	10165555..10165845	ref|NM_006048,ens|ENST00000343090,mRNA|AB028839,ccds|CCDS41245.1,ref|UBE4B,mRNA|	291	291	100	1447	121009	0.463918	120	630	415.842	449	0	415.842	449
1	10166203..10166583	ref|NM_006048,ens|ENST00000343090,mRNA|AB028839,ccds|CCDS41245.1,ref|UBE4B,mRNA|	381	381	100	1044	95399	0.593176	107	347	250.381	270	0	250.381	270
1	10167213..10167333	ref|NM_006048,ens|ENST00000343090,mRNA|AB028839,ccds|CCDS41245.1,ref|UBE4B,mRNA|	121	121	100	1454	82993	0.438017	579	751	685.909	690	0	685.909	690
1	10177435..10177645	ref|NM_006048,ens|ENST00000475795,ens|ENST00000343090,mRNA|AB028839,ccds|CCDS412	211	211	100	428	33576	0.417062	98	199	159.123	168	0	159.123	168
1	10179469..10179666	ref|NM_006048,ens|ENST00000475795,ens|ENST00000343090,mRNA|AB028839,ccds|CCDS412	198	198	100	263	20201	0.449495	68	120	102.025	107	0	102.025	107
1	10182034..10182228	ens|ENST00000470736,ref|NM_006048,ens|ENST00000475795,ens|ENST00000343090,mRNA|A	195	195	100	119	8851	0.45641	30	54	45.3897	48	0	45.3897	48
1	10186796..10186977	ens|ENST00000470736,ref|NM_006048,ens|ENST00000475795,ens|ENST00000343090,mRNA|A	182	182	100	201	14031	0.346154	31	99	77.0714	85	0	77.0714	85
1	10189411..10189622	ens|ENST00000470736,ref|NM_006048,ens|ENST00000475795,ens|ENST00000343090,mRNA|A	212	212	100	474	37616	0.429245	100	226	177.429	178.5	0	177.429	178.5
1	10190582..10190932	ens|ENST00000470736,ref|NM_006048,ens|ENST00000475795,ens|ENST00000343090,mRNA|A	351	351	100	487	43346	0.430199	58	162	123.493	131	0	123.493	131
1	10192434..10192630	ens|ENST00000470736,ref|NM_006048,ens|ENST00000343090,mRNA|AB028839,ccds|CCDS412	197	197	100	492	35903	0.436548	132	213	182.244	188	0	182.244	188
1	10195095..10195267	ens|ENST00000470736,ref|NM_006048,ens|ENST00000343090,mRNA|AB028839,ccds|CCDS412	173	173	100	649	44482	0.445087	175	300	257.092	266	0	257.092	266
1	10197092..10197318	ens|ENST00000470736,ref|NM_006048,ens|ENST00000343090,mRNA|AB028839,ccds|CCDS412	227	227	100	709	56577	0.484581	133	326	249.229	259	0	249.229	259
1	10204955..10205142	ens|ENST00000470736,ref|NM_006048,ens|ENST00000343090,mRNA|AB028839,ccds|CCDS412	188	188	100	366	26580	0.388298	71	179	141.383	153	0	141.383	153
1	10207003..10207122	ref|NM_006048,ens|ENST00000343090,mRNA|AB028839,ccds|CCDS41245.1,ref|UBE4B,mRNA|	120	120	100	305	14862	0.508333	89	142	123.85	126.5	0	123.85	126.5
1	10207126..10207245	ref|NM_006048,ens|ENST00000343090,mRNA|AB028839,ccds|CCDS41245.1,ref|UBE4B,mRNA|	120	120	100	250	12239	0.475	55	134	101.975	106.5	0	101.975	106.5
1	10209178..10209354	mRNA|X51527,ref|NM_006048,ens|ENST00000343090,mRNA|AB028839,ccds|CCDS41245.1,ref	177	177	100	289	20893	0.316384	80	146	118.04	119	0	118.04	119
1	10211398..10211667	mRNA|X51527,ref|NM_006048,ens|ENST00000343090,mRNA|AB028839,ccds|CCDS41245.1,ref	270	270	100	1029	84123	0.448148	195	384	311.57	323.5	0	311.57	323.5
1	10218415..10218585	mRNA|X51527,ref|NM_006048,ens|ENST00000343090,ens|ENST00000488228,mRNA|AB028839,	171	171	100	876	60718	0.438596	254	419	355.064	364	0	355.064	364
1	10221131..10221320	mRNA|X51527,ref|NM_006048,ens|ENST00000343090,ens|ENST00000488228,mRNA|AB028839,	190	190	100	1224	91214	0.431579	345	567	480.074	490.5	0	480.074	490.5
1	10228182..10228301	mRNA|X51527,ref|NM_006048,ens|ENST00000343090,ens|ENST00000488228,mRNA|AB028839,	120	120	100	190	9404	0.583333	63	91	78.3667	78.5	0	78.3667	78.5
1	10228304..10228423	mRNA|X51527,ref|NM_006048,ens|ENST00000343090,ens|ENST00000488228,mRNA|AB028839,	120	118	98	147	7339	0.475	29	83	61.1583	68.5	0	61.1583	68.5
1	10231129..10231345	mRNA|X51527,mRNA|AF091093,ref|NM_006048,ens|ENST00000343090,ens|ENST00000488228,	217	217	100	609	46937	0.447005	130	257	216.3	226	0	216.3	226
1	10238642..10238836	mRNA|X51527,mRNA|AF091093,ref|NM_006048,ens|ENST00000343090,mRNA|AB028839,ccds|C	195	195	100	470	34574	0.441026	106	217	177.297	182	0	177.297	182
1	10239385..10239504	mRNA|X51527,mRNA|AF091093,ref|NM_006048,ens|ENST00000343090,ens|ENST00000465408,	120	120	100	246	12271	0.483333	77	115	102.258	104.5	0	102.258	104.5
1	10239510..10239629	mRNA|X51527,mRNA|AF091093,ref|NM_006048,ens|ENST00000343090,ens|ENST00000465408,	120	120	100	226	10974	0.633333	58	118	91.45	92	0	91.45	92
1	10239849..10240043	mRNA|X51527,mRNA|AF091093,ref|NM_006048,ens|ENST00000343090,ens|ENST00000465408,	195	195	100	279	19750	0.492308	56	124	101.277	103	0	101.277	103
1	10287836..10287935	mRNA|AY139835,mRNA|X51527,ref|NM_183416,mRNA|AF257176,ens|ENST00000377086,ref|KI	100	96	96	74	3486	0.34	28	39	34.86	36	0	34.86	36
1	10292343..10292540	mRNA|AY139835,mRNA|X51527,mRNA|AB384504,ccds|CCDS112.1,ens|ENST00000377083,mRNA|	198	198	100	738	58150	0.434343	166	361	293.697	310.5	0	293.697	310.5
1	10316293..10316497	mRNA|AY139835,mRNA|X51527,mRNA|AB384504,ccds|CCDS112.1,ens|ENST00000377083,mRNA|	205	205	100	561	43643	0.443902	130	257	212.878	221	0	212.878	221
1	10318540..10318729	mRNA|AY139835,mRNA|X51527,mRNA|AB384504,ccds|CCDS112.1,ens|ENST00000377083,mRNA|	190	190	100	881	66377	0.431579	236	410	349.358	361	0	349.358	361
1	10321857..10321976	mRNA|AY139835,mRNA|X51527,mRNA|AB384504,ccds|CCDS112.1,ens|ENST00000377083,mRNA|	120	120	100	633	27438	0.45	118	367	228.658	224.5	0	228.658	224.5
1	10321978..10322097	mRNA|AY139835,mRNA|X51527,mRNA|AB384504,ccds|CCDS112.1,ens|ENST00000377083,mRNA|	120	120	100	924	50706	0.4	373	459	422.55	425	0	422.55	425
1	10327451..10327684	mRNA|AY139835,mRNA|X51527,mRNA|AB384504,ccds|CCDS112.1,ens|ENST00000377083,mRNA|	234	234	100	429	33796	0.440171	69	184	144.423	152	0	144.423	152
1	10328134..10328322	mRNA|AY139835,mRNA|X51527,mRNA|AB384504,ccds|CCDS112.1,ens|ENST00000377083,mRNA|	189	189	100	395	29560	0.433862	80	193	156.402	167	0	156.402	167
1	10331507..10331633	mRNA|AY139835,mRNA|X51527,mRNA|AB384504,ccds|CCDS112.1,ens|ENST00000377083,mRNA|	127	127	100	838	50514	0.417323	302	437	397.748	409	0	397.748	409
1	10332289..10332563	mRNA|AY139835,mRNA|X51527,mRNA|AB384504,ccds|CCDS112.1,ens|ENST00000377083,mRNA|	275	275	100	585	50748	0.338182	71	256	184.542	193	0	184.542	193
1	10333017..10333182	mRNA|AY139835,mRNA|X51527,mRNA|AB384504,ccds|CCDS112.1,ens|ENST00000377083,mRNA|	166	166	100	428	29911	0.385542	120	214	180.193	184.5	0	180.193	184.5
1	10334910..10335139	mRNA|AY139835,mRNA|X51527,mRNA|AB384504,ccds|CCDS112.1,ens|ENST00000377083,mRNA|	230	230	100	205	15799	0.330435	46	82	68.687	71	0	68.687	71
1	10335361..10335575	mRNA|AY139835,mRNA|X51527,mRNA|AB384504,ccds|CCDS112.1,ens|ENST00000377083,mRNA|	215	215	100	512	38860	0.344186	117	220	180.744	185	0	180.744	185
1	10336349..10336530	mRNA|AY139835,mRNA|X51527,mRNA|AB384504,ccds|CCDS112.1,ens|ENST00000377083,mRNA|	182	182	100	1361	99503	0.423077	339	634	546.753	577	0	546.753	577
1	10338031..10338216	mRNA|AY139835,mRNA|X51527,mRNA|AB384504,ccds|CCDS112.1,ens|ENST00000377083,mRNA|	186	186	100	883	64191	0.408602	205	412	345.118	360	0	345.118	360
1	10339087..10339317	mRNA|AY139835,mRNA|X51527,mRNA|AB384504,ccds|CCDS112.1,ens|ENST00000377083,mRNA|	231	231	100	1187	92314	0.441558	248	482	399.641	407	0	399.641	407
1	10342364..10342602	mRNA|AY139835,mRNA|X51527,mRNA|AB384504,ccds|CCDS112.1,ens|ENST00000377083,mRNA|	239	239	100	394	32316	0.456067	68	169	135.213	141	0	135.213	141
1	10351036..10351224	mRNA|AY139835,mRNA|X51527,mRNA|AB384504,ccds|CCDS112.1,ens|ENST00000377083,mRNA|	189	189	100	365	28041	0.42328	97	175	148.365	151	0	148.365	151
1	10352067..10352278	mRNA|AY139835,mRNA|X51527,mRNA|AB384504,ccds|CCDS112.1,ens|ENST00000377083,mRNA|	212	212	100	417	31895	0.438679	88	184	150.434	157	0	150.434	157
1	10355079..10355259	mRNA|AY139835,mRNA|X51527,mRNA|AB384504,ccds|CCDS112.1,ens|ENST00000377083,mRNA|	181	181	100	799	57766	0.39779	173	382	319.149	329	0	319.149	329
1	10355629..10355748	mRNA|AY139835,mRNA|X51527,mRNA|AB384504,ccds|CCDS112.1,ens|ENST00000377083,mRNA|	120	120	100	151	8347	0.45	50	80	69.5583	72	0	69.5583	72
1	10355752..10355871	mRNA|AY139835,mRNA|X51527,mRNA|AB384504,ccds|CCDS112.1,ens|ENST00000377083,mRNA|	120	120	100	139	6394	0.466667	34	74	53.2917	55	0	53.2917	55
1	10356599..10356836	mRNA|AY139835,mRNA|X51527,mRNA|AB384504,ccds|CCDS112.1,ens|ENST00000377083,mRNA|	238	238	100	345	27724	0.441176	45	156	116.492	123	0	116.492	123
1	10356922..10357191	mRNA|AY139835,mRNA|X51527,mRNA|AB384504,ccds|CCDS112.1,ens|ENST00000377083,mRNA|	270	270	100	400	32919	0.433333	66	148	121.922	128	0	121.922	128
1	10357195..10357314	mRNA|AY139835,mRNA|X51527,mRNA|AB384504,ccds|CCDS112.1,ens|ENST00000377083,mRNA|	120	117	97	167	6606	0.366667	28	104	55.0917	52.5	0	55.0917	52.5
1	10363263..10363597	mRNA|AY139835,mRNA|X51527,mRNA|AB384504,ccds|CCDS112.1,ens|ENST00000377083,mRNA|	335	335	100	1709	140477	0.453731	221	527	419.334	433	0	419.334	433
1	10363602..10364447	mRNA|AY139835,mRNA|X51527,mRNA|AB384504,ccds|CCDS112.1,ens|ENST00000377083,mRNA|	846	846	100	4242	395500	0.459811	328	593	467.498	475	0	467.498	475
1	10364453..10364742	mRNA|AY139835,mRNA|X51527,mRNA|AB384504,ccds|CCDS112.1,ens|ENST00000377083,mRNA|	290	290	100	930	68269	0.475862	69	378	235.41	256.5	0	235.41	256.5
1	10380057..10380241	mRNA|X51527,mRNA|AB384504,ccds|CCDS111.1,mRNA|AB088213,mRNA|AB088211,mRNA|AF2571	185	185	100	280	21720	0.416216	60	143	117.405	123	0	117.405	123
1	10381741..10381932	mRNA|X51527,mRNA|AB384504,ccds|CCDS111.1,mRNA|AB088213,mRNA|AB088211,mRNA|AF2571	192	192	100	542	40642	0.458333	99	264	211.677	226	0	211.677	226
1	10383892..10384128	mRNA|X51527,mRNA|AB384504,ccds|CCDS111.1,mRNA|AB088213,mRNA|AB088211,mRNA|AF2571	237	237	100	681	53438	0.43038	121	288	225.485	232	0	225.485	232
1	10384762..10384994	mRNA|X51527,mRNA|AB384504,ccds|CCDS111.1,mRNA|AB088213,mRNA|AB088211,mRNA|AF2571	233	233	100	377	32974	0.429185	83	174	141.524	151	0	141.524	151
1	10386201..10386497	mRNA|X51527,mRNA|AB384504,mRNA|AK297439,ccds|CCDS111.1,mRNA|AB088213,mRNA|AB0882	297	297	100	578	46957	0.545455	76	203	158.104	161	0	158.104	161
1	10394478..10394684	mRNA|X51527,mRNA|AB384504,mRNA|AK297439,ccds|CCDS111.1,mRNA|AB088213,mRNA|AB0882	207	207	100	589	42741	0.492754	127	243	206.478	217	0	206.478	217
1	10396714..10396913	mRNA|X51527,mRNA|AB384504,mRNA|AK297439,ccds|CCDS111.1,mRNA|AB088213,mRNA|AB0882	200	200	100	266	20500	0.415	65	123	102.495	106	0	102.495	106
1	10397067..10397286	mRNA|X51527,mRNA|AB384504,mRNA|AK297439,ccds|CCDS111.1,mRNA|AB088213,mRNA|AB0882	220	220	100	356	27342	0.436364	77	156	124.268	128	0	124.268	128
1	10397394..10397595	mRNA|X51527,mRNA|AB384504,mRNA|AK297439,ccds|CCDS111.1,mRNA|AB088213,mRNA|AB0882	202	202	100	513	39035	0.445545	101	245	193.252	202.5	0	193.252	202.5
1	10399807..10400018	mRNA|X51527,mRNA|AB384504,mRNA|AK297439,ccds|CCDS111.1,mRNA|AB088213,mRNA|AB0882	212	212	100	285	22780	0.438679	73	134	107.453	109	0	107.453	109
1	10402100..10402269	mRNA|X51527,mRNA|AB384504,mRNA|AK297439,ccds|CCDS111.1,mRNA|AB088213,mRNA|AB0882	170	170	100	871	63523	0.4	250	437	373.647	379.5	0	373.647	379.5
1	10403222..10403429	mRNA|X51527,mRNA|AB384504,mRNA|AK297439,ccds|CCDS111.1,mRNA|AB088213,mRNA|AB0882	208	208	100	322	26258	0.432692	58	158	126.24	138	0	126.24	138
1	10405853..10406035	mRNA|X51527,mRNA|AB384504,mRNA|AK297439,ccds|CCDS111.1,mRNA|AB088213,mRNA|AB0882	183	183	100	418	30800	0.415301	102	205	168.311	177	0	168.311	177
1	10407737..10407964	mRNA|X51527,mRNA|AB384504,mRNA|AK297439,ccds|CCDS111.1,mRNA|AB088213,mRNA|AB0882	228	228	100	336	26444	0.416667	72	139	115.982	119.5	0	115.982	119.5
1	10408657..10408777	mRNA|X51527,mRNA|AB384504,mRNA|AK297439,ccds|CCDS111.1,mRNA|AB088213,mRNA|AB0882	121	121	100	267	15845	0.471074	102	142	130.942	135	0	130.942	135
1	10412678..10412902	mRNA|X51527,mRNA|AB384504,mRNA|AK297439,ccds|CCDS111.1,mRNA|AB088213,mRNA|AB0882	225	225	100	546	42364	0.453333	100	230	188.284	201	0	188.284	201
1	10420893..10421086	mRNA|X51527,mRNA|AB384504,mRNA|AK297439,ccds|CCDS111.1,mRNA|AB088213,mRNA|AB0882	194	194	100	705	52128	0.458763	166	319	268.701	279	0	268.701	279
1	10421774..10421952	mRNA|X51527,mRNA|AB384504,mRNA|AK297439,ccds|CCDS111.1,mRNA|AB088213,mRNA|AB0882	179	179	100	602	43519	0.463687	179	286	243.123	249	0	243.123	249
1	10423329..10423452	mRNA|X51527,mRNA|AB384504,mRNA|AK297439,ccds|CCDS111.1,mRNA|AB088213,mRNA|AB0882	124	124	100	369	21093	0.403226	139	194	170.105	172	0	170.105	172
1	10425128..10425247	mRNA|X51527,mRNA|AB384504,mRNA|AK297439,ccds|CCDS111.1,mRNA|AB088213,mRNA|AB0882	120	120	100	188	10096	0.475	43	103	84.1333	89	0	84.1333	89
1	10425253..10425372	mRNA|X51527,mRNA|AB384504,mRNA|AK297439,ens|ENST00000470616,ccds|CCDS111.1,mRNA|	120	120	100	300	14023	0.525	106	135	116.858	116	0	116.858	116
1	10425391..10425702	mRNA|X51527,mRNA|AB384504,mRNA|AK297439,ens|ENST00000470616,ccds|CCDS111.1,mRNA|	312	312	100	771	66777	0.509615	106	264	214.029	222.5	0	214.029	222.5
1	10428503..10428694	mRNA|X51527,mRNA|AB384504,mRNA|AK297439,ccds|CCDS111.1,mRNA|AB088213,mRNA|AB0882	192	192	100	768	55941	0.442708	187	358	291.359	299.5	0	291.359	299.5
1	10431138..10431257	mRNA|X51527,mRNA|AB384504,mRNA|AK297439,ccds|CCDS111.1,mRNA|AB088213,mRNA|AB0882	120	120	100	184	9452	0.466667	55	92	78.7583	82	0	78.7583	82
1	10431259..10431378	mRNA|X51527,mRNA|AB384504,mRNA|AK297439,ccds|CCDS111.1,mRNA|AB088213,mRNA|AB0882	120	120	100	164	8133	0.475	43	86	67.775	68	0	67.775	68
1	10434324..10434515	mRNA|X51527,mRNA|AB384504,mRNA|AK297439,ccds|CCDS111.1,mRNA|AB088213,mRNA|AB0882	192	192	100	345	26670	0.416667	92	165	138.911	146.5	0	138.911	146.5
1	10434879..10435058	mRNA|X51527,mRNA|AB384504,mRNA|AK297439,ccds|CCDS111.1,mRNA|AB088213,mRNA|AB0882	180	180	100	510	36746	0.411111	126	244	204.122	210.5	0	204.122	210.5
1	10435268..10435391	mRNA|X51527,mRNA|AB384504,mRNA|AK297439,ccds|CCDS111.1,mRNA|AB088213,mRNA|AB0882	124	124	100	121	6968	0.459677	45	62	56.1935	57	0	56.1935	57
1	10436534..10436762	mRNA|X51527,mRNA|AK297439,mRNA|AB088213,mRNA|AB088211,mRNA|AF257176,ens|ENST0000	229	191	83	131	9956	0.49345	24	54	43.476	46	0	43.476	46
1	10438371..10438550	mRNA|AK025761,mRNA|X51527,mRNA|AB088213,mRNA|AB088211,ens|ENST00000377081,ens|EN	180	180	100	181	13325	0.455556	45	89	74.0278	77	0	74.0278	77
1	10459016..10459135	mRNA|X51527,ens|ENST00000491493	120	50	41	69	3334	0.65	20	33	27.7833	28	0	27.7833	28
1	10459141..10459260	ens|ENST00000487775,mRNA|X51527,ens|ENST00000541529,ens|ENST00000270776,ens|ENST	120	75	62	69	3521	0.691667	18	36	29.3417	31	0	29.3417	31
1	10459576..10459766	ens|ENST00000487775,mRNA|X51527,ens|ENST00000541529,ens|ENST00000270776,ens|ENST	191	191	100	178	12537	0.544503	40	82	65.6387	66	0	65.6387	66
1	10460542..10460671	mRNA|X51527,ens|ENST00000541529,ens|ENST00000270776,ens|ENST00000543846,mRNA|AK2	130	130	100	148	9407	0.553846	50	80	72.3692	75	0	72.3692	75
1	10463109..10463294	mRNA|X51527,ens|ENST00000541529,ens|ENST00000270776,ens|ENST00000543846,mRNA|AK2	186	186	100	128	8348	0.451613	36	56	44.8817	45	0	44.8817	45
1	10464235..10464434	mRNA|X51527,ens|ENST00000541529,ens|ENST00000270776,ens|ENST00000543846,mRNA|AK2	200	200	100	179	13233	0.56	45	79	66.165	68	0	66.165	68
1	10468001..10468207	mRNA|X51527,ens|ENST00000541529,ens|ENST00000270776,ens|ENST00000543846,mRNA|AK2	207	207	100	218	17226	0.458937	45	106	83.2126	90	0	83.2126	90
1	10471565..10471694	mRNA|X51527,ens|ENST00000541529,ens|ENST00000270776,ens|ENST00000543846,mRNA|AK2	130	130	100	381	22441	0.576923	145	188	172.623	178	0	172.623	178
1	10473158..10473375	mRNA|X51527,ens|ENST00000541529,ens|ENST00000270776,ens|ENST00000543846,mRNA|AK2	218	218	100	280	21123	0.522936	64	116	96.8945	102.5	0	96.8945	102.5
1	10477135..10477255	mRNA|X51527,ens|ENST00000541529,ens|ENST00000270776,ens|ENST00000543846,mRNA|AK2	121	121	100	392	22365	0.561983	150	205	184.835	190	0	184.835	190
1	10477457..10477654	mRNA|X51527,ens|ENST00000541529,ens|ENST00000270776,ens|ENST00000543846,mRNA|AK2	198	198	100	170	12322	0.545455	43	72	62.2323	65	0	62.2323	65
1	10478894..10479017	mRNA|X51527,ens|ENST00000541529,ens|ENST00000270776,ens|ENST00000543846,mRNA|AK2	124	124	100	452	28629	0.459677	179	253	230.879	236.5	0	230.879	236.5
1	10479393..10479512	mRNA|X51527,ens|ENST00000541529,ens|ENST00000270776,ens|ENST00000543846,mRNA|AK2	120	120	100	398	19777	0.558333	102	231	164.817	166	0	164.817	166
1	10479518..10479767	mRNA|X51527,ens|ENST00000541529,ens|ENST00000270776,ens|ENST00000543846,mRNA|AK2	250	250	100	990	75972	0.572	213	372	303.888	309	0	303.888	309
1	10490357..10490476	mRNA|X51527,ens|ENST00000400900,ref|NM_001270517,ref|APITD1-CORT,ref|NM_199294,r	120	0	0	30	1613	0.741667	8	16	13.4333	14	0	13.4333	14
1	10490482..10490686	ens|ENST00000470413,mRNA|AF516753,mRNA|X51527,mRNA|BC029430,ens|ENST00000400900,	205	0	0	56	3836	0.678049	14	22	18.7122	19	0	18.7122	19
1	10491345..10491532	ens|ENST00000470413,mRNA|AF516753,mRNA|X51527,ens|ENST00000477755,ens|ENST000004	188	188	100	202	15139	0.484043	36	106	80.5266	84	0	80.5266	84
1	10493811..10494033	ens|ENST00000470413,mRNA|AF516753,mRNA|X51527,ens|ENST00000477755,ens|ENST000004	223	194	86	119	9263	0.452915	26	53	41.5381	42	0	41.5381	42
1	10494687..10494880	ens|ENST00000470413,mRNA|AF516753,mRNA|X51527,ens|ENST00000477755,ens|ENST000004	194	194	100	180	14225	0.412371	39	92	73.3196	75.5	0	73.3196	75.5
1	10500297..10500416	ens|ENST00000470413,mRNA|AF516753,mRNA|X51527,ens|ENST00000477755,ens|ENST000004	120	120	100	182	8581	0.391667	35	106	71.5083	74	0	71.5083	74
1	10500420..10500539	ens|ENST00000470413,mRNA|AF516753,mRNA|X51527,ens|ENST00000477755,ens|ENST000004	120	120	100	225	11855	0.408333	74	115	98.8	103	0	98.8	103
1	10502340..10502554	ens|ENST00000470413,mRNA|AF516753,mRNA|X51527,ens|ENST00000462462,ens|ENST000004	215	187	86	111	9054	0.44186	16	52	42.1116	45	0	42.1116	45
1	10510090..10510343	ens|ENST00000470413,mRNA|AF516753,mRNA|AF086433,mRNA|X51527,ens|ENST00000377049,	254	246	96	160	14302	0.574803	24	71	56.3071	59	0	56.3071	59
1	10511388..10511590	ens|ENST00000470413,mRNA|AF516753,mRNA|AF086433,mRNA|X51527,ens|ENST00000377049,	203	145	71	94	6958	0.571429	17	47	34.2759	37	0	34.2759	37
1	10521492..10521711	ref|DFFA,mRNA|X51527,ens|ENST00000377038,ref|NM_213566,mRNA|AK222546,mRNA|AB5905	220	220	100	349	26504	0.577273	82	141	120.473	124	0	120.473	124
1	10523020..10523237	ref|DFFA,mRNA|X51527,mRNA|AF087573,ens|ENST00000377038,ens|ENST00000475098,ref|N	218	218	100	163	12783	0.559633	37	75	58.6376	59	0	58.6376	59
1	10523522..10523722	ref|DFFA,mRNA|X51527,mRNA|AF087573,ens|ENST00000377038,ens|ENST00000475098,ref|N	201	191	95	133	10402	0.537313	24	64	51.7512	56	0	51.7512	56
1	10527263..10527455	ref|DFFA,mRNA|X51527,mRNA|AF087573,ens|ENST00000377038,ens|ENST00000475098,ref|N	193	193	100	243	17490	0.502591	60	108	90.6218	95	0	90.6218	95
1	10529234..10529449	ref|DFFA,mRNA|X51527,mRNA|AF087573,ens|ENST00000377038,ref|NM_213566,mRNA|AK2225	216	211	97	161	11771	0.416667	23	68	54.4954	58	0	54.4954	58
1	10532372..10532552	ref|DFFA,mRNA|X51527,mRNA|AF087573,ens|ENST00000377038,ref|NM_213566,mRNA|AK2225	181	181	100	199	14482	0.646409	48	97	80.011	83	0	80.011	83
1	10534906..10535098	mRNA|X51527,ens|ENST00000356607,ens|ENST00000472851	193	193	100	248	18324	0.663212	67	116	94.943	98	0	94.943	98
1	10555248..10555452	mRNA|CR542083,mRNA|X51527,mRNA|DQ892775,mRNA|AK298136,ccds|CCDS30582.1,ens|ENST0	205	205	100	741	54510	0.42439	171	313	265.898	279	0	265.898	279
1	10596169..10596358	mRNA|CR542083,mRNA|X51527,mRNA|DQ892775,mRNA|AK298136,ccds|CCDS30582.1,ens|ENST0	190	190	100	365	26853	0.447368	102	171	141.326	141	0	141.326	141
1	10659207..10659416	mRNA|CR542083,mRNA|DQ892775,mRNA|AK298136,ccds|CCDS30582.1,ens|ENST00000356607,e	210	210	100	388	30617	0.538095	92	181	145.79	144.5	0	145.79	144.5
1	10678355..10678547	mRNA|CR542083,mRNA|CU675356,mRNA|DQ892775,mRNA|AK298136,ccds|CCDS30582.1,ens|ENS	193	193	100	374	28610	0.611399	101	178	148.238	152	0	148.238	152
1	10683085..10683291	mRNA|CR542083,mRNA|CU675356,mRNA|DQ892775,mRNA|AK298136,ccds|CCDS30582.1,ens|ENS	207	112	54	81	6043	0.57971	17	38	29.1932	30	0	29.1932	30
1	10684342..10684513	mRNA|CR542083,mRNA|CU675356,mRNA|DQ892775,mRNA|AK298136,ccds|CCDS30582.1,ens|ENS	172	135	78	82	6192	0.604651	13	44	36	40	0	36	40
1	10687312..10687482	mRNA|CR542083,mRNA|CU675356,mRNA|DQ892775,mRNA|AK298136,ccds|CCDS30582.1,ens|ENS	171	25	14	64	4394	0.526316	20	31	25.6959	25	0	25.6959	25
1	10689543..10689816	mRNA|CR542083,mRNA|CU675356,mRNA|DQ892775,mRNA|AK298136,ccds|CCDS30582.1,ens|ENS	274	263	95	145	11725	0.653285	26	54	42.792	43	0	42.792	43
1	10689864..10689993	mRNA|CR542083,mRNA|CU675356,mRNA|DQ892775,mRNA|AK298136,ccds|CCDS30582.1,ens|ENS	130	0	0	35	1379	0.638462	7	21	10.6077	10	0	10.6077	10
1	10699066..10699156	ens|ENST00000377022,ref|NM_001079843,ref|CASZ1,ccds|CCDS41246.1,mRNA|DQ217660	91	0	0	2	91	0.802198	1	1	1	1	0	1	1
1	10699328..10700108	ens|ENST00000377022,ref|NM_001079843,ref|CASZ1,ccds|CCDS41246.1,mRNA|DQ217660	781	0	0	121	11274	0.670935	2	24	14.4353	15	0	14.4353	15
1	10702924..10703088	ens|ENST00000447850,ens|ENST00000377022,ref|NM_001079843,ref|CASZ1,ccds|CCDS4124	165	134	81	80	5424	0.630303	23	38	32.8727	33	0	32.8727	33
1	10703249..10703447	ens|ENST00000447850,ens|ENST00000377022,ref|NM_001079843,ref|CASZ1,ccds|CCDS4124	199	0	0	34	2413	0.61809	8	16	12.1256	13	0	12.1256	13
1	10704975..10705157	ens|ENST00000447850,ens|ENST00000377022,ref|NM_001079843,ref|CASZ1,ccds|CCDS4124	183	151	82	89	6498	0.590164	25	42	35.5082	36	0	35.5082	36
1	10706195..10706426	ens|ENST00000377022,ref|NM_001079843,ref|CASZ1,ccds|CCDS41246.1,mRNA|DQ217660	232	0	0	59	4823	0.534483	7	28	20.7888	23	0	20.7888	23
1	10707867..10708271	mRNA|AK092289,ref|NM_017766,ens|ENST00000377022,ref|NM_001079843,mRNA|AK000328,r	405	179	44	151	12692	0.651852	20	47	31.3383	29	0	31.3383	29
1	10709120..10709464	mRNA|AK092289,ref|NM_017766,ens|ENST00000377022,ref|NM_001079843,mRNA|AK000328,r	345	322	93	206	18338	0.643478	24	69	53.1536	59	0	53.1536	59
1	10710618..10710848	mRNA|AK092289,ref|NM_017766,ens|ENST00000377022,ref|NM_001079843,mRNA|AK000328,r	231	228	98	170	13132	0.450216	27	72	56.8485	62	0	56.8485	62
1	10710929..10711112	mRNA|AK092289,ref|NM_017766,ens|ENST00000377022,ref|NM_001079843,mRNA|AK000328,r	184	184	100	135	9485	0.706522	30	63	51.5435	52	0	51.5435	52
1	10713088..10714045	mRNA|AK092289,ref|NM_017766,ens|ENST00000496432,ens|ENST00000377022,ref|NM_00107	958	925	96	1013	95996	0.672234	22	140	100.198	110	0	100.198	110
1	10714047..10714313	mRNA|AK092289,ref|NM_017766,ens|ENST00000496432,ens|ENST00000377022,ref|NM_00107	267	267	100	407	31330	0.561798	58	136	117.341	127	0	117.341	127
1	10714491..10714673	mRNA|AK092289,ref|NM_017766,ens|ENST00000496432,ens|ENST00000377022,ref|NM_00107	183	183	100	356	26758	0.568306	101	182	146.219	149	0	146.219	149
1	10715706..10715873	mRNA|AK092289,ref|NM_017766,ens|ENST00000496432,ens|ENST00000377022,ref|NM_00107	168	168	100	154	11378	0.577381	36	82	67.7262	71	0	67.7262	71
1	10716636..10716818	mRNA|AK092289,ref|NM_017766,ens|ENST00000496432,ens|ENST00000377022,ref|NM_00107	183	183	100	134	9705	0.63388	30	64	53.0328	54	0	53.0328	54
1	10718480..10718689	mRNA|AK092289,ref|NM_017766,ens|ENST00000492173,mRNA|AK022285,ens|ENST0000049643	210	210	100	273	19507	0.571429	64	115	92.8857	92	0	92.8857	92
1	10719704..10719875	mRNA|AK092289,ref|NM_017766,ens|ENST00000492173,mRNA|AK022285,ens|ENST0000049643	172	172	100	311	22390	0.622093	91	154	130.174	134	0	130.174	134
1	10719880..10720640	mRNA|AK092289,ref|NM_017766,ens|ENST00000492173,mRNA|AK022285,ens|ENST0000049643	761	761	100	1284	118265	0.655716	80	234	155.405	139	0	155.405	139
1	10725062..10725598	mRNA|AK092289,ref|NM_017766,ens|ENST00000496432,ens|ENST00000478728,ens|ENST0000	537	402	74	295	28575	0.685289	2	104	53.216	55	0	53.216	55
1	10753847..10754028	mRNA|AK092289,ref|NM_017766,ens|ENST00000496432,ens|ENST00000478728,ens|ENST0000	182	154	84	167	11686	0.527473	9	89	64.2088	78	0	64.2088	78
1	10754328..10754448	mRNA|AK092289,ref|NM_017766,ens|ENST00000496432,ens|ENST00000377022,ref|NM_00107	121	121	100	93	5518	0.446281	34	51	45.5702	47	0	45.5702	47
1	11007701..11008954	ref|NM_001170754,mRNA|BC126349,mRNA|BC143797,ens|ENST00000377004,ens|ENST0000047	1254	1180	94	804	80761	0.629187	16	133	64.4019	56	0	64.4019	56
1	11009719..11009930	ref|NM_001170754,mRNA|BC126349,mRNA|BC143797,ens|ENST00000377004,ens|ENST0000052	212	0	0	36	2715	0.603774	5	16	12.8066	14	0	12.8066	14
1	11014051..11014171	ref|NM_001170754,mRNA|BC126349,mRNA|BC143797,ens|ENST00000377004,ens|ENST0000052	121	121	100	92	5084	0.561983	33	47	42.0165	44	0	42.0165	44
1	11015099..11015276	ref|NM_001170754,mRNA|BC126349,mRNA|BC143797,ens|ENST00000377004,ens|ENST0000051	178	1	0	61	4120	0.494382	15	31	23.1404	24	0	23.1404	24
1	11016994..11017164	ref|NM_001170754,mRNA|BC126349,mRNA|BC143797,ens|ENST00000377004,ens|ENST0000051	171	0	0	43	3124	0.538012	11	22	18.1053	19	0	18.1053	19
1	11017664..11017845	ref|NM_001170754,mRNA|BC126349,mRNA|BC143797,ens|ENST00000377004,ens|ENST0000052	182	53	29	63	4345	0.565934	7	31	23.8736	28	0	23.8736	28
1	11018639..11018838	ref|NM_001170754,mRNA|BC126349,mRNA|BC143797,ens|ENST00000377004,ens|ENST0000051	200	200	100	206	15823	0.56	44	101	79.11	82	0	79.11	82
1	11024213..11024378	ref|NM_001170754,ens|ENST00000377004,ens|ENST00000520253,ref|C1orf127,ccds|CCDS5	166	166	100	274	19473	0.445783	74	140	117.301	122.5	0	117.301	122.5
1	11026321..11026519	ref|NM_001170754,ens|ENST00000377004,ens|ENST00000520253,ref|C1orf127,ccds|CCDS5	199	199	100	198	13737	0.432161	34	90	69.0402	70	0	69.0402	70
1	11030043..11030163	ref|NM_001170754,ens|ENST00000377004,ens|ENST00000520253,ref|C1orf127,ccds|CCDS5	121	93	76	61	3723	0.570248	23	34	30.7686	32	0	30.7686	32
1	11036111..11036306	ref|NM_001170754,ens|ENST00000377004,ens|ENST00000520253,ref|C1orf127,ccds|CCDS5	196	161	82	94	7340	0.510204	17	49	37.449	38	0	37.449	38
1	11041952..11042164	ref|NM_001170754,ens|ENST00000377004,ref|C1orf127,ccds|CCDS53267.1,ens|ENST00000	213	213	100	205	16049	0.502347	50	87	75.3474	79	0	75.3474	79
1	11073698..11073911	mRNA|BC071657,mRNA|EF434181,mRNA|AK295920,mRNA|U23731,ccds|CCDS122.1,mRNA|AB4633	214	214	100	207	14569	0.429907	51	84	68.0794	68	0	68.0794	68
1	11073949..11074078	mRNA|BC071657,mRNA|EF434181,mRNA|AK295920,mRNA|U23731,ccds|CCDS122.1,mRNA|AB4633	130	130	100	197	11605	0.446154	75	97	89.2692	88.5	0	89.2692	88.5
1	11076994..11077114	mRNA|BC071657,mRNA|EF434181,mRNA|AK295920,mRNA|U23731,ccds|CCDS122.1,mRNA|AB4633	121	121	100	247	13259	0.38843	74	123	109.579	113	0	109.579	113
1	11078806..11079011	mRNA|BC071657,mRNA|EF434181,mRNA|AK295920,mRNA|U23731,ccds|CCDS122.1,mRNA|AB4633	206	206	100	300	22584	0.383495	59	138	109.631	115.5	0	109.631	115.5
1	11080431..11080590	mRNA|BC071657,mRNA|EF434181,mRNA|AK295920,mRNA|U23731,ccds|CCDS122.1,mRNA|AB4633	160	160	100	200	12020	0.425	31	100	75.125	79	0	75.125	79
1	11080593..11080682	mRNA|BC071657,mRNA|EF434181,mRNA|AK295920,mRNA|U23731,ccds|CCDS122.1,mRNA|AB4633	90	90	100	186	8123	0.433333	68	105	90.2556	93	0	90.2556	93
1	11082183..11082298	mRNA|BC071657,mRNA|EF434181,mRNA|AK295920,mRNA|U23731,ccds|CCDS122.1,mRNA|AB4633	116	116	100	243	12909	0.413793	92	122	111.284	114	0	111.284	114
1	11082313..11082643	mRNA|BC071657,mRNA|EF434181,mRNA|AK295920,mRNA|U23731,ccds|CCDS122.1,mRNA|AB4633	331	331	100	409	31601	0.510574	63	112	95.4713	98	0	95.4713	98
1	11083285..11083378	mRNA|BC071657,ens|ENST00000240185,mRNA|BC095435,ref|NM_007375,ens|ENST0000047386	94	94	100	334	16089	0.414894	147	185	171.16	174.5	0	171.16	174.5
1	11085930..11086133	-	204	204	100	289	22015	0.367647	59	135	107.534	114.5	0	107.534	114.5
1	11086959..11087403	ref|NM_006610,mRNA|BC156086,mRNA|BC156886,ref|MASP2,ccds|CCDS123.1,mRNA|AK290823	445	445	100	972	85729	0.438202	62	252	192.649	211	0	192.649	211
1	11087408..11087765	ref|NM_006610,mRNA|BC156086,mRNA|BC156886,ref|MASP2,ccds|CCDS123.1,mRNA|AK290823	358	358	100	552	43434	0.444134	45	188	121.324	122	0	121.324	122
1	11090163..11090345	ref|NM_006610,mRNA|BC156086,mRNA|BC156886,ref|MASP2,ccds|CCDS123.1,mRNA|AK290823	183	157	85	99	7037	0.42623	24	46	38.4536	39	0	38.4536	39
1	11090739..11090919	ref|NM_006610,mRNA|BC156086,mRNA|BC156886,ref|MASP2,ccds|CCDS123.1,mRNA|AK290823	181	145	80	87	5978	0.469613	19	42	33.0276	34	0	33.0276	34
1	11094762..11094881	ref|NM_006610,mRNA|BC156086,mRNA|BC156886,ref|MASP2,ccds|CCDS123.1,mRNA|AK290823	120	0	0	20	953	0.458333	4	10	7.94167	8	0	7.94167	8
1	11094884..11095003	ref|NM_006610,mRNA|BC156086,mRNA|BC156886,ref|MASP2,ccds|CCDS123.1,mRNA|AK290823	120	0	0	18	778	0.433333	1	10	6.49167	7	0	6.49167	7
1	11097729..11097848	ref|NM_006610,mRNA|BC156086,mRNA|BC156886,ref|MASP2,ccds|CCDS123.1,mRNA|AK290823	120	0	0	16	899	0.466667	5	9	7.49167	8	0	7.49167	8
1	11097851..11097970	ref|NM_006610,mRNA|BC156086,mRNA|BC156886,ref|MASP2,ccds|CCDS123.1,mRNA|AK290823	120	0	0	7	355	0.45	2	6	2.95833	2	0	2.95833	2
1	11102907..11103091	ref|NM_006610,mRNA|BC156086,mRNA|BC156886,ref|MASP2,ccds|CCDS123.1,mRNA|AK290823	185	0	0	11	1074	0.481081	5	6	5.80541	6	0	5.80541	6
1	11103358..11103541	ref|NM_006610,mRNA|BC156086,mRNA|BC156886,ref|MASP2,ccds|CCDS123.1,mRNA|AK290823	184	0	0	14	1139	0.548913	3	7	6.19022	6	0	6.19022	6
1	11104866..11105064	mRNA|Y18281,ens|ENST00000400898,ref|NM_006610,mRNA|Y18284,mRNA|BC156086,mRNA|BC1	199	0	0	8	598	0.60804	1	5	3.00503	3	0	3.00503	3
1	11105184..11105597	mRNA|Y18281,ens|ENST00000400898,ref|NM_006610,mRNA|Y18284,mRNA|BC156086,mRNA|BC1	414	0	0	41	3860	0.654589	5	13	9.32367	9	0	9.32367	9
1	11106510..11106760	mRNA|Y18281,ens|ENST00000400898,ref|NM_006610,mRNA|Y18284,mRNA|BC156086,mRNA|BC1	251	0	0	41	3293	0.61753	7	17	13.1195	14	0	13.1195	14
1	11106888..11107266	mRNA|Y18281,ens|ENST00000400898,ref|NM_006610,mRNA|Y18284,mRNA|BC156086,mRNA|BC1	379	0	0	60	5242	0.683377	5	25	13.8311	12	0	13.8311	12
1	11114927..11115146	ref|NM_003132,ccds|CCDS125.1,ens|ENST00000489073,ens|ENST00000490101,mRNA|BC0003	220	0	0	15	1216	0.659091	2	8	5.52727	6	0	5.52727	6
1	11115820..11116015	ref|NM_003132,ccds|CCDS125.1,ens|ENST00000489073,mRNA|BC000309,mRNA|EU831469,mRN	196	0	0	51	3593	0.637755	7	23	18.3265	20	0	18.3265	20
1	11116017..11116195	ref|NM_003132,ccds|CCDS125.1,ens|ENST00000489073,ens|ENST00000459997,mRNA|BC0003	179	0	0	58	3629	0.625698	16	24	20.2737	21	0	20.2737	21
1	11116655..11116774	ref|NM_003132,ccds|CCDS125.1,ens|ENST00000459997,mRNA|BC000309,mRNA|EU831469,mRN	120	30	25	58	2754	0.508333	12	36	22.95	24	0	22.95	24
1	11116780..11116899	ref|NM_003132,ccds|CCDS125.1,ens|ENST00000459997,mRNA|BC000309,mRNA|EU831469,mRN	120	47	39	68	3404	0.633333	24	35	28.3667	28	0	28.3667	28
1	11118751..11118946	ref|NM_003132,ccds|CCDS125.1,ens|ENST00000459997,mRNA|BC000309,mRNA|EU831469,mRN	196	104	53	71	5355	0.637755	16	34	27.3214	30	0	27.3214	30
1	11119260..11119440	ref|NM_003132,ccds|CCDS125.1,ens|ENST00000459997,mRNA|BC000309,mRNA|EU831469,mRN	181	0	0	49	3772	0.607735	10	26	20.8398	21	0	20.8398	21
1	11119830..11119950	ref|NM_003132,ccds|CCDS125.1,ens|ENST00000459997,mRNA|BC000309,mRNA|EU831469,mRN	121	89	73	74	4240	0.694215	22	41	35.0413	37	0	35.0413	37
1	11126656..11126889	ens|ENST00000376936,ref|NM_002685,mRNA|X66113,mRNA|AK296559,mRNA|BC039901,mRNA|B	234	234	100	211	16473	0.423077	44	82	70.3974	75	0	70.3974	75
1	11128053..11128235	ens|ENST00000376936,ref|NM_002685,mRNA|X66113,mRNA|AK296559,mRNA|BC039901,mRNA|B	183	183	100	199	13731	0.437158	51	95	75.0328	77	0	75.0328	77
1	11128668..11128835	ens|ENST00000376936,ref|NM_002685,mRNA|X66113,mRNA|AK296559,mRNA|BC039901,mRNA|B	168	168	100	239	15699	0.47619	58	113	93.4524	96	0	93.4524	96
1	11129619..11129811	ens|ENST00000376936,ref|NM_002685,mRNA|X66113,mRNA|AK296559,mRNA|BC039901,mRNA|B	193	193	100	193	14422	0.466321	42	91	74.7254	78	0	74.7254	78
1	11130837..11131037	ens|ENST00000376936,ref|NM_002685,mRNA|X66113,mRNA|AK296559,mRNA|BC039901,mRNA|B	201	201	100	238	18185	0.522388	48	110	90.4726	95	0	90.4726	95
1	11132127..11132324	ens|ENST00000376936,ref|NM_002685,mRNA|BC008460,mRNA|X66113,mRNA|AK296559,mRNA|B	198	198	100	182	13021	0.429293	38	81	65.7626	70	0	65.7626	70
1	11133942..11134071	ens|ENST00000376936,ref|NM_002685,mRNA|BC008460,mRNA|X66113,mRNA|AK296559,mRNA|B	130	130	100	173	10208	0.438462	34	103	78.4692	82	0	78.4692	82
1	11134214..11134437	ens|ENST00000376936,ref|NM_002685,mRNA|BC008460,mRNA|X66113,mRNA|AK296559,mRNA|B	224	224	100	443	35104	0.4375	104	191	156.696	159	0	156.696	159
1	11136848..11137054	ens|ENST00000376936,ref|NM_002685,mRNA|BC008460,mRNA|X66113,mRNA|AK296559,mRNA|B	207	200	96	147	11547	0.454106	24	69	55.7826	59	0	55.7826	59
1	11137417..11137604	ens|ENST00000376936,ref|NM_002685,mRNA|BC008460,mRNA|X66113,mRNA|AK296559,mRNA|B	188	168	89	110	7982	0.526596	24	52	42.4574	43	0	42.4574	43
1	11137607..11137726	ens|ENST00000376936,ref|NM_002685,mRNA|BC008460,mRNA|X66113,mRNA|AK296559,mRNA|B	120	38	31	65	3206	0.525	17	39	26.7167	24	0	26.7167	24
1	11139780..11139909	ens|ENST00000376936,ref|NM_002685,mRNA|BC008460,mRNA|X66113,mRNA|AK296559,mRNA|B	130	130	100	100	5876	0.523077	31	53	45.2	46	0	45.2	46
1	11140413..11140542	ens|ENST00000376936,ref|NM_002685,mRNA|BC008460,mRNA|X66113,mRNA|AK296559,mRNA|B	130	130	100	226	14189	0.392308	81	121	109.138	112	0	109.138	112
1	11140769..11140976	mRNA|AK308778,ens|ENST00000376936,ref|NM_002685,mRNA|BC008460,mRNA|X66113,mRNA|A	208	208	100	296	21839	0.427885	74	124	104.995	105	0	104.995	105
1	11141133..11141328	mRNA|AK308778,ens|ENST00000376936,ref|NM_002685,mRNA|BC008460,mRNA|X66113,mRNA|A	196	161	82	109	7527	0.561224	26	49	38.4031	39	0	38.4031	39
1	11142679..11142798	mRNA|AK308778,ens|ENST00000376936,ref|NM_002685,mRNA|BC008460,mRNA|X66113,mRNA|A	120	120	100	299	15328	0.441667	91	143	127.733	136	0	127.733	136
1	11142800..11142919	mRNA|AK308778,ens|ENST00000376936,ref|NM_002685,mRNA|BC008460,mRNA|X66113,mRNA|A	120	120	100	274	12636	0.441667	64	137	105.3	107	0	105.3	107
1	11147442..11147654	mRNA|AK308778,ens|ENST00000376936,ref|NM_002685,mRNA|BC008460,mRNA|X66113,mRNA|A	213	213	100	218	16926	0.469484	39	101	79.4648	86	0	79.4648	86
1	11147834..11148021	mRNA|AK308778,ens|ENST00000376936,ref|NM_002685,mRNA|BC008460,mRNA|X66113,mRNA|A	188	188	100	219	14767	0.409574	60	87	78.5479	80	0	78.5479	80
1	11148094..11148266	mRNA|AK308778,ens|ENST00000376936,ref|NM_002685,mRNA|BC008460,mRNA|X66113,mRNA|A	173	173	100	313	21072	0.398844	92	138	121.798	124	0	121.798	124
1	11150546..11150665	mRNA|AK308778,ens|ENST00000376936,ref|NM_002685,mRNA|BC008460,mRNA|X66113,mRNA|A	120	120	100	138	7822	0.466667	51	75	65.1833	67	0	65.1833	67
1	11150668..11150787	mRNA|AK308778,ens|ENST00000376936,ref|NM_002685,mRNA|BC008460,mRNA|X66113,mRNA|A	120	109	90	119	5329	0.5	24	63	44.4083	44	0	44.4083	44
1	11150991..11151199	mRNA|AK308778,ens|ENST00000376936,ref|NM_002685,mRNA|BC008460,mRNA|X66113,mRNA|A	209	209	100	568	44270	0.416268	119	259	211.818	225	0	211.818	225
1	11151468..11151702	mRNA|AK308778,ens|ENST00000376936,ref|NM_002685,mRNA|BC008460,mRNA|X66113,mRNA|A	235	235	100	373	29197	0.442553	48	166	124.243	142	0	124.243	142
1	11155837..11155957	mRNA|AK308778,ens|ENST00000376936,ref|NM_002685,mRNA|BC008460,mRNA|X66113,mRNA|A	121	121	100	498	28983	0.421488	205	264	239.529	243	0	239.529	243
1	11158050..11158284	mRNA|AK308778,ens|ENST00000376936,ref|NM_002685,mRNA|BC008460,mRNA|X66113,mRNA|A	235	230	97	209	16152	0.442553	28	92	68.7277	70	0	68.7277	70
1	11159743..11159926	mRNA|AK308778,ens|ENST00000376936,ref|NM_002685,mRNA|BC008460,mRNA|X66113,ens|EN	184	184	100	317	23623	0.652174	78	156	128.386	130	0	128.386	130
1	11167008..11167127	mRNA|U88966,mRNA|AK126762,ens|ENST00000361445,mRNA|AB209995,ref|NM_004958,ens|EN	120	120	100	171	7839	0.491667	37	90	65.325	67	0	65.325	67
1	11167130..11167249	mRNA|U88966,mRNA|AK126762,ens|ENST00000361445,mRNA|BC117166,mRNA|AB209995,ref|NM	120	120	100	188	9843	0.441667	58	94	82.025	83	0	82.025	83
1	11167446..11167621	mRNA|U88966,mRNA|AK126762,ens|ENST00000361445,mRNA|BC117166,mRNA|AB209995,ens|EN	176	176	100	249	17913	0.386364	60	123	101.778	109	0	101.778	109
1	11168201..11168426	mRNA|U88966,mRNA|AK126762,ens|ENST00000361445,mRNA|BC117166,mRNA|AB209995,ens|EN	226	124	54	87	6471	0.460177	19	37	28.6372	30	0	28.6372	30
1	11169267..11169496	mRNA|U88966,mRNA|AK126762,ens|ENST00000361445,mRNA|BC117166,mRNA|AB209995,ens|EN	230	230	100	325	24864	0.430435	74	129	108.104	110	0	108.104	110
1	11169612..11169807	mRNA|U88966,mRNA|AK126762,ens|ENST00000361445,mRNA|BC117166,mRNA|AB209995,ens|EN	196	196	100	218	16315	0.443878	54	102	83.2398	88	0	83.2398	88
1	11171091..11171218	mRNA|U88966,mRNA|AK126762,ens|ENST00000361445,mRNA|BC117166,mRNA|AB209995,ens|EN	128	128	100	283	16889	0.4375	107	147	131.945	134	0	131.945	134
1	11172898..11173063	mRNA|U88966,mRNA|AK126762,ens|ENST00000361445,mRNA|BC117166,mRNA|AB209995,ens|EN	166	166	100	206	14441	0.403614	50	103	86.994	92	0	86.994	92
1	11174400..11174595	mRNA|U88966,mRNA|AK126762,ens|ENST00000361445,mRNA|BC117166,mRNA|AB209995,ens|EN	196	154	78	98	7149	0.540816	23	47	36.4745	37	0	36.4745	37
1	11174807..11175046	mRNA|U88966,mRNA|AK126762,ens|ENST00000361445,mRNA|BC117166,mRNA|AB209995,ref|NM	240	240	100	252	20238	0.4375	30	118	84.325	90	0	84.325	90
1	11175431..11175647	mRNA|U88966,mRNA|AK126762,ens|ENST00000361445,mRNA|BC117166,mRNA|AB209995,ref|NM	217	216	99	146	11455	0.479263	29	66	52.788	54	0	52.788	54
1	11177020..11177187	mRNA|U88966,mRNA|AK126762,ens|ENST00000361445,mRNA|BC117166,mRNA|AB209995,ref|NM	168	168	100	259	18042	0.39881	66	126	107.393	111	0	107.393	111
1	11181316..11181493	mRNA|U88966,mRNA|AK126762,ens|ENST00000361445,mRNA|BC117166,mRNA|AB209995,ref|NM	178	178	100	260	18940	0.511236	59	134	106.404	110	0	106.404	110
1	11182058..11182253	mRNA|U88966,mRNA|AK126762,ens|ENST00000361445,mRNA|BC117166,mRNA|AB209995,ref|NM	196	196	100	145	11877	0.530612	40	70	60.5969	63	0	60.5969	63
1	11184481..11184679	mRNA|U88966,mRNA|AK126762,ens|ENST00000361445,mRNA|BC117166,mRNA|AB209995,ref|NM	199	199	100	218	18103	0.452261	54	108	90.9648	97	0	90.9648	97
1	11186716..11186890	mRNA|U88966,mRNA|AK126762,ens|ENST00000361445,mRNA|BC117166,mRNA|AB209995,ref|NM	175	175	100	248	17293	0.457143	52	122	98.8057	108	0	98.8057	108
1	11186976..11187199	mRNA|U88966,mRNA|AK126762,ens|ENST00000361445,mRNA|BC117166,mRNA|AB209995,ref|NM	224	216	96	196	14731	0.459821	26	86	65.7679	75.5	0	65.7679	75.5
1	11187621..11187838	mRNA|U88966,mRNA|AK126762,mRNA|BC127611,ens|ENST00000361445,mRNA|BC117166,mRNA|A	218	218	100	212	15711	0.472477	48	85	72.0734	74	0	72.0734	74
1	11188079..11188257	mRNA|U88966,mRNA|AK126762,ens|ENST00000361445,mRNA|BC117166,mRNA|AB209995,ref|NM	179	0	0	54	3702	0.47486	10	25	20.6816	23	0	20.6816	23
1	11188517..11188682	mRNA|U88966,mRNA|AK126762,ens|ENST00000361445,mRNA|BC117166,mRNA|AB209995,ref|NM	166	166	100	107	8030	0.433735	35	54	48.3735	50	0	48.3735	50
1	11188918..11189116	mRNA|U88966,mRNA|AK126762,ens|ENST00000361445,mRNA|BC117166,mRNA|AB209995,ref|NM	199	199	100	213	15760	0.457286	57	101	79.196	80	0	79.196	80
1	11189743..11189862	mRNA|U88966,mRNA|AK126762,ens|ENST00000361445,mRNA|BC117166,mRNA|AB209995,ref|NM	120	118	98	153	6621	0.533333	25	91	55.175	54.5	0	55.175	54.5
1	11189868..11189987	mRNA|U88966,mRNA|AK126762,ens|ENST00000361445,mRNA|BC117166,mRNA|AB209995,ref|NM	120	120	100	200	11319	0.441667	72	107	94.325	94	0	94.325	94
1	11190505..11190828	mRNA|U88966,mRNA|AK126762,ens|ENST00000361445,mRNA|BC117166,mRNA|AB209995,ref|NM	324	324	100	426	35997	0.567901	44	154	111.099	118	0	111.099	118
1	11193153..11193357	mRNA|U88966,ens|ENST00000361445,mRNA|BC117166,mRNA|AB209995,ens|ENST00000495435,	205	205	100	231	17391	0.517073	62	107	84.8341	84	0	84.8341	84
1	11194419..11194612	mRNA|U88966,ens|ENST00000361445,mRNA|BC117166,mRNA|AB209995,ens|ENST00000495435,	194	194	100	192	14905	0.541237	50	94	76.8299	78	0	76.8299	78
1	11199410..11199757	mRNA|U88966,ens|ENST00000361445,mRNA|BC117166,mRNA|AB209995,ens|ENST00000495435,	348	348	100	466	42341	0.514368	54	166	121.67	128.5	0	121.67	128.5
1	11204688..11204904	mRNA|U88966,ens|ENST00000361445,mRNA|BC117166,mRNA|AB209995,ref|NR_046600,ref|MT	217	217	100	918	66697	0.479263	215	351	307.359	316	0	307.359	316
1	11204966..11205205	mRNA|U88966,ens|ENST00000361445,mRNA|BC117166,mRNA|AB209995,ref|NR_046600,ref|MT	240	240	100	846	64761	0.445833	111	354	269.829	295	0	269.829	295
1	11206631..11206838	mRNA|U88966,ens|ENST00000361445,mRNA|BC117166,mRNA|AB209995,ref|NR_046600,ref|MT	208	208	100	346	26050	0.480769	78	157	125.24	125	0	125.24	125
1	11210191..11210361	mRNA|U88966,ens|ENST00000361445,mRNA|BC117166,mRNA|AB209995,ref|NM_004958,ens|EN	171	171	100	297	18916	0.479532	54	140	110.626	123	0	110.626	123
1	11217235..11217426	mRNA|U88966,ens|ENST00000361445,mRNA|BC117166,mRNA|AB209995,ref|NM_004958,ens|EN	192	192	100	496	37318	0.494792	122	233	194.365	204	0	194.365	204
1	11227418..11227613	mRNA|U88966,ens|ENST00000361445,mRNA|BC117166,mRNA|AB209995,ref|NM_004958,ens|EN	196	196	100	299	21822	0.459184	72	135	111.332	115	0	111.332	115
1	11249623..11250025	mRNA|U88966,ens|ENST00000361445,mRNA|BC117166,mRNA|AB593027,mRNA|AB209995,mRNA|C	403	403	100	654	58549	0.55335	87	181	145.283	153	0	145.283	153
1	11252215..11252439	mRNA|U88966,ens|ENST00000361445,mRNA|BC117166,mRNA|AB593027,mRNA|AB209995,mRNA|C	225	225	100	147	11464	0.48	31	65	50.9511	52	0	50.9511	52
1	11253612..11253788	mRNA|U88966,ens|ENST00000361445,mRNA|BC117166,mRNA|AB593027,mRNA|AB209995,mRNA|C	177	177	100	293	21438	0.559322	83	138	121.107	126	0	121.107	126
1	11254539..11254754	mRNA|U88966,ens|ENST00000361445,mRNA|BC117166,mRNA|AB593027,mRNA|AB209995,mRNA|C	216	216	100	187	14536	0.509259	33	83	67.2963	69	0	67.2963	69
1	11254843..11255056	mRNA|U88966,ens|ENST00000361445,mRNA|BC117166,mRNA|AB593027,mRNA|AB209995,mRNA|C	214	214	100	220	15612	0.504673	44	87	72.9533	80	0	72.9533	80
1	11259260..11259727	mRNA|U88966,ens|ENST00000361445,mRNA|BC117166,mRNA|AB209995,ref|NM_004958,ens|EN	468	468	100	1013	93956	0.502137	70	293	200.761	199	0	200.761	199
1	11264529..11264731	mRNA|U88966,ens|ENST00000361445,mRNA|BC117166,mRNA|AB209995,ref|NM_004958,ens|EN	203	203	100	286	22167	0.522167	41	145	109.197	121	0	109.197	121
1	11269300..11269419	mRNA|U88966,ens|ENST00000361445,mRNA|BC117166,mRNA|AB209995,ref|NM_004958,ens|EN	120	120	100	404	20236	0.458333	117	203	168.608	174.5	0	168.608	174.5
1	11269425..11269544	mRNA|U88966,ens|ENST00000361445,mRNA|BC117166,mRNA|AB209995,ref|NM_004958,ens|EN	120	120	100	379	19968	0.466667	110	200	166.4	169.5	0	166.4	169.5
1	11270830..11270999	mRNA|U88966,ens|ENST00000361445,mRNA|BC117166,mRNA|AB209995,ref|NM_004958,ens|EN	170	170	100	910	64421	0.405882	277	438	378.941	392.5	0	378.941	392.5
1	11272288..11272500	mRNA|U88966,ens|ENST00000361445,mRNA|BC117166,mRNA|AB209995,ref|NM_004958,ens|EN	213	213	100	265	20658	0.507042	56	122	96.9859	106	0	96.9859	106
1	11272769..11273001	mRNA|U88966,ens|ENST00000361445,mRNA|BC117166,mRNA|AB209995,ref|NM_004958,ens|EN	233	233	100	431	34217	0.450644	86	186	146.85	151	0	146.85	151
1	11273492..11273669	mRNA|U88966,ens|ENST00000361445,mRNA|BC117166,mRNA|AB209995,ref|NM_004958,ens|EN	178	178	100	161	10934	0.477528	33	78	61.427	67	0	61.427	67
1	11276172..11276407	mRNA|U88966,ens|ENST00000361445,mRNA|BC117166,mRNA|AB209995,ref|NM_004958,ens|EN	236	236	100	428	33840	0.440678	92	176	143.39	152	0	143.39	152
1	11288751..11289053	mRNA|U88966,ens|ENST00000361445,mRNA|BC117166,mRNA|AB209995,ref|NM_004958,ens|EN	303	303	100	570	47888	0.50165	55	222	158.056	170	0	158.056	170
1	11290974..11291206	mRNA|U88966,ens|ENST00000361445,mRNA|BC117166,mRNA|AB209995,ref|NM_004958,ens|EN	233	233	100	247	19722	0.472103	61	102	84.6438	89	0	84.6438	89
1	11291353..11291578	mRNA|U88966,ens|ENST00000361445,mRNA|BC117166,mRNA|AB209995,ref|NM_004958,ens|EN	226	226	100	216	17013	0.464602	36	92	75.2788	80	0	75.2788	80
1	11292446..11292566	mRNA|U88966,ens|ENST00000361445,mRNA|BC117166,mRNA|AB209995,ref|NM_004958,ens|EN	121	121	100	510	28686	0.446281	177	264	237.074	244	0	237.074	244
1	11293384..11293561	mRNA|U88966,ens|ENST00000361445,mRNA|BC117166,mRNA|AB209995,ref|NM_004958,ens|EN	178	178	100	537	38945	0.410112	147	259	218.781	226	0	218.781	226
1	11294218..11294388	mRNA|U88966,ens|ENST00000361445,mRNA|BC117166,mRNA|AB209995,ref|NM_004958,ens|EN	171	171	100	348	24406	0.520468	96	174	142.713	145	0	142.713	145
1	11297904..11298023	mRNA|U88966,ens|ENST00000361445,mRNA|BC117166,mRNA|AB209995,ref|NM_004958,ens|EN	120	120	100	386	18768	0.541667	105	195	156.4	171	0	156.4	171
1	11298025..11298144	mRNA|U88966,ens|ENST00000361445,mRNA|BC117166,mRNA|AB209995,ref|NM_004958,ens|EN	120	120	100	384	19502	0.55	109	194	162.517	171	0	162.517	171
1	11298520..11298725	mRNA|U88966,ens|ENST00000361445,mRNA|BC117166,mRNA|AB209995,ref|NM_004958,ens|EN	206	206	100	175	12859	0.548544	32	83	62.4223	67	0	62.4223	67
1	11300319..11300438	mRNA|U88966,ens|ENST00000361445,mRNA|BC117166,mRNA|AB209995,ref|NM_004958,ens|EN	120	120	100	208	10311	0.525	61	108	85.925	89	0	85.925	89
1	11300441..11300632	mRNA|U88966,ens|ENST00000361445,mRNA|BC117166,mRNA|AB209995,ref|NM_004958,ens|EN	192	192	100	293	20901	0.5625	61	140	108.859	112	0	108.859	112
1	11301632..11301810	mRNA|U88966,ens|ENST00000361445,mRNA|BC117166,mRNA|AB209995,ref|NM_004958,ens|EN	179	179	100	226	16544	0.50838	67	109	92.4246	94	0	92.4246	94
1	11303222..11303408	mRNA|U88966,ens|ENST00000361445,mRNA|BC117166,mRNA|AB209995,ref|NM_004958,ens|EN	187	187	100	347	26082	0.491979	99	164	139.476	144	0	139.476	144
1	11307719..11308173	mRNA|U88966,ens|ENST00000361445,mRNA|BC117166,mRNA|AB209995,ref|NM_004958,ens|EN	455	455	100	1801	166977	0.505495	99	620	366.976	370	0	366.976	370
1	11313920..11314107	mRNA|U88966,ens|ENST00000361445,mRNA|BC117166,mRNA|AB209995,ref|NM_004958,ens|EN	188	188	100	168	11960	0.478723	43	83	63.617	63	0	63.617	63
1	11316092..11316286	mRNA|U88966,ens|ENST00000361445,mRNA|BC117166,mRNA|AB209995,ref|NM_004958,ens|EN	195	195	100	147	10904	0.538462	36	70	55.9179	55	0	55.9179	55
1	11317016..11317280	mRNA|U88966,ens|ENST00000361445,mRNA|BC117166,mRNA|AB209995,ref|NM_004958,ens|EN	265	260	98	250	21407	0.543396	27	109	80.7811	89	0	80.7811	89
1	11318436..11318666	mRNA|U88966,ens|ENST00000361445,mRNA|BC117166,mRNA|AB209995,ref|NM_004958,ens|EN	231	231	100	277	21649	0.4329	52	117	93.7186	95	0	93.7186	95
1	11319306..11319542	mRNA|U88966,ens|ENST00000361445,mRNA|BC117166,mRNA|AB209995,ref|NM_004958,ens|EN	237	180	75	114	8942	0.506329	17	50	37.73	42	0	37.73	42
1	11333616..11334154	ens|ENST00000483738,ens|ENST00000376810,mRNA|AK222808,mRNA|BT006832,mRNA|BC00446	539	477	88	462	44419	0.575139	21	129	82.41	92	0	82.41	92
1	11345673..11346252	ens|ENST00000483738,ens|ENST00000376810,mRNA|AK222808,mRNA|BT006832,mRNA|BC00446	580	580	100	1649	163709	0.553448	68	447	282.257	303	0	282.257	303
1	11354781..11354978	ens|ENST00000483738,ens|ENST00000486588,ens|ENST00000376804	198	198	100	372	28429	0.520202	79	176	143.581	147	0	143.581	147
1	11560997..11562114	ccds|CCDS41247.1,mRNA|AB037758,ens|ENST00000389575,ens|ENST00000294484,mRNA|AB38	1118	1118	100	1144	115895	0.637746	44	143	103.664	113	0	103.664	113
1	11562756..11562974	ccds|CCDS41247.1,mRNA|AB037758,ens|ENST00000389575,ens|ENST00000294484,mRNA|AB38	219	219	100	282	21365	0.557078	60	117	97.5571	103	0	97.5571	103
1	11574371..11574567	ccds|CCDS41247.1,mRNA|AB037758,ens|ENST00000389575,ens|ENST00000294484,mRNA|AB38	197	187	94	151	11145	0.51269	26	72	56.5787	63	0	56.5787	63
1	11575398..11575598	ccds|CCDS41247.1,mRNA|AB037758,ens|ENST00000389575,ens|ENST00000294484,mRNA|AB38	201	201	100	184	14881	0.58209	51	90	74.0348	74	0	74.0348	74
1	11575976..11576182	ccds|CCDS41247.1,mRNA|AB037758,ens|ENST00000389575,ens|ENST00000294484,mRNA|AB38	207	202	97	133	10797	0.584541	26	64	52.1594	56	0	52.1594	56
1	11577478..11577666	ccds|CCDS41247.1,mRNA|AB037758,ens|ENST00000389575,ens|ENST00000294484,mRNA|AB38	189	163	86	116	8202	0.592593	27	57	43.4021	47	0	43.4021	47
1	11579419..11579640	ccds|CCDS41247.1,mRNA|AB037758,ens|ENST00000389575,ens|ENST00000294484,mRNA|AB38	222	178	80	100	7986	0.630631	20	46	35.973	36	0	35.973	36
1	11579694..11579910	ccds|CCDS41247.1,mRNA|AB037758,ens|ENST00000389575,ens|ENST00000294484,mRNA|AB38	217	0	0	47	3147	0.64977	11	19	14.5023	14	0	14.5023	14
1	11580746..11580934	ccds|CCDS41247.1,mRNA|AB037758,ens|ENST00000389575,ens|ENST00000294484,mRNA|AB38	189	52	27	61	4182	0.634921	11	31	22.127	22	0	22.127	22
1	11583973..11584092	ccds|CCDS41247.1,mRNA|AB037758,ens|ENST00000389575,ens|ENST00000294484,mRNA|AB38	120	13	10	54	3062	0.65	20	30	25.5083	26	0	25.5083	26
1	11584095..11584214	ccds|CCDS41247.1,mRNA|AB037758,ens|ENST00000389575,ens|ENST00000294484,mRNA|AB38	120	0	0	42	2006	0.558333	7	24	16.7167	18	0	16.7167	18
1	11585174..11585343	ccds|CCDS41247.1,mRNA|AB037758,ens|ENST00000389575,ens|ENST00000294484,mRNA|AB38	170	170	100	121	8417	0.564706	35	62	49.5118	50	0	49.5118	50
1	11586661..11586863	ccds|CCDS41247.1,mRNA|AB037758,ens|ENST00000389575,ens|ENST00000294484,mRNA|AB38	203	0	0	70	5055	0.566502	17	29	24.9015	26	0	24.9015	26
1	11589552..11590041	ccds|CCDS41247.1,mRNA|AB037758,ens|ENST00000389575,ens|ENST00000294484,mRNA|AB38	490	0	0	107	9042	0.632653	10	23	18.4531	19	0	18.4531	19
1	11590904..11591069	ccds|CCDS41247.1,mRNA|AB037758,ens|ENST00000389575,ens|ENST00000294484,mRNA|AB38	166	159	95	95	6394	0.596386	29	47	38.5181	39	0	38.5181	39
1	11591534..11591766	ccds|CCDS41247.1,mRNA|AB037758,ens|ENST00000389575,ens|ENST00000294484,mRNA|AB38	233	143	61	105	7249	0.648069	17	42	31.1116	32	0	31.1116	32
1	11593759..11593931	ccds|CCDS41247.1,mRNA|AB037758,ens|ENST00000389575,ens|ENST00000294484,mRNA|AB38	173	0	0	37	2831	0.491329	6	20	15.948	17	0	15.948	17
1	11594395..11594597	ccds|CCDS41247.1,mRNA|AB037758,ens|ENST00000389575,ens|ENST00000294484,mRNA|AB38	203	135	66	84	6617	0.596059	18	40	32.5961	33	0	32.5961	33
1	11594875..11595056	ccds|CCDS41247.1,mRNA|AB037758,ens|ENST00000389575,ens|ENST00000294484,mRNA|AB38	182	144	79	114	7254	0.604396	25	48	39.8571	44.5	0	39.8571	44.5
1	11595060..11595179	ccds|CCDS41247.1,mRNA|AB037758,ens|ENST00000389575,ens|ENST00000294484,mRNA|AB38	120	69	57	83	3737	0.666667	19	43	31.1417	32	0	31.1417	32
1	11595516..11595680	ccds|CCDS41247.1,mRNA|AB037758,ens|ENST00000389575,ens|ENST00000294484,mRNA|AB38	165	98	59	64	4911	0.618182	17	36	29.7636	31	0	29.7636	31
1	11596435..11596599	ccds|CCDS41247.1,mRNA|AB037758,ens|ENST00000389575,ens|ENST00000294484,mRNA|AB38	165	107	64	88	5357	0.612121	16	43	32.4667	35	0	32.4667	35
1	11596602..11596805	ccds|CCDS41247.1,mRNA|AB037758,ens|ENST00000389575,ens|ENST00000294484,mRNA|AB38	204	90	44	98	5912	0.666667	14	38	28.9804	28	0	28.9804	28
1	11708247..11708449	ref|FBXO2,ref|NM_012168,mRNA|BC025233,ens|ENST00000354287	203	128	63	82	6339	0.546798	8	42	31.2266	34	0	31.2266	34
1	11708678..11708911	ref|NM_012168,ref|FBXO2,mRNA|BC096747,mRNA|AF187318,mRNA|BC025233,mRNA|DQ892849,	234	183	78	98	8184	0.641026	23	45	34.9658	36	0	34.9658	36
1	11709139..11709315	ref|NM_012168,ref|FBXO2,mRNA|BC096747,mRNA|AF187318,mRNA|CU692940,mRNA|BC025233,	177	0	0	26	2062	0.666667	3	15	11.6497	13	0	11.6497	13
1	11709831..11710110	ref|NM_012168,ref|FBXO2,mRNA|BC096747,mRNA|AF187318,mRNA|BC025233,mRNA|CU692940,	280	0	0	62	5384	0.610714	7	28	19.2286	19	0	19.2286	19
1	11710474..11710859	ref|NM_012168,ref|FBXO2,mRNA|BC096747,mRNA|AF187318,mRNA|CU692940,mRNA|BC025233,	386	230	59	158	14501	0.717617	5	74	37.5363	36	0	37.5363	36
1	11714224..11714445	ref|FBXO2,ref|NM_012168,mRNA|BC096747,mRNA|AF187318,mRNA|CU692940,mRNA|BC025233,	222	0	0	37	2944	0.720721	5	19	13.2613	14	0	13.2613	14
1	11715810..11715939	ref|NM_033182,ens|ENST00000251547,mRNA|CR749368,ref|NM_001014765,ens|ENST0000037	130	130	100	113	6745	0.561538	34	63	51.8846	55	0	51.8846	55
1	11716030..11716159	ref|NM_033182,mRNA|HQ448180,ens|ENST00000251547,mRNA|CR749368,ref|NM_001014765,e	130	130	100	119	6825	0.592308	38	60	52.5	55	0	52.5	55
1	11718290..11718710	ref|NM_033182,mRNA|HQ448180,ens|ENST00000251547,mRNA|CR749368,ref|NM_001014765,m	421	0	0	102	7601	0.577197	10	28	18.0546	19	0	18.0546	19
1	11718715..11718920	mRNA|HQ448180,ref|NM_033182,ens|ENST00000251547,mRNA|CR749368,ref|NM_001014765,m	206	166	80	113	7838	0.679612	22	50	38.0485	38	0	38.0485	38
1	11721193..11721404	mRNA|HQ448180,ref|NM_033182,ens|ENST00000251547,mRNA|CR749368,ref|NM_001014765,m	212	147	69	83	6748	0.627358	15	42	31.8302	34	0	31.8302	34
1	11728664..11728793	ref|NM_018438,mRNA|AF129536,ens|ENST00000376753,ref|FBXO6,mRNA|BC020880,mRNA|AK3	130	130	100	125	7452	0.607692	44	65	57.3231	59	0	57.3231	59
1	11728884..11729013	ref|NM_018438,mRNA|AF129536,ens|ENST00000376753,mRNA|CU676766,ref|FBXO6,mRNA|HQ4	130	130	100	112	6372	0.6	33	58	49.0154	53	0	49.0154	53
1	11731319..11731536	ref|NM_018438,mRNA|AF129536,ens|ENST00000376753,mRNA|CU676766,ref|FBXO6,mRNA|HQ4	218	173	79	101	7715	0.513761	15	43	35.3899	38	0	35.3899	38
1	11731969..11732159	ref|NM_018438,mRNA|AF129536,ens|ENST00000376753,mRNA|CU676766,ref|FBXO6,mRNA|HQ4	191	191	100	226	17526	0.565445	61	111	91.7592	96	0	91.7592	96
1	11733335..11733512	ref|NM_018438,mRNA|AF129536,ens|ENST00000376753,mRNA|CU676766,ref|FBXO6,mRNA|HQ4	178	177	99	116	7564	0.589888	29	52	42.4944	41	0	42.4944	41
1	11733665..11733784	ref|NM_018438,mRNA|AF129536,ens|ENST00000376753,mRNA|CU676766,ref|FBXO6,mRNA|HQ4	120	112	93	143	6522	0.625	28	78	54.35	57	0	54.35	57
1	11733788..11733967	ref|NM_018438,mRNA|AF129536,ens|ENST00000376753,mRNA|CU676766,ref|FBXO6,mRNA|HQ4	180	180	100	177	11385	0.6	31	87	63.2556	69	0	63.2556	69
1	11734788..11734959	mRNA|AK094316,mRNA|CU677251,mRNA|AK027327,ens|ENST00000376672,ref|MAD2L2,mRNA|DQ	172	172	100	156	11201	0.593023	40	78	65.1221	66.5	0	65.1221	66.5
1	11735058..11735253	mRNA|AK094316,mRNA|AK027327,mRNA|CU677251,ens|ENST00000376672,ref|MAD2L2,mRNA|DQ	196	159	81	93	6783	0.545918	24	41	34.6071	35	0	34.6071	35
1	11735666..11736103	mRNA|AK094316,mRNA|AK027327,mRNA|CU677251,ens|ENST00000376672,ens|ENST0000044565	438	201	45	153	12406	0.570776	16	41	28.3265	28	0	28.3265	28
1	11736109..11736228	mRNA|AK094316,mRNA|CU677251,mRNA|AK027327,ens|ENST00000376672,ens|ENST0000044565	120	0	0	32	1598	0.591667	8	17	13.3167	13	0	13.3167	13
1	11736894..11737058	mRNA|AK094316,mRNA|CU677251,mRNA|AK027327,ens|ENST00000376672,ens|ENST0000044565	165	162	98	102	7136	0.563636	28	53	43.2485	44	0	43.2485	44
1	11737455..11737688	mRNA|AK094316,mRNA|AK027327,mRNA|CU677251,ens|ENST00000376672,ens|ENST0000044565	234	0	0	41	2979	0.58547	8	17	12.7308	14	0	12.7308	14
1	11740348..11740658	mRNA|AK094316,mRNA|AK027327,mRNA|CU677251,ens|ENST00000376672,ens|ENST0000044565	311	311	100	387	32691	0.62701	47	129	105.093	106	0	105.093	106
1	11766281..11766410	mRNA|AY358750,ref|NM_198545,mRNA|AK075558,mRNA|BC111064,ens|ENST00000294485,ref|	130	130	100	110	6798	0.638462	44	57	52.2923	52	0	52.2923	52
1	11766496..11766756	mRNA|AY358750,ref|NM_198545,mRNA|AB301919,mRNA|AK075558,ccds|CCDS135.1,mRNA|BC11	261	186	71	106	8964	0.67433	17	47	34.3448	35	0	34.3448	35
1	11769325..11769444	mRNA|AY358750,ref|NM_198545,mRNA|AB301919,mRNA|AK075558,ccds|CCDS135.1,mRNA|BC11	120	69	57	114	4586	0.641667	19	66	38.2167	35	0	38.2167	35
1	11769450..11769569	mRNA|AY358750,ref|NM_198545,mRNA|AB301919,mRNA|AK075558,ccds|CCDS135.1,mRNA|BC11	120	120	100	160	8438	0.633333	60	76	70.3167	71	0	70.3167	71
1	11771843..11771962	mRNA|AY358750,ref|NM_198545,mRNA|AB301919,mRNA|AK075558,ccds|CCDS135.1,mRNA|BC11	120	100	83	131	6126	0.6	23	75	51.0583	54	0	51.0583	54
1	11771968..11772087	mRNA|AY358750,ref|NM_198545,mRNA|AB301919,ccds|CCDS135.1,mRNA|AK075558,mRNA|BC11	120	120	100	156	8051	0.533333	47	76	67.0917	71	0	67.0917	71
1	11772319..11772490	mRNA|AY358750,ref|NM_198545,mRNA|AB301919,mRNA|AK075558,ccds|CCDS135.1,mRNA|AK31	172	172	100	192	12904	0.546512	54	89	75.0233	77	0	75.0233	77
1	11775160..11775345	mRNA|AY358750,ref|NM_198545,mRNA|AB301919,mRNA|AK075558,ccds|CCDS135.1,mRNA|AK31	186	186	100	196	13831	0.580645	45	89	74.3387	78	0	74.3387	78
1	11779595..11779714	mRNA|AY358750,ref|NM_198545,mRNA|AB301919,mRNA|AK075558,ccds|CCDS135.1,mRNA|AK31	120	70	58	86	4268	0.675	21	52	35.5667	36	0	35.5667	36
1	11779719..11779838	mRNA|AY358750,ref|NM_198545,mRNA|AK075558,mRNA|AK311439,mRNA|BC111064,ens|ENST00	120	120	100	98	5648	0.591667	30	56	47.0667	51	0	47.0667	51
1	11782743..11782868	mRNA|AX747479,mRNA|AK092318,mRNA|AK075558,mRNA|AK125437,ens|ENST00000294485	126	102	80	69	4190	0.428571	27	39	33.254	33	0	33.254	33
1	11796234..11796440	mRNA|BC011946,ccds|CCDS136.1,ccds|CCDS30586.1,ens|ENST00000400895,ens|ENST000004	207	160	77	133	9137	0.623188	18	63	44.1353	45	0	44.1353	45
1	11804563..11804687	mRNA|BC011946,ccds|CCDS30586.1,ccds|CCDS136.1,ens|ENST00000400895,ens|ENST000004	125	27	21	61	3356	0.608	20	32	26.832	27	0	26.832	27
1	11805809..11805982	mRNA|BC011946,ccds|CCDS30586.1,ccds|CCDS136.1,ens|ENST00000400895,ens|ENST000004	174	174	100	117	8245	0.545977	35	56	47.3851	51	0	47.3851	51
1	11806079..11806360	mRNA|BC011946,ccds|CCDS136.1,ccds|CCDS30586.1,ens|ENST00000400895,ens|ENST000004	282	273	96	129	10880	0.489362	27	48	38.5816	38	0	38.5816	38
1	11807395..11807601	mRNA|BC011946,ccds|CCDS30586.1,ccds|CCDS136.1,ens|ENST00000400895,ens|ENST000004	207	0	0	68	4928	0.623188	13	29	23.8068	25	0	23.8068	25
1	11808435..11808633	mRNA|BC011946,ccds|CCDS30586.1,ccds|CCDS136.1,ens|ENST00000400895,ens|ENST000004	199	175	87	110	8933	0.59799	24	55	44.8894	50	0	44.8894	50
1	11810075..11810194	mRNA|BC011946,ccds|CCDS136.1,ens|ENST00000400895,ens|ENST00000452018,mRNA|AK2900	120	93	77	78	4048	0.533333	25	42	33.7333	32.5	0	33.7333	32.5
1	11810197..11810316	mRNA|BC011946,ens|ENST00000400895,ens|ENST00000452018,mRNA|AK290042,ens|ENST0000	120	0	0	50	2380	0.666667	11	27	19.8333	22	0	19.8333	22
1	11821863..11822212	ens|ENST00000433342	350	316	90	350	28973	0.654286	16	120	82.7771	100	0	82.7771	100
1	11822215..11822409	ens|ENST00000433342	195	195	100	250	17359	0.661538	40	113	89.0154	98	0	89.0154	98
1	11824302..11824512	ens|ENST00000433342	211	211	100	314	22808	0.56872	46	138	108.095	117	0	108.095	117
1	11825856..11826580	ens|ENST00000433342,ens|ENST00000435090,mRNA|BC128092,mRNA|BC128091	725	725	100	1223	120196	0.645517	39	345	165.786	143	0	165.786	143
1	11826708..11826882	ens|ENST00000433342	175	175	100	319	22994	0.577143	92	162	131.394	131	0	131.394	131
1	11827077..11827357	mRNA|AL833920,ens|ENST00000433342,ens|ENST00000484153	281	268	95	260	23028	0.608541	22	128	81.9502	82	0	81.9502	82
1	11828141..11828459	mRNA|AL833920,ens|ENST00000433342,ens|ENST00000484153	319	319	100	268	23666	0.62069	45	92	74.1975	77	0	74.1975	77
1	11831514..11831686	mRNA|AL833920,ens|ENST00000433342,ens|ENST00000484153	173	173	100	143	9577	0.566474	39	65	55.3584	55	0	55.3584	55
1	11832139..11832267	mRNA|AL833920,ens|ENST00000433342,ens|ENST00000484153	129	129	100	141	8657	0.612403	51	73	67.1085	69	0	67.1085	69
1	11835438..11835557	mRNA|AL833920,ens|ENST00000433342,mRNA|AL834308,ens|ENST00000484153,ens|ENST0000	120	120	100	102	5359	0.591667	34	52	44.6583	45	0	44.6583	45
1	11835561..11835680	mRNA|AL833920,ens|ENST00000433342,mRNA|AL834308,ens|ENST00000484153,ens|ENST0000	120	93	77	93	4260	0.6	22	50	35.5	35	0	35.5	35
1	11836449..11836681	mRNA|AL833920,ens|ENST00000433342,mRNA|AL834308,ens|ENST00000484153,ens|ENST0000	233	233	100	270	20372	0.652361	48	108	87.4335	97	0	87.4335	97
1	11838693..11839126	mRNA|BC034298,mRNA|AL833926,ens|ENST00000433342,ens|ENST00000376620,mRNA|AL83430	434	434	100	368	31415	0.64977	46	96	72.3848	72	0	72.3848	72
1	11839807..11840012	mRNA|AL833926,ens|ENST00000433342,mRNA|AL834308,mRNA|BC031692,ens|ENST0000044927	206	0	0	59	4306	0.674757	16	25	20.9029	21	0	20.9029	21
1	11842179..11842362	mRNA|AL833926,ens|ENST00000433342,mRNA|AL834308,mRNA|BC031692,ens|ENST0000044927	184	169	91	106	7793	0.619565	22	51	42.3533	46	0	42.3533	46
1	11844181..11844639	mRNA|AL833926,ens|ENST00000433342,mRNA|AL834308,mRNA|BC031692,ens|ENST0000044927	459	420	91	376	34092	0.653595	23	112	74.2702	77	0	74.2702	77
1	11845152..11845375	mRNA|AL833926,ens|ENST00000433342,mRNA|AL834308,ens|ENST00000475041,mRNA|BC03169	224	224	100	205	15816	0.691964	39	89	70.6071	75	0	70.6071	75
1	11847417..11847536	ref|NM_005957,mRNA|AL833926,ens|ENST00000376592,ens|ENST00000376590,ens|ENST0000	120	120	100	112	6360	0.641667	39	61	53	53	0	53	53
1	11847540..11847659	ref|NM_005957,mRNA|AL833926,ens|ENST00000376592,ens|ENST00000376590,ens|ENST0000	120	105	87	102	4659	0.6	25	53	38.825	36	0	38.825	36
1	11847931..11848390	ref|NM_005957,mRNA|AL833926,ens|ENST00000376592,ens|ENST00000433342,ens|ENST0000	460	417	90	301	28461	0.647826	9	85	61.8696	69	0	61.8696	69
1	11848395..11848514	ref|NM_005957,mRNA|AL833926,ens|ENST00000376592,ens|ENST00000433342,ens|ENST0000	120	120	100	106	5553	0.575	37	53	46.275	47	0	46.275	47
1	11848670..11848875	ref|NM_005957,mRNA|AL833926,ens|ENST00000376592,ens|ENST00000376590,ens|ENST0000	206	206	100	233	18443	0.601942	50	114	89.5291	92	0	89.5291	92
1	11849299..11849418	ref|NM_005957,mRNA|AL833926,ens|ENST00000376592,ens|ENST00000376590,ens|ENST0000	120	120	100	110	5753	0.608333	34	55	47.9417	48	0	47.9417	48
1	11849424..11849543	ref|NM_005957,ens|ENST00000376592,ens|ENST00000376590,ens|ENST00000433342,mRNA|A	120	89	74	92	4327	0.575	21	52	36.0583	34	0	36.0583	34
1	11850760..11850935	ccds|CCDS137.1,ref|NM_005957,mRNA|AJ237672,ens|ENST00000376592,mRNA|AK312907,ens	176	176	100	214	15302	0.556818	56	102	86.9432	89	0	86.9432	89
1	11851260..11851484	ccds|CCDS137.1,ref|NM_005957,mRNA|AJ237672,mRNA|AK312907,ens|ENST00000376592,ens	225	166	73	125	9595	0.568889	11	61	42.64	47	0	42.64	47
1	11852282..11852451	ccds|CCDS137.1,ref|NM_005957,mRNA|AJ237672,mRNA|AK312907,ens|ENST00000376592,ens	170	170	100	178	12398	0.541176	32	90	72.9294	79	0	72.9294	79
1	11853955..11854146	ccds|CCDS137.1,ref|NM_005957,mRNA|AJ237672,mRNA|AK312907,ens|ENST00000376592,ens	192	192	100	142	10777	0.645833	34	73	56.1302	56	0	56.1302	56
1	11854397..11854567	ccds|CCDS137.1,ref|NM_005957,mRNA|AJ237672,mRNA|AK312907,ens|ENST00000376592,ens	171	171	100	138	10393	0.51462	34	71	60.7778	65	0	60.7778	65
1	11854721..11854913	ccds|CCDS137.1,ref|NM_005957,mRNA|AJ237672,ens|ENST00000376592,mRNA|AK312907,ens	193	131	67	87	6091	0.585492	19	40	31.5596	32	0	31.5596	32
1	11855160..11855429	ccds|CCDS137.1,ref|NM_005957,mRNA|AJ237672,ens|ENST00000376592,mRNA|AK312907,ens	270	270	100	241	20556	0.592593	37	102	76.1333	80	0	76.1333	80
1	11856257..11856425	ccds|CCDS137.1,ref|NM_005957,mRNA|AJ237672,ens|ENST00000376592,mRNA|AK312907,ens	169	66	39	69	4723	0.544379	17	36	27.9467	29	0	27.9467	29
1	11860262..11860453	ccds|CCDS137.1,ref|NM_005957,mRNA|AJ237672,mRNA|AK312907,ens|ENST00000376592,ens	192	192	100	135	9596	0.541667	34	63	49.9792	50	0	49.9792	50
1	11861225..11861536	ccds|CCDS137.1,ref|NM_005957,mRNA|AJ237672,ens|ENST00000376592,mRNA|AK312907,ens	312	255	81	183	15490	0.592949	13	71	49.6538	55	0	49.6538	55
1	11862916..11863195	ccds|CCDS137.1,ref|NM_005957,mRNA|AJ237672,mRNA|AK312907,ens|ENST00000376592,ens	280	280	100	311	26742	0.564286	50	132	95.5071	100	0	95.5071	100
1	11863459..11863675	ref|NM_005957,mRNA|AY046563,ens|ENST00000431243,mRNA|AY046560,mRNA|AK312907,ens|	217	217	100	162	12256	0.617512	39	69	56.4793	59	0	56.4793	59
1	11866203..11866413	mRNA|AK307098,mRNA|D28475,ref|CLCN6,mRNA|AY046560,mRNA|BC117420,ens|ENST00000346	211	211	100	186	15696	0.658768	35	96	74.3886	77	0	74.3886	77
1	11867083..11867292	ccds|CCDS41249.1,ens|ENST00000376491,mRNA|AK307098,mRNA|D28475,ref|CLCN6,ccds|CC	210	210	100	186	14700	0.461905	34	89	70	72	0	70	72
1	11875835..11876047	ccds|CCDS41249.1,ens|ENST00000376491,mRNA|AK307098,mRNA|D28475,ref|CLCN6,ccds|CC	213	213	100	407	31571	0.41784	87	182	148.23	154	0	148.23	154
1	11876556..11876746	ccds|CCDS41249.1,ens|ENST00000376491,mRNA|AK307098,mRNA|D28475,ref|CLCN6,ccds|CC	191	191	100	261	18730	0.481675	46	125	98.0628	105	0	98.0628	105
1	11879482..11879680	ccds|CCDS41249.1,ens|ENST00000376491,mRNA|D28475,ref|CLCN6,ccds|CCDS138.1,mRNA|B	199	199	100	333	24098	0.442211	82	151	121.106	122	0	121.106	122
1	11880349..11880470	ccds|CCDS41249.1,ens|ENST00000376491,mRNA|D28475,ref|CLCN6,ccds|CCDS138.1,mRNA|B	122	92	75	69	3803	0.311475	23	37	31.1721	32	0	31.1721	32
1	11882757..11882960	ccds|CCDS41249.1,ens|ENST00000376491,mRNA|D28475,ref|CLCN6,ccds|CCDS138.1,mRNA|B	204	204	100	170	12133	0.514706	42	73	59.4755	58.5	0	59.4755	58.5
1	11883783..11883981	ccds|CCDS41249.1,ens|ENST00000376491,mRNA|D28475,ref|CLCN6,ccds|CCDS138.1,mRNA|B	199	199	100	599	45689	0.487437	165	268	229.593	236	0	229.593	236
1	11884414..11884618	ccds|CCDS41249.1,ens|ENST00000376491,mRNA|D28475,ref|CLCN6,ccds|CCDS138.1,mRNA|B	205	205	100	445	34775	0.521951	104	214	169.639	179	0	169.639	179
1	11886175..11886352	ccds|CCDS41249.1,ens|ENST00000376491,mRNA|D28475,ref|CLCN6,ccds|CCDS138.1,mRNA|B	178	178	100	1014	74025	0.438202	274	494	415.865	423.5	0	415.865	423.5
1	11887055..11887257	ccds|CCDS41249.1,ens|ENST00000376491,mRNA|D28475,ref|CLCN6,ccds|CCDS138.1,mRNA|B	203	203	100	215	15254	0.527094	38	89	75.1429	80	0	75.1429	80
1	11888108..11888332	ccds|CCDS41249.1,ens|ENST00000376491,mRNA|D28475,ref|CLCN6,ccds|CCDS138.1,mRNA|B	225	225	100	753	56746	0.466667	168	303	252.213	265	0	252.213	265
1	11888443..11888643	ccds|CCDS41249.1,mRNA|D28475,ref|CLCN6,ccds|CCDS138.1,mRNA|BC117420,ens|ENST0000	201	201	100	255	17647	0.492537	41	111	87.8109	96	0	87.8109	96
1	11889250..11889465	mRNA|D28475,ref|CLCN6,ccds|CCDS138.1,mRNA|BC117420,ens|ENST00000346436,ens|ENST0	216	216	100	228	17646	0.486111	50	101	81.6944	86	0	81.6944	86
1	11893484..11893677	mRNA|D28475,ref|CLCN6,ccds|CCDS138.1,mRNA|BC117420,ens|ENST00000346436,ens|ENST0	194	194	100	384	26283	0.458763	74	163	135.474	146	0	135.474	146
1	11893920..11894093	mRNA|D28475,ref|CLCN6,ccds|CCDS138.1,mRNA|BC117420,ens|ENST00000346436,ens|ENST0	174	174	100	355	25353	0.477011	94	174	145.707	150.5	0	145.707	150.5
1	11894309..11894717	mRNA|D28475,ref|CLCN6,ccds|CCDS138.1,mRNA|BC117420,ens|ENST00000346436,ens|ENST0	409	406	99	268	24245	0.533007	28	78	59.2763	58	0	59.2763	58
1	11896055..11896252	mRNA|D28475,ref|CLCN6,ccds|CCDS138.1,mRNA|BC117420,ens|ENST00000346436,ens|ENST0	198	198	100	339	25652	0.550505	64	166	129.556	139	0	129.556	139
1	11897050..11897220	mRNA|D28475,ref|CLCN6,ccds|CCDS138.1,mRNA|BC117420,ens|ENST00000346436,ens|ENST0	171	171	100	299	21252	0.596491	92	145	124.275	128	0	124.275	128
1	11897337..11897456	mRNA|D28475,ref|CLCN6,ccds|CCDS138.1,mRNA|BC117420,ens|ENST00000346436,ens|ENST0	120	120	100	451	22269	0.525	115	243	185.575	188.5	0	185.575	188.5
1	11897461..11897580	mRNA|D28475,ref|CLCN6,ccds|CCDS138.1,mRNA|BC117420,ens|ENST00000346436,ens|ENST0	120	120	100	531	27718	0.575	183	254	230.975	239	0	230.975	239
1	11898410..11899099	mRNA|D28475,ref|CLCN6,ccds|CCDS138.1,mRNA|BC117420,ens|ENST00000346436,ens|ENST0	690	690	100	2643	258698	0.588406	165	576	374.925	349	0	374.925	349
1	11900099..11900282	mRNA|D28475,ref|CLCN6,ccds|CCDS138.1,mRNA|BC117420,ens|ENST00000346436,ens|ENST0	184	184	100	469	33681	0.554348	114	229	183.049	189	0	183.049	189
1	11906005..11906172	ref|NM_006172,mRNA|FJ706070,mRNA|FJ706072,ref|NPPA,mRNA|E01124,ens|ENST000004465	168	168	100	187	13690	0.517857	52	94	81.4881	86	0	81.4881	86
1	11907102..11907392	ref|NM_006172,mRNA|DQ893115,mRNA|FJ706070,mRNA|FJ706072,ref|NPPA,mRNA|E01124,ens	291	291	100	268	20842	0.632302	54	81	71.622	73	0	71.622	73
1	11907396..11907733	ref|NM_006172,mRNA|DQ893115,mRNA|FJ706070,mRNA|FJ706072,ref|NPPA,ens|ENST0000044	338	323	95	216	17202	0.517751	25	68	50.8935	54	0	50.8935	54
1	11917600..11917773	mRNA|E04439,mRNA|BC025785,ens|ENST00000376468,mRNA|E04397,ref|NM_002521,mRNA|E04	174	153	87	111	7979	0.465517	23	56	45.8563	51.5	0	45.8563	51.5
1	11918266..11918542	mRNA|E04439,mRNA|BC025785,ens|ENST00000376468,mRNA|E04397,ref|NM_002521,mRNA|E04	277	277	100	619	51724	0.628159	87	245	186.726	195	0	186.726	195
1	11918728..11918848	mRNA|BC025785,ens|ENST00000376468,ref|NM_002521,mRNA|CR542003,mRNA|E02602,ref|NP	121	121	100	322	18138	0.636364	100	173	149.901	160	0	149.901	160
1	11971181..11971295	-	115	0	0	29	1851	0.547826	7	20	16.0957	18	0	16.0957	18
1	11980357..11980477	ens|ENST00000376572,mRNA|AL833891,mRNA|BC004501,mRNA|BC035033,ref|NM_138346,ref|	121	121	100	96	5888	0.46281	43	53	48.6612	48	0	48.6612	48
1	11982552..11982680	ens|ENST00000376576,ens|ENST00000376572,mRNA|AB095933,mRNA|AL833891,mRNA|BC00450	129	129	100	105	5637	0.651163	32	51	43.6822	46	0	43.6822	46
1	11982723..11983334	ens|ENST00000376576,ens|ENST00000376572,mRNA|AB095933,mRNA|AB384349,mRNA|AL83389	612	607	99	370	32048	0.622549	29	78	52.366	51	0	52.366	51
1	11983341..11983576	ens|ENST00000376576,ens|ENST00000376572,mRNA|AB095933,mRNA|AB384349,mRNA|AL83389	236	236	100	285	20505	0.584746	34	131	86.8771	95.5	0	86.8771	95.5
1	11985210..11985299	ens|ENST00000376576,ens|ENST00000376572,mRNA|AB095933,mRNA|AB384349,mRNA|BC03503	90	0	0	33	1132	0.611111	3	22	12.5778	13	0	12.5778	13
1	11985314..11985496	ens|ENST00000376576,ens|ENST00000376572,mRNA|AB095933,mRNA|AB384349,mRNA|BC03503	183	160	87	137	9644	0.595628	26	72	52.6995	56	0	52.6995	56
1	11985509..11985897	ens|ENST00000376576,ens|ENST00000376572,mRNA|AB095933,mRNA|AB384349,mRNA|BC03503	389	35	8	95	5677	0.714653	3	46	14.5938	12	0	14.5938	12
1	11986015..11986135	ens|ENST00000376576,ens|ENST00000376572,mRNA|AB095933,mRNA|AB384349,mRNA|BC03503	121	0	0	14	743	0.801653	4	7	6.1405	6	0	6.1405	6
1	11986187..11986325	ens|ENST00000376576,ens|ENST00000376572,mRNA|AB095933,mRNA|AB384349,mRNA|BC03503	139	0	0	9	527	0.719424	2	6	3.79137	4	0	3.79137	4
1	11994808..11995029	mRNA|AK299150,ens|ENST00000376369,ens|ENST00000414311,mRNA|AK295254,mRNA|AB38511	222	95	42	82	6088	0.725225	14	36	27.4234	29	0	27.4234	29
1	12004507..12004738	mRNA|AK299150,ens|ENST00000376369,ens|ENST00000414311,mRNA|AK295254,mRNA|AB38511	232	158	68	95	7546	0.586207	19	44	32.5259	33	0	32.5259	33
1	12008005..12008223	mRNA|AK299150,ens|ENST00000376369,ens|ENST00000414311,mRNA|AK295254,mRNA|AB38511	219	83	37	75	5674	0.520548	11	34	25.9087	28	0	25.9087	28
1	12009848..12010027	mRNA|AK299150,ens|ENST00000376369,ens|ENST00000414311,mRNA|AK295254,mRNA|AB38511	180	78	43	69	4987	0.561111	14	34	27.7056	29	0	27.7056	29
1	12010390..12010567	mRNA|AK299150,ens|ENST00000376369,ens|ENST00000414311,mRNA|AK295254,mRNA|AB38511	178	165	92	91	7386	0.61236	22	48	41.4944	45	0	41.4944	45
1	12012577..12012800	mRNA|AK299150,ens|ENST00000376369,ens|ENST00000414311,mRNA|AK295254,mRNA|AB38511	224	150	66	94	7574	0.575893	21	46	33.808	34.5	0	33.808	34.5
1	12014531..12014721	mRNA|AK299150,ens|ENST00000376369,ens|ENST00000465920,ens|ENST00000414311,mRNA|A	191	144	75	100	6355	0.47644	15	43	33.2723	35	0	33.2723	35
1	12014782..12015005	mRNA|AK299150,ens|ENST00000376369,ens|ENST00000465920,ens|ENST00000414311,mRNA|A	224	0	0	71	4696	0.59375	10	29	20.9643	22	0	20.9643	22
1	12016986..12017105	mRNA|AK299150,ens|ENST00000376369,ens|ENST00000465920,ens|ENST00000414311,mRNA|A	120	115	95	110	5193	0.616667	27	55	43.2583	45	0	43.2583	45
1	12017110..12017300	mRNA|AK299150,ens|ENST00000376369,ens|ENST00000465920,ens|ENST00000414311,mRNA|A	191	191	100	188	12642	0.565445	35	77	66.1885	73	0	66.1885	73
1	12017872..12018105	mRNA|AK299150,ens|ENST00000376369,ens|ENST00000465920,ens|ENST00000414311,mRNA|A	234	234	100	193	15628	0.602564	43	83	66.7863	68.5	0	66.7863	68.5
1	12018594..12018791	mRNA|AK299150,ens|ENST00000376369,ens|ENST00000414311,mRNA|AK295254,mRNA|AB38511	198	198	100	169	13823	0.590909	40	88	69.8131	70	0	69.8131	70
1	12020700..12020917	mRNA|AK299150,ens|ENST00000376369,ens|ENST00000414311,mRNA|AK295254,mRNA|AB38511	218	0	0	18	1546	0.610092	4	9	7.09174	8	0	7.09174	8
1	12023479..12023698	mRNA|AK299150,ens|ENST00000376369,ens|ENST00000414311,mRNA|AK295254,mRNA|AB38511	220	0	0	64	5005	0.590909	16	27	22.75	23	0	22.75	23
1	12024166..12024341	mRNA|AK299150,ens|ENST00000376369,ens|ENST00000414311,mRNA|AK295254,mRNA|AB38511	176	35	19	60	4423	0.602273	15	32	25.1307	27	0	25.1307	27
1	12024627..12024815	mRNA|AK299150,ens|ENST00000376369,ens|ENST00000414311,mRNA|AK295254,mRNA|AB38511	189	0	0	17	1491	0.582011	2	11	7.88889	8	0	7.88889	8
1	12025524..12025739	mRNA|AK299150,ens|ENST00000376369,ens|ENST00000470133,ens|ENST00000414311,mRNA|A	216	0	0	28	1996	0.611111	4	14	9.24074	9	0	9.24074	9
1	12026228..12026403	mRNA|AK299150,ens|ENST00000376369,ens|ENST00000470133,ens|ENST00000414311,mRNA|A	176	0	0	23	1629	0.579545	8	11	9.25568	9	0	9.25568	9
1	12026977..12027172	mRNA|AK299150,ens|ENST00000376369,ens|ENST00000414311,mRNA|AK295254,ens|ENST0000	196	0	0	44	3517	0.607143	6	23	17.9439	19	0	17.9439	19
1	12030684..12030866	mRNA|AK299150,ens|ENST00000376369,ens|ENST00000414311,mRNA|AK295254,ens|ENST0000	183	0	0	25	2116	0.540984	1	16	11.5628	14	0	11.5628	14
1	12032875..12033065	mRNA|AK299150,ens|ENST00000376369,mRNA|AK124035,ens|ENST00000414311,mRNA|AK29525	191	47	24	72	4964	0.570681	18	33	25.9895	26	0	25.9895	26
1	12034689..12034902	mRNA|AK299150,ens|ENST00000376369,mRNA|AK124035,ens|ENST00000414311,mRNA|AK29525	214	0	0	40	3248	0.607477	2	20	15.1776	18	0	15.1776	18
1	12049181..12049360	mRNA|DQ894181,ens|ENST00000484391,mRNA|AK289828,ccds|CCDS30587.1,mRNA|AY028429,m	180	180	100	132	9485	0.472222	31	62	52.6944	56	0	52.6944	56
1	12052590..12052761	mRNA|DQ894181,mRNA|AK289828,ccds|CCDS30587.1,mRNA|AY028429,mRNA|BC017061,mRNA|AF	172	172	100	303	20714	0.511628	90	141	120.424	125	0	120.424	125
1	12056143..12056344	mRNA|DQ894181,mRNA|AK289828,ccds|CCDS30587.1,mRNA|AY028429,mRNA|BC017061,mRNA|AF	202	202	100	224	17272	0.519802	45	107	85.505	86.5	0	85.505	86.5
1	12057372..12057550	mRNA|DQ894181,mRNA|AK289828,ccds|CCDS30587.1,mRNA|AY028429,mRNA|BC017061,mRNA|AF	179	179	100	195	13989	0.547486	51	98	78.1508	81	0	78.1508	81
1	12058772..12058950	mRNA|DQ894181,mRNA|AK289828,ccds|CCDS30587.1,mRNA|AY028429,mRNA|BC017061,mRNA|AF	179	179	100	334	21073	0.513966	57	153	117.726	126	0	117.726	126
1	12058952..12059146	mRNA|DQ894181,mRNA|AK289828,ccds|CCDS30587.1,mRNA|AY028429,mRNA|BC017061,mRNA|AF	195	195	100	362	24956	0.574359	70	158	127.985	143	0	127.985	143
1	12061470..12061696	mRNA|DQ894181,mRNA|AK289828,ccds|CCDS30587.1,mRNA|AY028429,mRNA|BC017061,mRNA|AF	227	227	100	160	10848	0.524229	37	55	47.7885	48	0	47.7885	48
1	12061699..12061909	mRNA|DQ894181,mRNA|AK289828,ccds|CCDS30587.1,mRNA|AY028429,mRNA|BC017061,mRNA|AF	211	211	100	196	13730	0.483412	49	80	65.0711	66	0	65.0711	66
1	12062024..12062214	mRNA|DQ894181,mRNA|AK289828,ccds|CCDS30587.1,mRNA|AY028429,mRNA|BC017061,mRNA|AF	191	191	100	206	15612	0.581152	46	97	81.7487	85	0	81.7487	85
1	12064016..12064210	mRNA|DQ894181,mRNA|AK289828,ccds|CCDS30587.1,mRNA|AY028429,mRNA|BC017061,mRNA|AF	195	140	71	113	7845	0.466667	16	54	40.2308	44	0	40.2308	44
1	12064515..12064724	mRNA|AK001189,mRNA|DQ894181,mRNA|AK289828,ccds|CCDS30587.1,mRNA|AY028429,mRNA|BC	210	210	100	236	17239	0.495238	49	101	82.0905	87	0	82.0905	87
1	12064852..12064971	mRNA|AK001189,mRNA|DQ894181,mRNA|AK289828,ccds|CCDS30587.1,mRNA|AY028429,mRNA|BC	120	120	100	139	6813	0.575	37	68	56.775	61	0	56.775	61
1	12064975..12065094	mRNA|AK001189,mRNA|DQ894181,mRNA|AK289828,ccds|CCDS30587.1,mRNA|AY028429,mRNA|BC	120	120	100	146	7276	0.508333	40	70	60.6333	62.5	0	60.6333	62.5
1	12065734..12065921	mRNA|AK001189,mRNA|DQ894181,mRNA|AK289828,ccds|CCDS30587.1,mRNA|AY028429,mRNA|BC	188	188	100	217	15008	0.494681	54	92	79.8351	83	0	79.8351	83
1	12066574..12066777	mRNA|AL137666,mRNA|AK001189,mRNA|DQ894181,mRNA|AK289828,ccds|CCDS30587.1,mRNA|AY	204	183	89	120	9796	0.598039	19	65	48.0196	50	0	48.0196	50
1	12067157..12067347	mRNA|AL137666,mRNA|AK001189,mRNA|DQ894181,mRNA|AK289828,ccds|CCDS30587.1,mRNA|AY	191	191	100	152	11957	0.591623	38	76	62.6073	64	0	62.6073	64
1	12069650..12069820	mRNA|AL137666,mRNA|AK001189,mRNA|DQ894181,mRNA|AK289828,ccds|CCDS30587.1,mRNA|AY	171	171	100	256	18451	0.532164	79	124	107.906	115	0	107.906	115
1	12071426..12071629	mRNA|AL137666,mRNA|AK001189,mRNA|DQ894181,mRNA|AK289828,ccds|CCDS30587.1,mRNA|AY	204	204	100	205	15152	0.480392	47	87	74.2745	78	0	74.2745	78
1	12073346..12073525	mRNA|AL137666,mRNA|AK001189,mRNA|BC017061,mRNA|AF036536,ref|MFN2,mRNA|AK022453,m	180	180	100	465	34752	0.394444	128	230	193.067	196	0	193.067	196
1	12081760..12081879	mRNA|AK024020,ens|ENST00000436478,ref|NM_021933,ref|MIIP,mRNA|AK022500,mRNA|BC00	120	54	45	90	3439	0.65	20	41	28.6583	29	0	28.6583	29
1	12081882..12082001	mRNA|AK024020,ens|ENST00000436478,ccds|CCDS143.1,mRNA|HQ447804,ref|NM_021933,ref	120	120	100	111	6060	0.591667	41	55	50.5	50	0	50.5	50
1	12082162..12082572	mRNA|AK024020,ens|ENST00000436478,ccds|CCDS143.1,mRNA|HQ447804,mRNA|CU675914,ens	411	411	100	509	45484	0.635036	55	149	110.659	113	0	110.659	113
1	12082791..12082975	mRNA|AK024020,ens|ENST00000436478,ccds|CCDS143.1,mRNA|HQ447804,mRNA|CU675914,ens	185	185	100	306	22065	0.567568	59	147	119.281	129	0	119.281	129
1	12089087..12089253	mRNA|AK024020,ens|ENST00000436478,ens|ENST00000492256,ccds|CCDS143.1,mRNA|HQ4478	167	0	0	56	3812	0.640719	12	27	22.8263	24	0	22.8263	24
1	12089258..12089377	mRNA|AK024020,ens|ENST00000436478,ens|ENST00000492256,ccds|CCDS143.1,mRNA|HQ4478	120	0	0	35	1685	0.658333	9	20	14.0417	16	0	14.0417	16
1	12089778..12089897	mRNA|AK024020,ens|ENST00000436478,ccds|CCDS143.1,mRNA|HQ447804,mRNA|CU675914,ens	120	56	46	70	3222	0.658333	16	36	26.85	27	0	26.85	27
1	12089899..12090169	mRNA|AK024020,ens|ENST00000436478,ccds|CCDS143.1,mRNA|HQ447804,mRNA|CU675914,ens	271	252	92	149	11968	0.656827	25	57	44.1587	48	0	44.1587	48
1	12091289..12091457	mRNA|AK024020,ens|ENST00000436478,ccds|CCDS143.1,ens|ENST00000478299,mRNA|HQ4478	169	154	91	108	7542	0.585799	24	55	44.6272	48	0	44.6272	48
1	12091680..12091874	mRNA|AK024020,ens|ENST00000436478,ccds|CCDS143.1,ens|ENST00000478299,mRNA|HQ4478	195	137	70	78	6291	0.635897	18	39	32.2615	35	0	32.2615	35
1	12123629..12123820	ens|ENST00000263932,ens|ENST00000417814,mRNA|M83554,mRNA|BC136400,ccds|CCDS144.1	192	37	19	67	4890	0.723958	16	34	25.4688	26	0	25.4688	26
1	12144405..12144615	ens|ENST00000263932,ens|ENST00000417814,mRNA|M83554,mRNA|BC136400,ccds|CCDS144.1	211	211	100	333	27283	0.559242	62	161	129.303	134	0	129.303	134
1	12157134..12157253	ens|ENST00000263932,ens|ENST00000417814,mRNA|M83554,mRNA|BC136400,ccds|CCDS144.1	120	120	100	135	7248	0.575	44	69	60.4	63	0	60.4	63
1	12157259..12157378	ens|ENST00000263932,ens|ENST00000417814,mRNA|M83554,mRNA|BC136400,ccds|CCDS144.1	120	101	84	110	5868	0.525	25	66	48.9	49	0	48.9	49
1	12164464..12164646	ens|ENST00000263932,ens|ENST00000417814,mRNA|M83554,mRNA|BC136400,ccds|CCDS144.1	183	183	100	292	20811	0.557377	63	139	113.721	117	0	113.721	117
1	12169528..12169750	ens|ENST00000263932,ens|ENST00000417814,mRNA|M83554,mRNA|BC136400,ccds|CCDS144.1	223	199	89	130	9855	0.618834	23	60	44.1883	42	0	44.1883	42
1	12170136..12170315	ens|ENST00000263932,ens|ENST00000417814,mRNA|M83554,mRNA|BC136400,ccds|CCDS144.1	180	137	76	88	5929	0.6	21	41	32.9389	33	0	32.9389	33
1	12171931..12172050	ens|ENST00000263932,ens|ENST00000417814,mRNA|M83554,mRNA|BC136400,ccds|CCDS144.1	120	120	100	191	9731	0.616667	65	94	81.0917	79.5	0	81.0917	79.5
1	12172052..12172171	ens|ENST00000263932,ens|ENST00000417814,mRNA|M83554,mRNA|BC136400,ccds|CCDS144.1	120	120	100	171	8758	0.516667	50	88	72.9833	77	0	72.9833	77
1	12175639..12175817	ens|ENST00000263932,ens|ENST00000417814,mRNA|M83554,mRNA|BC136400,ccds|CCDS144.1	179	179	100	159	11695	0.614525	52	80	65.3352	66	0	65.3352	66
1	12183251..12183430	ens|ENST00000263932,ens|ENST00000417814,mRNA|M83554,mRNA|BC136400,ccds|CCDS144.1	180	180	100	161	12392	0.616667	42	82	68.8444	75	0	68.8444	75
1	12183686..12183897	ens|ENST00000263932,ens|ENST00000417814,mRNA|M83554,mRNA|BC136400,ccds|CCDS144.1	212	212	100	203	16364	0.599057	46	98	77.1887	81	0	77.1887	81
1	12185995..12186292	ens|ENST00000263932,ens|ENST00000417814,mRNA|M83554,mRNA|BC141804,mRNA|BC136400,	298	298	100	259	20250	0.630872	40	81	67.953	70	0	67.953	70
1	12195629..12195804	ens|ENST00000263932,ens|ENST00000417814,mRNA|M83554,mRNA|BC141804,mRNA|BC136400,	176	176	100	123	9587	0.573864	35	67	54.4716	57	0	54.4716	57
1	12198307..12198426	ens|ENST00000263932,ens|ENST00000417814,mRNA|M83554,mRNA|BC141804,mRNA|BC136400,	120	120	100	207	10870	0.675	57	100	90.575	95.5	0	90.575	95.5
1	12198432..12198551	ens|ENST00000263932,ens|ENST00000417814,mRNA|M83554,mRNA|BC141804,mRNA|BC136400,	120	120	100	172	7881	0.6	38	91	65.675	70	0	65.675	70
1	12202271..12202585	ens|ENST00000263932,ens|ENST00000417814,mRNA|M83554,mRNA|BC141804,mRNA|BC136400,	315	257	81	213	18296	0.622222	15	84	58.0857	67	0	58.0857	67
1	12227033..12227237	mRNA|BC052977,mRNA|M55994,ens|ENST00000400863,ref|NM_001066,mRNA|BC011844,mRNA|M	205	175	85	119	8835	0.756098	21	56	43.0976	46	0	43.0976	46
1	12227518..12227734	mRNA|BC052977,mRNA|CU690944,mRNA|M55994,ens|ENST00000400863,mRNA|BT019927,ref|NM	217	217	100	467	36280	0.658986	61	217	167.189	188	0	167.189	188
1	12248751..12248944	mRNA|BC052977,mRNA|CU690944,mRNA|M55994,ens|ENST00000400863,mRNA|BT019927,ref|NM	194	194	100	223	16347	0.608247	49	105	84.2629	86.5	0	84.2629	86.5
1	12250920..12251120	mRNA|BC052977,mRNA|CU690944,mRNA|S63368,mRNA|M55994,ens|ENST00000400863,mRNA|BT0	201	201	100	405	29846	0.567164	77	186	148.488	161	0	148.488	161
1	12251729..12251919	mRNA|BC052977,mRNA|CU690944,mRNA|S63368,mRNA|M55994,ens|ENST00000400863,mRNA|BT0	191	191	100	196	14138	0.65445	33	98	74.0209	79	0	74.0209	79
1	12252388..12252566	ens|ENST00000489921,mRNA|BC052977,mRNA|CU690944,mRNA|S63368,mRNA|M55994,ens|ENST	179	179	100	172	12511	0.569832	32	83	69.8939	71	0	69.8939	71
1	12252945..12253341	ens|ENST00000489921,mRNA|BC052977,mRNA|S63368,mRNA|M55994,ens|ENST00000400863,mR	397	396	99	334	31654	0.574307	29	109	79.728	79	0	79.728	79
1	12253967..12254132	mRNA|BC052977,mRNA|S63368,mRNA|M55994,mRNA|BT019927,ref|NM_001066,mRNA|BC011844,	166	166	100	294	19403	0.439759	78	141	116.886	120.5	0	116.886	120.5
1	12254553..12254721	mRNA|BC052977,mRNA|S63368,mRNA|M55994,mRNA|BT019927,ref|NM_001066,mRNA|BC011844,	169	169	100	284	20035	0.550296	78	145	118.55	120	0	118.55	120
1	12261969..12262170	mRNA|BC052977,mRNA|S63368,mRNA|M55994,mRNA|BT019927,ref|NM_001066,mRNA|BC011844,	202	195	96	159	11750	0.668317	27	79	58.1683	62.5	0	58.1683	62.5
1	12266765..12267032	mRNA|BC052977,mRNA|S63368,mRNA|M55994,mRNA|BT019927,ref|NM_001066,mRNA|BC011844,	268	268	100	408	34042	0.597015	45	161	127.022	136	0	127.022	136
1	12294290..12294461	ref|NM_018156,ens|ENST00000358136,mRNA|AL162331,ccds|CCDS30589.1,mRNA|AJ608774,c	172	172	100	306	22405	0.424419	74	156	130.262	134	0	130.262	134
1	12302566..12302753	ref|NM_018156,ens|ENST00000358136,mRNA|AL162331,ccds|CCDS30589.1,mRNA|AJ608774,c	188	188	100	278	20225	0.382979	50	129	107.585	114	0	107.585	114
1	12304313..12304689	ref|NM_018156,ens|ENST00000476169,ens|ENST00000358136,mRNA|AK025257,mRNA|AL16233	377	377	100	761	66367	0.464191	89	226	176.037	183	0	176.037	183
1	12309282..12309493	ref|NM_018156,ens|ENST00000476169,ens|ENST00000358136,mRNA|AL162331,ccds|CCDS305	212	212	100	784	58561	0.410377	140	349	276.222	289.5	0	276.222	289.5
1	12313748..12313916	ref|NM_018156,ens|ENST00000489961,ens|ENST00000358136,mRNA|AL162331,ccds|CCDS305	169	169	100	379	26346	0.414201	88	190	155.893	163	0	155.893	163
1	12316423..12316626	ref|NM_018156,ens|ENST00000489961,ens|ENST00000358136,mRNA|AL162331,ccds|CCDS305	204	204	100	192	15133	0.485294	50	93	74.1814	76	0	74.1814	76
1	12317000..12317215	ref|NM_018156,ens|ENST00000489961,ens|ENST00000358136,mRNA|AL162331,ccds|CCDS305	216	216	100	327	25859	0.425926	81	141	119.718	123	0	119.718	123
1	12318020..12318199	ref|NM_018156,ens|ENST00000358136,mRNA|AL162331,ccds|CCDS30589.1,mRNA|AJ608774,c	180	180	100	487	34283	0.438889	117	235	190.461	196.5	0	190.461	196.5
1	12320738..12320904	ref|NM_018156,ens|ENST00000358136,mRNA|AL162331,ccds|CCDS30589.1,mRNA|AJ608774,c	167	167	100	405	28044	0.443114	119	197	167.922	173	0	167.922	173
1	12321062..12321264	ref|NM_018156,ens|ENST00000358136,mRNA|AL162331,ccds|CCDS30589.1,mRNA|AJ608774,c	203	200	98	131	9995	0.546798	29	61	49.2365	51	0	49.2365	51
1	12321930..12322115	ref|NM_018156,ens|ENST00000358136,mRNA|AL162331,ccds|CCDS30589.1,mRNA|AJ608774,c	186	186	100	412	29908	0.44086	116	194	160.796	164.5	0	160.796	164.5
1	12326937..12327111	ref|NM_018156,ens|ENST00000358136,mRNA|AL162331,ccds|CCDS30589.1,mRNA|AJ608774,c	175	175	100	412	30088	0.428571	118	200	171.931	178	0	171.931	178
1	12327850..12327971	ref|NM_018156,ens|ENST00000358136,mRNA|AL162331,ccds|CCDS30589.1,mRNA|AJ608774,c	122	122	100	445	26510	0.393443	173	234	217.295	223	0	217.295	223
1	12328706..12328941	ref|NM_018156,ens|ENST00000358136,mRNA|AL162331,ccds|CCDS30589.1,mRNA|AJ608774,c	236	236	100	574	46671	0.440678	121	240	197.754	213	0	197.754	213
1	12331014..12331218	ref|NM_018156,ens|ENST00000358136,mRNA|AL162331,ccds|CCDS30589.1,mRNA|AJ608774,c	205	205	100	534	40229	0.44878	120	235	196.239	207	0	196.239	207
1	12333007..12333197	ref|NM_018156,ens|ENST00000358136,mRNA|AL162331,ccds|CCDS30589.1,mRNA|AJ608774,c	191	191	100	882	62733	0.418848	243	383	328.455	336	0	328.455	336
1	12335867..12335986	ref|NM_018156,ens|ENST00000358136,mRNA|AL162331,ccds|CCDS30589.1,mRNA|AJ608774,c	120	120	100	415	17085	0.466667	62	263	142.375	138.5	0	142.375	138.5
1	12335991..12336495	ref|NM_018156,ens|ENST00000358136,mRNA|AL162331,ccds|CCDS30589.1,mRNA|AJ608774,c	505	505	100	2351	209390	0.441584	264	562	414.638	418	0	414.638	418
1	12336501..12336751	ref|NM_018156,ens|ENST00000358136,mRNA|AL162331,ccds|CCDS30589.1,mRNA|AJ608774,c	251	251	100	1679	117203	0.462151	286	588	466.948	494	0	466.948	494
1	12336754..12337516	ref|NM_018156,ens|ENST00000358136,mRNA|AL162331,ccds|CCDS30589.1,mRNA|AJ608774,e	763	763	100	6208	548882	0.40498	457	1042	719.372	694	0	719.372	694
1	12337520..12338134	ref|NM_018156,ens|ENST00000358136,mRNA|AL162331,ccds|CCDS30589.1,mRNA|AJ608774,c	615	615	100	3684	317274	0.442276	108	840	515.906	541	0	515.906	541
1	12339550..12339736	ref|NM_018156,ens|ENST00000358136,mRNA|AL162331,ccds|CCDS30589.1,mRNA|AJ608774,e	187	187	100	627	46091	0.406417	105	303	246.471	267	0	246.471	267
1	12342750..12342869	ref|NM_018156,ens|ENST00000358136,mRNA|AL162331,ccds|CCDS30589.1,mRNA|AJ608774,c	120	120	100	1169	62474	0.441667	381	578	520.617	542	0	520.617	542
1	12342873..12343380	ref|NM_018156,ens|ENST00000358136,mRNA|AL162331,ccds|CCDS30589.1,mRNA|AJ608774,c	508	508	100	3201	264435	0.448819	359	747	520.539	506.5	0	520.539	506.5
1	12343385..12343552	ref|NM_018156,ens|ENST00000358136,mRNA|AL162331,ccds|CCDS30589.1,mRNA|AJ608774,e	168	168	100	1751	94984	0.440476	411	724	565.381	559.5	0	565.381	559.5
1	12343555..12343719	ref|NM_018156,ens|ENST00000358136,mRNA|AL162331,ccds|CCDS30589.1,mRNA|AJ608774,c	165	165	100	1736	104671	0.460606	404	737	634.394	696	0	634.394	696
1	12343721..12343840	ref|NM_018156,ens|ENST00000358136,mRNA|AL162331,ccds|CCDS30589.1,mRNA|AJ608774,e	120	120	100	598	28548	0.483333	98	397	237.9	231.5	0	237.9	231.5
[truncated: 932,612+ more rows]
