# Supplementary material for: Revisiting aneuploidy profile of surgically retrieved spermatozoa by whole exome sequencing molecular karyotype
Source: PLoS One. 2019 Jan 4;14(1):e0210079. doi: 10.1371/journal.pone.0210079 (PMC6319716; doi:10.1371/journal.pone.0210079)
Supplement: S3 Table — Quality metrics for each sample, including total and captured reads and coverage. (XLSX) [file pone.0210079.s003.xlsx]

## Sheet: QC metrics individual
Sample No.	Sample type	DNA Concentration	Total Reads	Captured Reads	% Captured Reads	Average Coverage	Fraction covered >=10X
1	Ejaculated	600	96188812	96176583	99.99	111.2	0.8591
2	Ejaculated	600	90831617	90821818	99.99	103.4	0.6969
3	Ejaculated	812	86907469	86897821	99.99	101.3	0.9131
4	Ejaculated	1920	91199606	91190455	99.99	108.3	0.9093
5	Ejaculated	1180	82079298	82074007	99.99	101	0.8664
6	Ejaculated	992	85540369	85522919	99.98	101.7	0.7328
7	Ejaculated	1040	104012397	104005589	99.99	124	0.7971
8	Ejaculated	444	107862777	107851692	99.99	138.1	0.931
9	Ejaculated	542	86484829	86478108	99.99	112.8	0.9305
10	Ejaculated	4.36	117210889	117200595	99.99	151.7	0.9212
11	Ejaculated	228	94659178	94632140	99.97	122.8	0.9549
12	Ejaculated	488	101060891	101033141	99.97	112.5	0.966
13	Ejaculated	394	94287253	94281497	99.99	124.4	0.8401
14	Ejaculated	542	91455873	91451954	99.99	124	0.8738
15	Ejaculated	608	91139425	91134458	99.99	120.8	0.8772
16	Ejaculated	574	97278912	97274023	99.99	129.8	0.9163
1	Testicular	369	92834897	92828617	99.99	117.3	0.7399
2	Testicular	395.2	113150204	113140663	99.99	146.6	0.8635
3	Testicular	260	90422872	90416727	99.99	119	0.9192
4	Testicular	628	207843455	207823698	99.99	278.3	0.9738
1	Epididymal	104.8	144424390	144392632	99.99	327.9	0.5455
2	Epididymal	75.2	247619466	247598229	99.99	335.5	0.979

## Sheet: QC metrics summary
No of Samples	Sample type	Avg. DNA Concentration	Avg. total reads	Avg. captured reads	Avg. % captured reads	Avg. coverage	%>=Q30 bases
16	Ejaculated	506.1	107862777	107851692	99.99	138.1	91.16
4	Testicular	640.2	86484829	86478108	99.99	112.8	90.99
2	Epididymal	608	117210889	117200595	99.99	151.7	90.84
