# Supplementary material for: Revisiting aneuploidy profile of surgically retrieved spermatozoa by whole exome sequencing molecular karyotype
Source: PLoS One. 2019 Jan 4;14(1):e0210079. doi: 10.1371/journal.pone.0210079 (PMC6319716; doi:10.1371/journal.pone.0210079)
Supplement: S4 Table — Assessment for polymorphic CNVs performed using the Database for Genomic Variants. (XLSX) [file pone.0210079.s004.xlsx]

## Sheet: Sheet1
chr1	934351	934470	chr1	934063	934877	CNV	loss	Cooper_et_al_2011	21841781	Oligo	aCGH,SNP	array	nsv544915,nsv544920,nsv544908,nsv544916,nsv544909	M	17421	0	8	SAMD11
chr1	934351	934470	chr1	934063	934930	CNV	gain+loss	Cooper_et_al_2011	21841781	Oligo	aCGH,SNP	array	nsv544910,nsv544917,nsv544911,nsv544922,nsv544927,nsv544921,nsv544926	M	17421	99	267	SAMD11
chr1	934351	934470	chr1	934063	935265	CNV	gain+loss	Cooper_et_al_2011	21841781	Oligo	aCGH,SNP	array	nsv544912,nsv544923	M	17421	6	24	SAMD11
chr1	934351	934470	chr1	934063	938178	CNV	gain	Cooper_et_al_2011	21841781	Oligo	aCGH,SNP	array	nsv544929,nsv544918,nsv544913	M	17421	4	0	SAMD11
chr1	934351	934470	chr1	929558	935265	CNV	gain+loss	Cooper_et_al_2011	21841781	Oligo	aCGH,SNP	array	nsv544906,nsv544905	M	17421	5	7	SAMD11
chr1	934475	934895	chr1	934063	934877	CNV	loss	Cooper_et_al_2011	21841781	Oligo	aCGH,SNP	array	nsv544915,nsv544920,nsv544908,nsv544916,nsv544909	M	17421	0	8	SAMD11
chr1	934475	934895	chr1	934063	934930	CNV	gain+loss	Cooper_et_al_2011	21841781	Oligo	aCGH,SNP	array	nsv544910,nsv544917,nsv544911,nsv544922,nsv544927,nsv544921,nsv544926	M	17421	99	267	SAMD11
chr1	934475	934895	chr1	934063	935265	CNV	gain+loss	Cooper_et_al_2011	21841781	Oligo	aCGH,SNP	array	nsv544912,nsv544923	M	17421	6	24	SAMD11
chr1	934475	934895	chr1	934063	938178	CNV	gain	Cooper_et_al_2011	21841781	Oligo	aCGH,SNP	array	nsv544929,nsv544918,nsv544913	M	17421	4	0	SAMD11
chr1	934475	934895	chr1	929558	935265	CNV	gain+loss	Cooper_et_al_2011	21841781	Oligo	aCGH,SNP	array	nsv544906,nsv544905	M	17421	5	7	SAMD11
chr1	934900	935236	chr1	934063	934930	CNV	gain+loss	Cooper_et_al_2011	21841781	Oligo	aCGH,SNP	array	nsv544910,nsv544917,nsv544911,nsv544922,nsv544927,nsv544921,nsv544926	M	17421	99	267	SAMD11
chr1	934900	935236	chr1	934063	935265	CNV	gain+loss	Cooper_et_al_2011	21841781	Oligo	aCGH,SNP	array	nsv544912,nsv544923	M	17421	6	24	SAMD11
chr1	934900	935236	chr1	934063	938178	CNV	gain	Cooper_et_al_2011	21841781	Oligo	aCGH,SNP	array	nsv544929,nsv544918,nsv544913	M	17421	4	0	SAMD11
chr1	934900	935236	chr1	929558	935265	CNV	gain+loss	Cooper_et_al_2011	21841781	Oligo	aCGH,SNP	array	nsv544906,nsv544905	M	17421	5	7	SAMD11
chr1	935238	935357	chr1	934063	935265	CNV	gain+loss	Cooper_et_al_2011	21841781	Oligo	aCGH,SNP	array	nsv544912,nsv544923	M	17421	6	24	SAMD11
chr1	935238	935357	chr1	934063	938178	CNV	gain	Cooper_et_al_2011	21841781	Oligo	aCGH,SNP	array	nsv544929,nsv544918,nsv544913	M	17421	4	0	SAMD11
chr1	935238	935357	chr1	929558	935265	CNV	gain+loss	Cooper_et_al_2011	21841781	Oligo	aCGH,SNP	array	nsv544906,nsv544905	M	17421	5	7	SAMD11
chr1	949549	949921	chr1	949809	950807	CNV	duplication	1000_Genomes_Consortium_Pilot_Project	20981092	Digital	array,Oligo	aCGH,PCR,Sequencing	esv3428898,esv3364706	M	185	2	0	NOC2L
chr1	1244429	1244709	chr1	1244620	1245420	CNV	deletion	Alsmadi_et_al_2014	24896259	Sequencing	nsv1118088,nsv1112515	M	FAM132A	KWS1,KWS2
chr1	1244857	1245321	chr1	1244620	1245420	CNV	deletion	Alsmadi_et_al_2014	24896259	Sequencing	nsv1118088,nsv1112515	M	FAM132A	KWS1,KWS2
chr1	1597157	1597276	chr1	1594920	1597320	CNV	duplication	Alsmadi_et_al_2014	24896259	Sequencing	nsv1139465,nsv1128582	M	KWS1,KWS2
chr1	1597282	1597446	chr1	1594920	1597320	CNV	duplication	Alsmadi_et_al_2014	24896259	Sequencing	nsv1139465,nsv1128582	M	KWS1,KWS2
chr1	1823219	1823422	chr1	1779975	1884542	CNV	gain	Coe_et_al_2014	25217958	Oligo	aCGH,SNP	array	nsv1007257,nsv1011008	M	29084	GNB1,NADK
chr1	1823584	1824151	chr1	1779975	1884542	CNV	gain	Coe_et_al_2014	25217958	Oligo	aCGH,SNP	array	nsv1007257,nsv1011008	M	29084	GNB1,NADK
chr1	1846653	1846845	chr1	1779975	1884542	CNV	gain	Coe_et_al_2014	25217958	Oligo	aCGH,SNP	array	nsv1007257,nsv1011008	M	29084	GNB1,NADK
chr1	1847081	1847265	chr1	1779975	1884542	CNV	gain	Coe_et_al_2014	25217958	Oligo	aCGH,SNP	array	nsv1007257,nsv1011008	M	29084	GNB1,NADK
chr1	1847824	1848619	chr1	1779975	1884542	CNV	gain	Coe_et_al_2014	25217958	Oligo	aCGH,SNP	array	nsv1007257,nsv1011008	M	29084	GNB1,NADK
chr1	1849275	1849990	chr1	1779975	1884542	CNV	gain	Coe_et_al_2014	25217958	Oligo	aCGH,SNP	array	nsv1007257,nsv1011008	M	29084	GNB1,NADK
chr1	1850326	1850715	chr1	1779975	1884542	CNV	gain	Coe_et_al_2014	25217958	Oligo	aCGH,SNP	array	nsv1007257,nsv1011008	M	29084	GNB1,NADK
chr1	1853681	1853868	chr1	1779975	1884542	CNV	gain	Coe_et_al_2014	25217958	Oligo	aCGH,SNP	array	nsv1007257,nsv1011008	M	29084	GNB1,NADK
chr1	1854053	1854226	chr1	1779975	1884542	CNV	gain	Coe_et_al_2014	25217958	Oligo	aCGH,SNP	array	nsv1007257,nsv1011008	M	29084	GNB1,NADK
chr1	1854424	1854613	chr1	1779975	1884542	CNV	gain	Coe_et_al_2014	25217958	Oligo	aCGH,SNP	array	nsv1007257,nsv1011008	M	29084	GNB1,NADK
chr1	1854822	1855004	chr1	1779975	1884542	CNV	gain	Coe_et_al_2014	25217958	Oligo	aCGH,SNP	array	nsv1007257,nsv1011008	M	29084	GNB1,NADK
chr1	1855188	1855363	chr1	1779975	1884542	CNV	gain	Coe_et_al_2014	25217958	Oligo	aCGH,SNP	array	nsv1007257,nsv1011008	M	29084	GNB1,NADK
chr1	1855850	1856020	chr1	1779975	1884542	CNV	gain	Coe_et_al_2014	25217958	Oligo	aCGH,SNP	array	nsv1007257,nsv1011008	M	29084	GNB1,NADK
chr1	1857213	1857399	chr1	1779975	1884542	CNV	gain	Coe_et_al_2014	25217958	Oligo	aCGH,SNP	array	nsv1007257,nsv1011008	M	29084	GNB1,NADK
chr1	1857684	1858482	chr1	1779975	1884542	CNV	gain	Coe_et_al_2014	25217958	Oligo	aCGH,SNP	array	nsv1007257,nsv1011008	M	29084	GNB1,NADK
chr1	1859069	1859238	chr1	1779975	1884542	CNV	gain	Coe_et_al_2014	25217958	Oligo	aCGH,SNP	array	nsv1007257,nsv1011008	M	29084	GNB1,NADK
chr1	1860161	1860335	chr1	1779975	1884542	CNV	gain	Coe_et_al_2014	25217958	Oligo	aCGH,SNP	array	nsv1007257,nsv1011008	M	29084	GNB1,NADK
chr1	1861552	1861804	chr1	1779975	1884542	CNV	gain	Coe_et_al_2014	25217958	Oligo	aCGH,SNP	array	nsv1007257,nsv1011008	M	29084	GNB1,NADK
chr1	1870296	1870472	chr1	1779975	1884542	CNV	gain	Coe_et_al_2014	25217958	Oligo	aCGH,SNP	array	nsv1007257,nsv1011008	M	29084	GNB1,NADK
chr1	1871020	1871219	chr1	1779975	1884542	CNV	gain	Coe_et_al_2014	25217958	Oligo	aCGH,SNP	array	nsv1007257,nsv1011008	M	29084	GNB1,NADK
chr1	1871755	1871960	chr1	1779975	1884542	CNV	gain	Coe_et_al_2014	25217958	Oligo	aCGH,SNP	array	nsv1007257,nsv1011008	M	29084	GNB1,NADK
chr1	1873475	1873680	chr1	1779975	1884542	CNV	gain	Coe_et_al_2014	25217958	Oligo	aCGH,SNP	array	nsv1007257,nsv1011008	M	29084	GNB1,NADK
chr1	1875784	1875988	chr1	1779975	1884542	CNV	gain	Coe_et_al_2014	25217958	Oligo	aCGH,SNP	array	nsv1007257,nsv1011008	M	29084	GNB1,NADK
chr1	1877771	1877959	chr1	1779975	1884542	CNV	gain	Coe_et_al_2014	25217958	Oligo	aCGH,SNP	array	nsv1007257,nsv1011008	M	29084	GNB1,NADK
chr1	1878386	1878583	chr1	1779975	1884542	CNV	gain	Coe_et_al_2014	25217958	Oligo	aCGH,SNP	array	nsv1007257,nsv1011008	M	29084	GNB1,NADK
chr1	2938208	2938327	chr1	2796762	2951507	CNV	gain	Coe_et_al_2014	25217958	Oligo	aCGH,SNP	array	nsv1009684,nsv997701,nsv1009581,nsv998848,nsv1004395	M	29084	9	0	-
chr1	2938208	2938327	chr1	2777886	3350773	CNV	gain	Coe_et_al_2014	25217958	Oligo	aCGH,SNP	array	nsv1010228,nsv1010950	M	29084	TTC34,MIR4251,ACTRT2,PRDM16,LINC00982
chr1	2938332	2938752	chr1	2796762	2951507	CNV	gain	Coe_et_al_2014	25217958	Oligo	aCGH,SNP	array	nsv1009684,nsv997701,nsv1009581,nsv998848,nsv1004395	M	29084	9	0	-
chr1	2938332	2938752	chr1	2777886	3350773	CNV	gain	Coe_et_al_2014	25217958	Oligo	aCGH,SNP	array	nsv1010228,nsv1010950	M	29084	TTC34,MIR4251,ACTRT2,PRDM16,LINC00982
chr1	2938758	2939007	chr1	2796762	2951507	CNV	gain	Coe_et_al_2014	25217958	Oligo	aCGH,SNP	array	nsv1009684,nsv997701,nsv1009581,nsv998848,nsv1004395	M	29084	9	0	-
chr1	2938758	2939007	chr1	2777886	3350773	CNV	gain	Coe_et_al_2014	25217958	Oligo	aCGH,SNP	array	nsv1010228,nsv1010950	M	29084	TTC34,MIR4251,ACTRT2,PRDM16,LINC00982
chr1	2939013	2939383	chr1	2796762	2951507	CNV	gain	Coe_et_al_2014	25217958	Oligo	aCGH,SNP	array	nsv1009684,nsv997701,nsv1009581,nsv998848,nsv1004395	M	29084	9	0	-
chr1	2939013	2939383	chr1	2777886	3350773	CNV	gain	Coe_et_al_2014	25217958	Oligo	aCGH,SNP	array	nsv1010228,nsv1010950	M	29084	TTC34,MIR4251,ACTRT2,PRDM16,LINC00982
chr1	2980720	2980893	chr1	2777886	3350773	CNV	gain	Coe_et_al_2014	25217958	Oligo	aCGH,SNP	array	nsv1010228,nsv1010950	M	29084	TTC34,MIR4251,ACTRT2,PRDM16,LINC00982
chr1	2983829	2984135	chr1	2777886	3350773	CNV	gain	Coe_et_al_2014	25217958	Oligo	aCGH,SNP	array	nsv1010228,nsv1010950	M	29084	TTC34,MIR4251,ACTRT2,PRDM16,LINC00982
chr1	2985746	2985870	chr1	2777886	3350773	CNV	gain	Coe_et_al_2014	25217958	Oligo	aCGH,SNP	array	nsv1010228,nsv1010950	M	29084	TTC34,MIR4251,ACTRT2,PRDM16,LINC00982
chr1	3044512	3044728	chr1	2777886	3350773	CNV	gain	Coe_et_al_2014	25217958	Oligo	aCGH,SNP	array	nsv1010228,nsv1010950	M	29084	TTC34,MIR4251,ACTRT2,PRDM16,LINC00982
chr1	3102696	3102985	chr1	2777886	3350773	CNV	gain	Coe_et_al_2014	25217958	Oligo	aCGH,SNP	array	nsv1010228,nsv1010950	M	29084	TTC34,MIR4251,ACTRT2,PRDM16,LINC00982
chr1	3102987	3103106	chr1	2777886	3350773	CNV	gain	Coe_et_al_2014	25217958	Oligo	aCGH,SNP	array	nsv1010228,nsv1010950	M	29084	TTC34,MIR4251,ACTRT2,PRDM16,LINC00982
chr1	3160546	3160719	chr1	2777886	3350773	CNV	gain	Coe_et_al_2014	25217958	Oligo	aCGH,SNP	array	nsv1010228,nsv1010950	M	29084	TTC34,MIR4251,ACTRT2,PRDM16,LINC00982
chr1	3301735	3301924	chr1	2777886	3350773	CNV	gain	Coe_et_al_2014	25217958	Oligo	aCGH,SNP	array	nsv1010228,nsv1010950	M	29084	TTC34,MIR4251,ACTRT2,PRDM16,LINC00982
chr1	3310977	3311187	chr1	2777886	3350773	CNV	gain	Coe_et_al_2014	25217958	Oligo	aCGH,SNP	array	nsv1010228,nsv1010950	M	29084	TTC34,MIR4251,ACTRT2,PRDM16,LINC00982
chr1	3312788	3312956	chr1	2777886	3350773	CNV	gain	Coe_et_al_2014	25217958	Oligo	aCGH,SNP	array	nsv1010228,nsv1010950	M	29084	TTC34,MIR4251,ACTRT2,PRDM16,LINC00982
chr1	3312964	3313148	chr1	2777886	3350773	CNV	gain	Coe_et_al_2014	25217958	Oligo	aCGH,SNP	array	nsv1010228,nsv1010950	M	29084	TTC34,MIR4251,ACTRT2,PRDM16,LINC00982
chr1	3319314	3319500	chr1	2777886	3350773	CNV	gain	Coe_et_al_2014	25217958	Oligo	aCGH,SNP	array	nsv1010228,nsv1010950	M	29084	TTC34,MIR4251,ACTRT2,PRDM16,LINC00982
chr1	3321287	3321458	chr1	2777886	3350773	CNV	gain	Coe_et_al_2014	25217958	Oligo	aCGH,SNP	array	nsv1010228,nsv1010950	M	29084	TTC34,MIR4251,ACTRT2,PRDM16,LINC00982
chr1	3322092	3322259	chr1	2777886	3350773	CNV	gain	Coe_et_al_2014	25217958	Oligo	aCGH,SNP	array	nsv1010228,nsv1010950	M	29084	TTC34,MIR4251,ACTRT2,PRDM16,LINC00982
chr1	3327886	3328420	chr1	2777886	3350773	CNV	gain	Coe_et_al_2014	25217958	Oligo	aCGH,SNP	array	nsv1010228,nsv1010950	M	29084	TTC34,MIR4251,ACTRT2,PRDM16,LINC00982
chr1	3328426	3329394	chr1	2777886	3350773	CNV	gain	Coe_et_al_2014	25217958	Oligo	aCGH,SNP	array	nsv1010228,nsv1010950	M	29084	TTC34,MIR4251,ACTRT2,PRDM16,LINC00982
chr1	3331086	3331250	chr1	2777886	3350773	CNV	gain	Coe_et_al_2014	25217958	Oligo	aCGH,SNP	array	nsv1010228,nsv1010950	M	29084	TTC34,MIR4251,ACTRT2,PRDM16,LINC00982
chr1	3334337	3334519	chr1	2777886	3350773	CNV	gain	Coe_et_al_2014	25217958	Oligo	aCGH,SNP	array	nsv1010228,nsv1010950	M	29084	TTC34,MIR4251,ACTRT2,PRDM16,LINC00982
chr1	3335147	3335312	chr1	2777886	3350773	CNV	gain	Coe_et_al_2014	25217958	Oligo	aCGH,SNP	array	nsv1010228,nsv1010950	M	29084	TTC34,MIR4251,ACTRT2,PRDM16,LINC00982
chr1	3342114	3342291	chr1	2777886	3350773	CNV	gain	Coe_et_al_2014	25217958	Oligo	aCGH,SNP	array	nsv1010228,nsv1010950	M	29084	TTC34,MIR4251,ACTRT2,PRDM16,LINC00982
chr1	3342660	3342826	chr1	2777886	3350773	CNV	gain	Coe_et_al_2014	25217958	Oligo	aCGH,SNP	array	nsv1010228,nsv1010950	M	29084	TTC34,MIR4251,ACTRT2,PRDM16,LINC00982
chr1	3347380	3347638	chr1	2777886	3350773	CNV	gain	Coe_et_al_2014	25217958	Oligo	aCGH,SNP	array	nsv1010228,nsv1010950	M	29084	TTC34,MIR4251,ACTRT2,PRDM16,LINC00982
chr1	3348555	3348724	chr1	2777886	3350773	CNV	gain	Coe_et_al_2014	25217958	Oligo	aCGH,SNP	array	nsv1010228,nsv1010950	M	29084	TTC34,MIR4251,ACTRT2,PRDM16,LINC00982
chr1	3350206	3350376	chr1	2777886	3350773	CNV	gain	Coe_et_al_2014	25217958	Oligo	aCGH,SNP	array	nsv1010228,nsv1010950	M	29084	TTC34,MIR4251,ACTRT2,PRDM16,LINC00982
chr1	3731887	3732113	chr1	3730448	3791316	CNV	gain	Coe_et_al_2014	25217958	Oligo	aCGH,SNP	array	nsv1002837,nsv1004361	M	29084	TP73-AS1,LRRC47,TP73,SMIM1,CCDC27
chr1	3732725	3732963	chr1	3730448	3791316	CNV	gain	Coe_et_al_2014	25217958	Oligo	aCGH,SNP	array	nsv1002837,nsv1004361	M	29084	TP73-AS1,LRRC47,TP73,SMIM1,CCDC27
chr1	3739729	3739899	chr1	3730448	3791316	CNV	gain	Coe_et_al_2014	25217958	Oligo	aCGH,SNP	array	nsv1002837,nsv1004361	M	29084	TP73-AS1,LRRC47,TP73,SMIM1,CCDC27
chr1	3739993	3740167	chr1	3730448	3791316	CNV	gain	Coe_et_al_2014	25217958	Oligo	aCGH,SNP	array	nsv1002837,nsv1004361	M	29084	TP73-AS1,LRRC47,TP73,SMIM1,CCDC27
chr1	3742322	3742521	chr1	3730448	3791316	CNV	gain	Coe_et_al_2014	25217958	Oligo	aCGH,SNP	array	nsv1002837,nsv1004361	M	29084	TP73-AS1,LRRC47,TP73,SMIM1,CCDC27
chr1	3742822	3743031	chr1	3730448	3791316	CNV	gain	Coe_et_al_2014	25217958	Oligo	aCGH,SNP	array	nsv1002837,nsv1004361	M	29084	TP73-AS1,LRRC47,TP73,SMIM1,CCDC27
chr1	3743213	3743427	chr1	3730448	3791316	CNV	gain	Coe_et_al_2014	25217958	Oligo	aCGH,SNP	array	nsv1002837,nsv1004361	M	29084	TP73-AS1,LRRC47,TP73,SMIM1,CCDC27
chr1	3745761	3745949	chr1	3730448	3791316	CNV	gain	Coe_et_al_2014	25217958	Oligo	aCGH,SNP	array	nsv1002837,nsv1004361	M	29084	TP73-AS1,LRRC47,TP73,SMIM1,CCDC27
chr1	3746386	3746619	chr1	3730448	3791316	CNV	gain	Coe_et_al_2014	25217958	Oligo	aCGH,SNP	array	nsv1002837,nsv1004361	M	29084	TP73-AS1,LRRC47,TP73,SMIM1,CCDC27
chr1	3747655	3747839	chr1	3730448	3791316	CNV	gain	Coe_et_al_2014	25217958	Oligo	aCGH,SNP	array	nsv1002837,nsv1004361	M	29084	TP73-AS1,LRRC47,TP73,SMIM1,CCDC27
chr1	3750353	3750569	chr1	3730448	3791316	CNV	gain	Coe_et_al_2014	25217958	Oligo	aCGH,SNP	array	nsv1002837,nsv1004361	M	29084	TP73-AS1,LRRC47,TP73,SMIM1,CCDC27
chr1	3751478	3751668	chr1	3730448	3791316	CNV	gain	Coe_et_al_2014	25217958	Oligo	aCGH,SNP	array	nsv1002837,nsv1004361	M	29084	TP73-AS1,LRRC47,TP73,SMIM1,CCDC27
chr1	3753034	3753226	chr1	3730448	3791316	CNV	gain	Coe_et_al_2014	25217958	Oligo	aCGH,SNP	array	nsv1002837,nsv1004361	M	29084	TP73-AS1,LRRC47,TP73,SMIM1,CCDC27
chr1	3753862	3754032	chr1	3730448	3791316	CNV	gain	Coe_et_al_2014	25217958	Oligo	aCGH,SNP	array	nsv1002837,nsv1004361	M	29084	TP73-AS1,LRRC47,TP73,SMIM1,CCDC27
chr1	3754034	3754153	chr1	3730448	3791316	CNV	gain	Coe_et_al_2014	25217958	Oligo	aCGH,SNP	array	nsv1002837,nsv1004361	M	29084	TP73-AS1,LRRC47,TP73,SMIM1,CCDC27
chr1	3755563	3755739	chr1	3730448	3791316	CNV	gain	Coe_et_al_2014	25217958	Oligo	aCGH,SNP	array	nsv1002837,nsv1004361	M	29084	TP73-AS1,LRRC47,TP73,SMIM1,CCDC27
chr1	3756125	3756326	chr1	3730448	3791316	CNV	gain	Coe_et_al_2014	25217958	Oligo	aCGH,SNP	array	nsv1002837,nsv1004361	M	29084	TP73-AS1,LRRC47,TP73,SMIM1,CCDC27
chr1	3759661	3759780	chr1	3730448	3791316	CNV	gain	Coe_et_al_2014	25217958	Oligo	aCGH,SNP	array	nsv1002837,nsv1004361	M	29084	TP73-AS1,LRRC47,TP73,SMIM1,CCDC27
chr1	3759786	3759905	chr1	3730448	3791316	CNV	gain	Coe_et_al_2014	25217958	Oligo	aCGH,SNP	array	nsv1002837,nsv1004361	M	29084	TP73-AS1,LRRC47,TP73,SMIM1,CCDC27
chr1	3761392	3761622	chr1	3730448	3791316	CNV	gain	Coe_et_al_2014	25217958	Oligo	aCGH,SNP	array	nsv1002837,nsv1004361	M	29084	TP73-AS1,LRRC47,TP73,SMIM1,CCDC27
chr1	3761797	3761917	chr1	3730448	3791316	CNV	gain	Coe_et_al_2014	25217958	Oligo	aCGH,SNP	array	nsv1002837,nsv1004361	M	29084	TP73-AS1,LRRC47,TP73,SMIM1,CCDC27
chr1	3764062	3764246	chr1	3730448	3791316	CNV	gain	Coe_et_al_2014	25217958	Oligo	aCGH,SNP	array	nsv1002837,nsv1004361	M	29084	TP73-AS1,LRRC47,TP73,SMIM1,CCDC27
chr1	3765171	3765397	chr1	3730448	3791316	CNV	gain	Coe_et_al_2014	25217958	Oligo	aCGH,SNP	array	nsv1002837,nsv1004361	M	29084	TP73-AS1,LRRC47,TP73,SMIM1,CCDC27
chr1	3768873	3769037	chr1	3730448	3791316	CNV	gain	Coe_et_al_2014	25217958	Oligo	aCGH,SNP	array	nsv1002837,nsv1004361	M	29084	TP73-AS1,LRRC47,TP73,SMIM1,CCDC27
chr1	3774078	3774272	chr1	3730448	3791316	CNV	gain	Coe_et_al_2014	25217958	Oligo	aCGH,SNP	array	nsv1002837,nsv1004361	M	29084	TP73-AS1,LRRC47,TP73,SMIM1,CCDC27
chr1	3775228	3775430	chr1	3730448	3791316	CNV	gain	Coe_et_al_2014	25217958	Oligo	aCGH,SNP	array	nsv1002837,nsv1004361	M	29084	TP73-AS1,LRRC47,TP73,SMIM1,CCDC27
chr1	3777036	3777135	chr1	3730448	3791316	CNV	gain	Coe_et_al_2014	25217958	Oligo	aCGH,SNP	array	nsv1002837,nsv1004361	M	29084	TP73-AS1,LRRC47,TP73,SMIM1,CCDC27
chr1	3782147	3782428	chr1	3730448	3791316	CNV	gain	Coe_et_al_2014	25217958	Oligo	aCGH,SNP	array	nsv1002837,nsv1004361	M	29084	TP73-AS1,LRRC47,TP73,SMIM1,CCDC27
chr1	3782434	3782553	chr1	3730448	3791316	CNV	gain	Coe_et_al_2014	25217958	Oligo	aCGH,SNP	array	nsv1002837,nsv1004361	M	29084	TP73-AS1,LRRC47,TP73,SMIM1,CCDC27
chr1	3782740	3782839	chr1	3730448	3791316	CNV	gain	Coe_et_al_2014	25217958	Oligo	aCGH,SNP	array	nsv1002837,nsv1004361	M	29084	TP73-AS1,LRRC47,TP73,SMIM1,CCDC27
chr1	3784455	3784574	chr1	3730448	3791316	CNV	gain	Coe_et_al_2014	25217958	Oligo	aCGH,SNP	array	nsv1002837,nsv1004361	M	29084	TP73-AS1,LRRC47,TP73,SMIM1,CCDC27
chr1	3784580	3784699	chr1	3730448	3791316	CNV	gain	Coe_et_al_2014	25217958	Oligo	aCGH,SNP	array	nsv1002837,nsv1004361	M	29084	TP73-AS1,LRRC47,TP73,SMIM1,CCDC27
chr1	3786212	3786406	chr1	3730448	3791316	CNV	gain	Coe_et_al_2014	25217958	Oligo	aCGH,SNP	array	nsv1002837,nsv1004361	M	29084	TP73-AS1,LRRC47,TP73,SMIM1,CCDC27
chr1	3788973	3789196	chr1	3730448	3791316	CNV	gain	Coe_et_al_2014	25217958	Oligo	aCGH,SNP	array	nsv1002837,nsv1004361	M	29084	TP73-AS1,LRRC47,TP73,SMIM1,CCDC27
chr1	3789437	3789557	chr1	3730448	3791316	CNV	gain	Coe_et_al_2014	25217958	Oligo	aCGH,SNP	array	nsv1002837,nsv1004361	M	29084	TP73-AS1,LRRC47,TP73,SMIM1,CCDC27
chr1	6378453	6378572	chr1	6374403	6385293	CNV	deletion	1000_Genomes_Consortium_Phase_1	23128226	Merging,Oligo	aCGH,PCR,Sequencing,SNP	array	esv2665730,esv2673327	M	1151	0	8	ACOT7
chr1	6378578	6378697	chr1	6374403	6385293	CNV	deletion	1000_Genomes_Consortium_Phase_1	23128226	Merging,Oligo	aCGH,PCR,Sequencing,SNP	array	esv2665730,esv2673327	M	1151	0	8	ACOT7
chr1	9305000	9305620	chr1	9243684	9344908	CNV	gain	Uddin_et_al_20125503493	SNP	array	esv3574563,esv3575249,esv3570119,esv3572341,esv3571230,esv3573452	M	873	7	0	H6PD,SPSB1	400059SV,400083TG,400650RM,401235IA,401258PC,401380OL,401443JK
chr1	9305000	9305620	chr1	9266540	9339734	CNV	gain	Uddin_et_al_20125503493	SNP	array	esv3575471,esv3575360	M	873	2	0	H6PD,SPSB1	400155CW,400323AA
chr1	9306933	9307153	chr1	9243684	9344908	CNV	gain	Uddin_et_al_20125503493	SNP	array	esv3574563,esv3575249,esv3570119,esv3572341,esv3571230,esv3573452	M	873	7	0	H6PD,SPSB1	400059SV,400083TG,400650RM,401235IA,401258PC,401380OL,401443JK
chr1	9306933	9307153	chr1	9266540	9339734	CNV	gain	Uddin_et_al_20125503493	SNP	array	esv3575471,esv3575360	M	873	2	0	H6PD,SPSB1	400155CW,400323AA
chr1	9322059	9322367	chr1	9243684	9344908	CNV	gain	Uddin_et_al_20125503493	SNP	array	esv3574563,esv3575249,esv3570119,esv3572341,esv3571230,esv3573452	M	873	7	0	H6PD,SPSB1	400059SV,400083TG,400650RM,401235IA,401258PC,401380OL,401443JK
chr1	9322059	9322367	chr1	9266540	9339734	CNV	gain	Uddin_et_al_20125503493	SNP	array	esv3575471,esv3575360	M	873	2	0	H6PD,SPSB1	400155CW,400323AA
chr1	9323551	9323715	chr1	9243684	9344908	CNV	gain	Uddin_et_al_20125503493	SNP	array	esv3574563,esv3575249,esv3570119,esv3572341,esv3571230,esv3573452	M	873	7	0	H6PD,SPSB1	400059SV,400083TG,400650RM,401235IA,401258PC,401380OL,401443JK
chr1	9323551	9323715	chr1	9266540	9339734	CNV	gain	Uddin_et_al_20125503493	SNP	array	esv3575471,esv3575360	M	873	2	0	H6PD,SPSB1	400155CW,400323AA
chr1	9323721	9324142	chr1	9243684	9344908	CNV	gain	Uddin_et_al_20125503493	SNP	array	esv3574563,esv3575249,esv3570119,esv3572341,esv3571230,esv3573452	M	873	7	0	H6PD,SPSB1	400059SV,400083TG,400650RM,401235IA,401258PC,401380OL,401443JK
chr1	9323721	9324142	chr1	9266540	9339734	CNV	gain	Uddin_et_al_20125503493	SNP	array	esv3575471,esv3575360	M	873	2	0	H6PD,SPSB1	400155CW,400323AA
chr1	9324146	9324913	chr1	9243684	9344908	CNV	gain	Uddin_et_al_20125503493	SNP	array	esv3574563,esv3575249,esv3570119,esv3572341,esv3571230,esv3573452	M	873	7	0	H6PD,SPSB1	400059SV,400083TG,400650RM,401235IA,401258PC,401380OL,401443JK
chr1	9324146	9324913	chr1	9266540	9339734	CNV	gain	Uddin_et_al_20125503493	SNP	array	esv3575471,esv3575360	M	873	2	0	H6PD,SPSB1	400155CW,400323AA
chr1	9786873	9786992	chr1	9786974	9796629	CNV	loss	Cooper_et_al_2011	21841781	Oligo	aCGH,SNP	array	nsv545378,nsv545379	17421	0	2	CLSTN1
chr1	9786873	9786992	chr1	9786497	9797313	CNV	loss	Park_et_al_201020364138	Oligo	aCGH	nsv827697,nsv827586,nsv827475	M	31	0	CLSTN1	NA18526,NA18564,NA18570,NA18949
chr1	9786998	9787117	chr1	9786974	9796629	CNV	loss	Cooper_et_al_2011	21841781	Oligo	aCGH,SNP	array	nsv545378,nsv545379	17421	0	2	CLSTN1
chr1	9786998	9787117	chr1	9786497	9797313	CNV	loss	Park_et_al_201020364138	Oligo	aCGH	nsv827697,nsv827586,nsv827475	M	31	0	CLSTN1	NA18526,NA18564,NA18570,NA18949
chr1	9790617	9790794	chr1	9786974	9796629	CNV	loss	Cooper_et_al_2011	21841781	Oligo	aCGH,SNP	array	nsv545378,nsv545379	17421	0	2	CLSTN1
chr1	9790617	9790794	chr1	9786497	9797313	CNV	loss	Park_et_al_201020364138	Oligo	aCGH	nsv827697,nsv827586,nsv827475	M	31	0	CLSTN1	NA18526,NA18564,NA18570,NA18949
chr1	9790617	9790794	chr1	9789036	9795651	CNV	loss	Uddin_et_al_20125503493	SNP	array	esv3577724,esv3577726	M	873	0	4	CLSTN1	400411TG,400553PP,400739SS,401952UH
chr1	9791230	9791485	chr1	9786974	9796629	CNV	loss	Cooper_et_al_2011	21841781	Oligo	aCGH,SNP	array	nsv545378,nsv545379	17421	0	2	CLSTN1
chr1	9791230	9791485	chr1	9786497	9797313	CNV	loss	Park_et_al_201020364138	Oligo	aCGH	nsv827697,nsv827586,nsv827475	M	31	0	CLSTN1	NA18526,NA18564,NA18570,NA18949
chr1	9791230	9791485	chr1	9789036	9795651	CNV	loss	Uddin_et_al_20125503493	SNP	array	esv3577724,esv3577726	M	873	0	4	CLSTN1	400411TG,400553PP,400739SS,401952UH
chr1	9791841	9792025	chr1	9786974	9796629	CNV	loss	Cooper_et_al_2011	21841781	Oligo	aCGH,SNP	array	nsv545378,nsv545379	17421	0	2	CLSTN1
chr1	9791841	9792025	chr1	9786497	9797313	CNV	loss	Park_et_al_201020364138	Oligo	aCGH	nsv827697,nsv827586,nsv827475	M	31	0	CLSTN1	NA18526,NA18564,NA18570,NA18949
chr1	9791841	9792025	chr1	9789036	9795651	CNV	loss	Uddin_et_al_20125503493	SNP	array	esv3577724,esv3577726	M	873	0	4	CLSTN1	400411TG,400553PP,400739SS,401952UH
chr1	9793378	9793585	chr1	9786974	9796629	CNV	loss	Cooper_et_al_2011	21841781	Oligo	aCGH,SNP	array	nsv545378,nsv545379	17421	0	2	CLSTN1
chr1	9793378	9793585	chr1	9786497	9797313	CNV	loss	Park_et_al_201020364138	Oligo	aCGH	nsv827697,nsv827586,nsv827475	M	31	0	CLSTN1	NA18526,NA18564,NA18570,NA18949
chr1	9793378	9793585	chr1	9789036	9795651	CNV	loss	Uddin_et_al_20125503493	SNP	array	esv3577724,esv3577726	M	873	0	4	CLSTN1	400411TG,400553PP,400739SS,401952UH
chr1	9794046	9794234	chr1	9786974	9796629	CNV	loss	Cooper_et_al_2011	21841781	Oligo	aCGH,SNP	array	nsv545378,nsv545379	17421	0	2	CLSTN1
chr1	9794046	9794234	chr1	9786497	9797313	CNV	loss	Park_et_al_201020364138	Oligo	aCGH	nsv827697,nsv827586,nsv827475	M	31	0	CLSTN1	NA18526,NA18564,NA18570,NA18949
chr1	9794046	9794234	chr1	9789036	9795651	CNV	loss	Uddin_et_al_20125503493	SNP	array	esv3577724,esv3577726	M	873	0	4	CLSTN1	400411TG,400553PP,400739SS,401952UH
chr1	9794992	9795260	chr1	9786974	9796629	CNV	loss	Cooper_et_al_2011	21841781	Oligo	aCGH,SNP	array	nsv545378,nsv545379	17421	0	2	CLSTN1
chr1	9794992	9795260	chr1	9786497	9797313	CNV	loss	Park_et_al_201020364138	Oligo	aCGH	nsv827697,nsv827586,nsv827475	M	31	0	CLSTN1	NA18526,NA18564,NA18570,NA18949
chr1	9794992	9795260	chr1	9789036	9795651	CNV	loss	Uddin_et_al_20125503493	SNP	array	esv3577724,esv3577726	M	873	0	4	CLSTN1	400411TG,400553PP,400739SS,401952UH
chr1	9795441	9795641	chr1	9786974	9796629	CNV	loss	Cooper_et_al_2011	21841781	Oligo	aCGH,SNP	array	nsv545378,nsv545379	17421	0	2	CLSTN1
chr1	9795441	9795641	chr1	9786497	9797313	CNV	loss	Park_et_al_201020364138	Oligo	aCGH	nsv827697,nsv827586,nsv827475	M	31	0	CLSTN1	NA18526,NA18564,NA18570,NA18949
chr1	9795441	9795641	chr1	9789036	9795651	CNV	loss	Uddin_et_al_20125503493	SNP	array	esv3577724,esv3577726	M	873	0	4	CLSTN1	400411TG,400553PP,400739SS,401952UH
chr1	9795959	9796131	chr1	9786974	9796629	CNV	loss	Cooper_et_al_2011	21841781	Oligo	aCGH,SNP	array	nsv545378,nsv545379	17421	0	2	CLSTN1
chr1	9795959	9796131	chr1	9786497	9797313	CNV	loss	Park_et_al_201020364138	Oligo	aCGH	nsv827697,nsv827586,nsv827475	M	31	0	CLSTN1	NA18526,NA18564,NA18570,NA18949
chr1	10035699	10035903	chr1	10035878	10043767	CNV	deletion	1000_Genomes_Consortium_Phase_1	23128226	Merging,Oligo	aCGH,PCR,Sequencing,SNP	array	esv2671667,esv2663179	M	1151	0	2	UBE4B
chr1	10041117	10041293	chr1	10035878	10043767	CNV	deletion	1000_Genomes_Consortium_Phase_1	23128226	Merging,Oligo	aCGH,PCR,Sequencing,SNP	array	esv2671667,esv2663179	M	1151	0	2	UBE4B
chr1	10042417	10042537	chr1	10035878	10043767	CNV	deletion	1000_Genomes_Consortium_Phase_1	23128226	Merging,Oligo	aCGH,PCR,Sequencing,SNP	array	esv2671667,esv2663179	M	1151	0	2	UBE4B
chr1	10042709	10042835	chr1	10035878	10043767	CNV	deletion	1000_Genomes_Consortium_Phase_1	23128226	Merging,Oligo	aCGH,PCR,Sequencing,SNP	array	esv2671667,esv2663179	M	1151	0	2	UBE4B
chr1	10423329	10423452	chr1	10422526	10423399	CNV	loss	Cooper_et_al_2011	21841781	Oligo	aCGH,SNP	array	nsv545387,nsv545391,nsv545392,nsv545389	M	17421	0	188	-
chr1	10423329	10423452	chr1	10422285	10423585	CNV	loss	Park_et_al_2010	20364138	Oligo	aCGH	nsv827808,nsv827919	M	31	0	11	-	AK12,AK16,AK20,AK4,NA18526,NA18552,NA18564,NA18951,NA18968,NA18972,NA18997
chr1	10659207	10659416	chr1	10613037	10736809	CNV	loss	Cooper_et_al_2011	21841781	Oligo	aCGH,SNP	array	nsv545399,nsv545398,nsv545396,nsv545402,nsv545397	M	17421	PEX14,CASZ1
chr1	10678355	10678547	chr1	10613037	10736809	CNV	loss	Cooper_et_al_2011	21841781	Oligo	aCGH,SNP	array	nsv545399,nsv545398,nsv545396,nsv545402,nsv545397	M	17421	PEX14,CASZ1
chr1	10683085	10683291	chr1	10613037	10736809	CNV	loss	Cooper_et_al_2011	21841781	Oligo	aCGH,SNP	array	nsv545399,nsv545398,nsv545396,nsv545402,nsv545397	M	17421	PEX14,CASZ1
chr1	10684342	10684513	chr1	10613037	10736809	CNV	loss	Cooper_et_al_2011	21841781	Oligo	aCGH,SNP	array	nsv545399,nsv545398,nsv545396,nsv545402,nsv545397	M	17421	PEX14,CASZ1
chr1	10687312	10687482	chr1	10613037	10736809	CNV	loss	Cooper_et_al_2011	21841781	Oligo	aCGH,SNP	array	nsv545399,nsv545398,nsv545396,nsv545402,nsv545397	M	17421	PEX14,CASZ1
chr1	10689543	10689816	chr1	10613037	10736809	CNV	loss	Cooper_et_al_2011	21841781	Oligo	aCGH,SNP	array	nsv545399,nsv545398,nsv545396,nsv545402,nsv545397	M	17421	PEX14,CASZ1
chr1	10689864	10689993	chr1	10613037	10736809	CNV	loss	Cooper_et_al_2011	21841781	Oligo	aCGH,SNP	array	nsv545399,nsv545398,nsv545396,nsv545402,nsv545397	M	17421	PEX14,CASZ1
chr1	10699066	10699156	chr1	10613037	10736809	CNV	loss	Cooper_et_al_2011	21841781	Oligo	aCGH,SNP	array	nsv545399,nsv545398,nsv545396,nsv545402,nsv545397	M	17421	PEX14,CASZ1
chr1	10699328	10700108	chr1	10613037	10736809	CNV	loss	Cooper_et_al_2011	21841781	Oligo	aCGH,SNP	array	nsv545399,nsv545398,nsv545396,nsv545402,nsv545397	M	17421	PEX14,CASZ1
chr1	10702924	10703088	chr1	10613037	10736809	CNV	loss	Cooper_et_al_2011	21841781	Oligo	aCGH,SNP	array	nsv545399,nsv545398,nsv545396,nsv545402,nsv545397	M	17421	PEX14,CASZ1
chr1	10703249	10703447	chr1	10613037	10736809	CNV	loss	Cooper_et_al_2011	21841781	Oligo	aCGH,SNP	array	nsv545399,nsv545398,nsv545396,nsv545402,nsv545397	M	17421	PEX14,CASZ1
chr1	10704975	10705157	chr1	10613037	10736809	CNV	loss	Cooper_et_al_2011	21841781	Oligo	aCGH,SNP	array	nsv545399,nsv545398,nsv545396,nsv545402,nsv545397	M	17421	PEX14,CASZ1
chr1	10706195	10706426	chr1	10613037	10736809	CNV	loss	Cooper_et_al_2011	21841781	Oligo	aCGH,SNP	array	nsv545399,nsv545398,nsv545396,nsv545402,nsv545397	M	17421	PEX14,CASZ1
chr1	10707867	10708271	chr1	10613037	10736809	CNV	loss	Cooper_et_al_2011	21841781	Oligo	aCGH,SNP	array	nsv545399,nsv545398,nsv545396,nsv545402,nsv545397	M	17421	PEX14,CASZ1
chr1	10709120	10709464	chr1	10613037	10736809	CNV	loss	Cooper_et_al_2011	21841781	Oligo	aCGH,SNP	array	nsv545399,nsv545398,nsv545396,nsv545402,nsv545397	M	17421	PEX14,CASZ1
chr1	10710618	10710848	chr1	10613037	10736809	CNV	loss	Cooper_et_al_2011	21841781	Oligo	aCGH,SNP	array	nsv545399,nsv545398,nsv545396,nsv545402,nsv545397	M	17421	PEX14,CASZ1
chr1	10710929	10711112	chr1	10613037	10736809	CNV	loss	Cooper_et_al_2011	21841781	Oligo	aCGH,SNP	array	nsv545399,nsv545398,nsv545396,nsv545402,nsv545397	M	17421	PEX14,CASZ1
chr1	10713088	10714045	chr1	10613037	10736809	CNV	loss	Cooper_et_al_2011	21841781	Oligo	aCGH,SNP	array	nsv545399,nsv545398,nsv545396,nsv545402,nsv545397	M	17421	PEX14,CASZ1
chr1	10714047	10714313	chr1	10613037	10736809	CNV	loss	Cooper_et_al_2011	21841781	Oligo	aCGH,SNP	array	nsv545399,nsv545398,nsv545396,nsv545402,nsv545397	M	17421	PEX14,CASZ1
chr1	10714491	10714673	chr1	10613037	10736809	CNV	loss	Cooper_et_al_2011	21841781	Oligo	aCGH,SNP	array	nsv545399,nsv545398,nsv545396,nsv545402,nsv545397	M	17421	PEX14,CASZ1
chr1	10715706	10715873	chr1	10613037	10736809	CNV	loss	Cooper_et_al_2011	21841781	Oligo	aCGH,SNP	array	nsv545399,nsv545398,nsv545396,nsv545402,nsv545397	M	17421	PEX14,CASZ1
chr1	10716636	10716818	chr1	10613037	10736809	CNV	loss	Cooper_et_al_2011	21841781	Oligo	aCGH,SNP	array	nsv545399,nsv545398,nsv545396,nsv545402,nsv545397	M	17421	PEX14,CASZ1
chr1	10718480	10718689	chr1	10613037	10736809	CNV	loss	Cooper_et_al_2011	21841781	Oligo	aCGH,SNP	array	nsv545399,nsv545398,nsv545396,nsv545402,nsv545397	M	17421	PEX14,CASZ1
chr1	10719704	10719875	chr1	10613037	10736809	CNV	loss	Cooper_et_al_2011	21841781	Oligo	aCGH,SNP	array	nsv545399,nsv545398,nsv545396,nsv545402,nsv545397	M	17421	PEX14,CASZ1
chr1	10719880	10720640	chr1	10613037	10736809	CNV	loss	Cooper_et_al_2011	21841781	Oligo	aCGH,SNP	array	nsv545399,nsv545398,nsv545396,nsv545402,nsv545397	M	17421	PEX14,CASZ1
chr1	10725062	10725598	chr1	10613037	10736809	CNV	loss	Cooper_et_al_2011	21841781	Oligo	aCGH,SNP	array	nsv545399,nsv545398,nsv545396,nsv545402,nsv545397	M	17421	PEX14,CASZ1
chr1	11560997	11562114	chr1	11502433	11566801	CNV	loss	Cooper_et_al_2011	21841781	Oligo	aCGH,SNP	array	nsv545414,nsv545415	M	17421	0	3	PTCHD2
chr1	11562756	11562974	chr1	11502433	11566801	CNV	loss	Cooper_et_al_2011	21841781	Oligo	aCGH,SNP	array	nsv545414,nsv545415	M	17421	0	3	PTCHD2
chr1	11971181	11971295	chr1	11966298	11971425	CNV	loss	Cooper_et_al_2011	21841781	Oligo	aCGH,SNP	array	nsv545428,nsv545429	M	17421	0	2	PLOD1
chr1	11971181	11971295	chr1	11970702	11971425	CNV	loss	Cooper_et_al_2011	21841781	Oligo	aCGH,SNP	array	nsv545431,nsv545432	M	17421	0	3	PLOD1
chr1	12183251	12183430	chr1	12182702	12186118	CNV	loss	Cooper_et_al_2011	21841781	Oligo	aCGH,SNP	array	nsv545439,nsv545438	M	17421	0	4	TNFRSF1B
chr1	12183686	12183897	chr1	12182702	12186118	CNV	loss	Cooper_et_al_2011	21841781	Oligo	aCGH,SNP	array	nsv545439,nsv545438	M	17421	0	4	TNFRSF1B
chr1	12185995	12186292	chr1	12182702	12186118	CNV	loss	Cooper_et_al_2011	21841781	Oligo	aCGH,SNP	array	nsv545439,nsv545438	M	17421	0	4	TNFRSF1B
chr1	12185995	12186292	chr1	12184201	12188963	CNV	loss	Cooper_et_al_2011	21841781	Oligo	aCGH,SNP	array	nsv545440,nsv545441	M	17421	0	2	TNFRSF1B
chr1	12776302	12776503	chr1	12774110	12823268	CNV	loss	Cooper_et_al_2011	21841781	Oligo	aCGH,SNP	array	nsv545447,nsv545453	M	17421	0	3	PRAMEF12,PRAMEF1
chr1	12776302	12776503	chr1	12764075	12852235	CNV	gain	Cooper_et_al_2011	21841781	Oligo	aCGH,SNP	array	nsv545448,nsv545446	M	17421	2	0	PRAMEF12,HNRNPCL1,PRAMEF11,PRAMEF1
chr1	12776302	12776503	chr1	12774110	12858819	CNV	loss	Cooper_et_al_2011	21841781	Oligo	aCGH,SNP	array	nsv545451,nsv545450,nsv545454,nsv545449	M	17421	0	PRAMEF2,PRAMEF12,HNRNPCL1,PRAMEF11,PRAMEF1
chr1	12776302	12776503	chr1	12775725	12858819	CNV	gain+loss	Cooper_et_al_2011	21841781	Oligo	aCGH,SNP	array	nsv545456,nsv545452	M	17421	3	4	PRAMEF2,PRAMEF12,HNRNPCL1,PRAMEF11,PRAMEF1
chr1	12779459	12779628	chr1	12774110	12823268	CNV	loss	Cooper_et_al_2011	21841781	Oligo	aCGH,SNP	array	nsv545447,nsv545453	M	17421	0	3	PRAMEF12,PRAMEF1
chr1	12779459	12779628	chr1	12764075	12852235	CNV	gain	Cooper_et_al_2011	21841781	Oligo	aCGH,SNP	array	nsv545448,nsv545446	M	17421	2	0	PRAMEF12,HNRNPCL1,PRAMEF11,PRAMEF1
chr1	12779459	12779628	chr1	12774110	12858819	CNV	loss	Cooper_et_al_2011	21841781	Oligo	aCGH,SNP	array	nsv545451,nsv545450,nsv545454,nsv545449	M	17421	0	PRAMEF2,PRAMEF12,HNRNPCL1,PRAMEF11,PRAMEF1
chr1	12779459	12779628	chr1	12775725	12858819	CNV	gain+loss	Cooper_et_al_2011	21841781	Oligo	aCGH,SNP	array	nsv545456,nsv545452	M	17421	3	4	PRAMEF2,PRAMEF12,HNRNPCL1,PRAMEF11,PRAMEF1
chr1	12780769	12780958	chr1	12774110	12823268	CNV	loss	Cooper_et_al_2011	21841781	Oligo	aCGH,SNP	array	nsv545447,nsv545453	M	17421	0	3	PRAMEF12,PRAMEF1
chr1	12780769	12780958	chr1	12764075	12852235	CNV	gain	Cooper_et_al_2011	21841781	Oligo	aCGH,SNP	array	nsv545448,nsv545446	M	17421	2	0	PRAMEF12,HNRNPCL1,PRAMEF11,PRAMEF1
chr1	12780769	12780958	chr1	12774110	12858819	CNV	loss	Cooper_et_al_2011	21841781	Oligo	aCGH,SNP	array	nsv545451,nsv545450,nsv545454,nsv545449	M	17421	0	PRAMEF2,PRAMEF12,HNRNPCL1,PRAMEF11,PRAMEF1
chr1	12780769	12780958	chr1	12775725	12858819	CNV	gain+loss	Cooper_et_al_2011	21841781	Oligo	aCGH,SNP	array	nsv545456,nsv545452	M	17421	3	4	PRAMEF2,PRAMEF12,HNRNPCL1,PRAMEF11,PRAMEF1
chr1	12780769	12780958	chr1	12779834	12849702	CNV	loss	Park_et_al_2010	20364138	Oligo	aCGH	nsv828586,nsv828697	M	31	0	2	HNRNPCL1,PRAMEF11,PRAMEF1	AK20,NA18969
chr1	12785159	12785975	chr1	12774110	12823268	CNV	loss	Cooper_et_al_2011	21841781	Oligo	aCGH,SNP	array	nsv545447,nsv545453	M	17421	0	3	PRAMEF12,PRAMEF1
chr1	12785159	12785975	chr1	12764075	12852235	CNV	gain	Cooper_et_al_2011	21841781	Oligo	aCGH,SNP	array	nsv545448,nsv545446	M	17421	2	0	PRAMEF12,HNRNPCL1,PRAMEF11,PRAMEF1
chr1	12785159	12785975	chr1	12774110	12858819	CNV	loss	Cooper_et_al_2011	21841781	Oligo	aCGH,SNP	array	nsv545451,nsv545450,nsv545454,nsv545449	M	17421	0	PRAMEF2,PRAMEF12,HNRNPCL1,PRAMEF11,PRAMEF1
chr1	12785159	12785975	chr1	12775725	12858819	CNV	gain+loss	Cooper_et_al_2011	21841781	Oligo	aCGH,SNP	array	nsv545456,nsv545452	M	17421	3	4	PRAMEF2,PRAMEF12,HNRNPCL1,PRAMEF11,PRAMEF1
chr1	12785159	12785975	chr1	12779834	12849702	CNV	loss	Park_et_al_2010	20364138	Oligo	aCGH	nsv828586,nsv828697	M	31	0	2	HNRNPCL1,PRAMEF11,PRAMEF1	AK20,NA18969
chr1	12806330	12806498	chr1	12800601	12811187	CNV	loss	Cooper_et_al_2011	21841781	Oligo	aCGH,SNP	array	nsv545474,nsv545464	M	17421	0	3	-
chr1	12806330	12806498	chr1	12774110	12823268	CNV	loss	Cooper_et_al_2011	21841781	Oligo	aCGH,SNP	array	nsv545447,nsv545453	M	17421	0	3	PRAMEF12,PRAMEF1
chr1	12806330	12806498	chr1	12786855	12827689	CNV	gain	Cooper_et_al_2011	21841781	Oligo	aCGH,SNP	array	nsv545459,nsv545455	M	17421	2	0	PRAMEF11,PRAMEF1
chr1	12806330	12806498	chr1	12792599	12827689	CNV	loss	Cooper_et_al_2011	21841781	Oligo	aCGH,SNP	array	nsv545460,nsv545458	M	17421	0	2	PRAMEF11,PRAMEF1
chr1	12806330	12806498	chr1	12800601	12820494	CNV	loss	Cooper_et_al_2011	21841781	Oligo	aCGH,SNP	array	nsv545466,nsv545465	M	17421	0	6	-
chr1	12806330	12806498	chr1	12805784	12820494	CNV	loss	Cooper_et_al_2011	21841781	Oligo	aCGH,SNP	array	nsv545477,nsv545482	M	17421	0	2	-
chr1	12806330	12806498	chr1	12764075	12852235	CNV	gain	Cooper_et_al_2011	21841781	Oligo	aCGH,SNP	array	nsv545448,nsv545446	M	17421	2	0	PRAMEF12,HNRNPCL1,PRAMEF11,PRAMEF1
chr1	12806330	12806498	chr1	12774110	12858819	CNV	loss	Cooper_et_al_2011	21841781	Oligo	aCGH,SNP	array	nsv545451,nsv545450,nsv545454,nsv545449	M	17421	0	PRAMEF2,PRAMEF12,HNRNPCL1,PRAMEF11,PRAMEF1
chr1	12806330	12806498	chr1	12775725	12858819	CNV	gain+loss	Cooper_et_al_2011	21841781	Oligo	aCGH,SNP	array	nsv545456,nsv545452	M	17421	3	4	PRAMEF2,PRAMEF12,HNRNPCL1,PRAMEF11,PRAMEF1
chr1	12806330	12806498	chr1	12792723	12862756	CNV	loss	Cooper_et_al_2011	21841781	Oligo	aCGH,SNP	array	nsv545476,nsv545463,nsv545461,nsv545471,nsv545475	M	17421	11	PRAMEF2,HNRNPCL1,PRAMEF11,PRAMEF1
chr1	12806330	12806498	chr1	12800601	12854043	CNV	gain+loss	Cooper_et_al_2011	21841781	Oligo	aCGH,SNP	array	nsv545480,nsv545470,nsv545485,nsv545469	M	17421	37	63	HNRNPCL1,PRAMEF11
chr1	12806330	12806498	chr1	12800601	12862756	CNV	loss	Cooper_et_al_2011	21841781	Oligo	aCGH,SNP	array	nsv545495,nsv545468,nsv545497,nsv545481,nsv545488,nsv545491,nsv545493,nsv545496,nsv545492,nsv545479,nsv545487,nsv545478,nsv545494,nsv545484,nsv54548317421	0	27	PRAMEF2,HNRNPCL1,PRAMEF11
chr1	12806330	12806498	chr1	12800601	13048420	CNV	loss	Cooper_et_al_2011	21841781	Oligo	aCGH,SNP	array	nsv545472,nsv545473	M	17421	0	2	PRAMEF7,PRAMEF2,PRAMEF10,HNRNPCL1,PRAMEF4,PRAMEF11,PRAMEF6
chr1	12806330	12806498	chr1	12779834	12849702	CNV	loss	Park_et_al_2010	20364138	Oligo	aCGH	nsv828586,nsv828697	M	31	0	2	HNRNPCL1,PRAMEF11,PRAMEF1	AK20,NA18969
chr1	12806330	12806498	chr1	12786591	12860185	CNV	gain	Park_et_al_2010	20364138	Oligo	aCGH	nsv829030,nsv828808	M	31	2	0	PRAMEF2,HNRNPCL1,PRAMEF11,PRAMEF1	AK2,NA18997
chr1	12815582	12815750	chr1	12774110	12823268	CNV	loss	Cooper_et_al_2011	21841781	Oligo	aCGH,SNP	array	nsv545447,nsv545453	M	17421	0	3	PRAMEF12,PRAMEF1
chr1	12815582	12815750	chr1	12786855	12827689	CNV	gain	Cooper_et_al_2011	21841781	Oligo	aCGH,SNP	array	nsv545459,nsv545455	M	17421	2	0	PRAMEF11,PRAMEF1
chr1	12815582	12815750	chr1	12792599	12827689	CNV	loss	Cooper_et_al_2011	21841781	Oligo	aCGH,SNP	array	nsv545460,nsv545458	M	17421	0	2	PRAMEF11,PRAMEF1
chr1	12815582	12815750	chr1	12800601	12820494	CNV	loss	Cooper_et_al_2011	21841781	Oligo	aCGH,SNP	array	nsv545466,nsv545465	M	17421	0	6	-
chr1	12815582	12815750	chr1	12805784	12820494	CNV	loss	Cooper_et_al_2011	21841781	Oligo	aCGH,SNP	array	nsv545477,nsv545482	M	17421	0	2	-
chr1	12815582	12815750	chr1	12764075	12852235	CNV	gain	Cooper_et_al_2011	21841781	Oligo	aCGH,SNP	array	nsv545448,nsv545446	M	17421	2	0	PRAMEF12,HNRNPCL1,PRAMEF11,PRAMEF1
chr1	12815582	12815750	chr1	12774110	12858819	CNV	loss	Cooper_et_al_2011	21841781	Oligo	aCGH,SNP	array	nsv545451,nsv545450,nsv545454,nsv545449	M	17421	0	PRAMEF2,PRAMEF12,HNRNPCL1,PRAMEF11,PRAMEF1
chr1	12815582	12815750	chr1	12775725	12858819	CNV	gain+loss	Cooper_et_al_2011	21841781	Oligo	aCGH,SNP	array	nsv545456,nsv545452	M	17421	3	4	PRAMEF2,PRAMEF12,HNRNPCL1,PRAMEF11,PRAMEF1
chr1	12815582	12815750	chr1	12792723	12862756	CNV	loss	Cooper_et_al_2011	21841781	Oligo	aCGH,SNP	array	nsv545476,nsv545463,nsv545461,nsv545471,nsv545475	M	17421	11	PRAMEF2,HNRNPCL1,PRAMEF11,PRAMEF1
chr1	12815582	12815750	chr1	12800601	12854043	CNV	gain+loss	Cooper_et_al_2011	21841781	Oligo	aCGH,SNP	array	nsv545480,nsv545470,nsv545485,nsv545469	M	17421	37	63	HNRNPCL1,PRAMEF11
chr1	12815582	12815750	chr1	12800601	12862756	CNV	loss	Cooper_et_al_2011	21841781	Oligo	aCGH,SNP	array	nsv545495,nsv545468,nsv545497,nsv545481,nsv545488,nsv545491,nsv545493,nsv545496,nsv545492,nsv545479,nsv545487,nsv545478,nsv545494,nsv545484,nsv54548317421	0	27	PRAMEF2,HNRNPCL1,PRAMEF11
chr1	12815582	12815750	chr1	12800601	13048420	CNV	loss	Cooper_et_al_2011	21841781	Oligo	aCGH,SNP	array	nsv545472,nsv545473	M	17421	0	2	PRAMEF7,PRAMEF2,PRAMEF10,HNRNPCL1,PRAMEF4,PRAMEF11,PRAMEF6
chr1	12815582	12815750	chr1	12815282	12859212	CNV	loss	Cooper_et_al_2011	21841781	Oligo	aCGH,SNP	array	nsv545500,nsv545499,nsv545498,nsv545502,nsv545501	M	17421	13	PRAMEF2,HNRNPCL1,PRAMEF11
chr1	12815582	12815750	chr1	12779834	12849702	CNV	loss	Park_et_al_2010	20364138	Oligo	aCGH	nsv828586,nsv828697	M	31	0	2	HNRNPCL1,PRAMEF11,PRAMEF1	AK20,NA18969
chr1	12815582	12815750	chr1	12786591	12860185	CNV	gain	Park_et_al_2010	20364138	Oligo	aCGH	nsv829030,nsv828808	M	31	2	0	PRAMEF2,HNRNPCL1,PRAMEF11,PRAMEF1	AK2,NA18997
chr1	12819207	12819482	chr1	12774110	12823268	CNV	loss	Cooper_et_al_2011	21841781	Oligo	aCGH,SNP	array	nsv545447,nsv545453	M	17421	0	3	PRAMEF12,PRAMEF1
chr1	12819207	12819482	chr1	12786855	12827689	CNV	gain	Cooper_et_al_2011	21841781	Oligo	aCGH,SNP	array	nsv545459,nsv545455	M	17421	2	0	PRAMEF11,PRAMEF1
chr1	12819207	12819482	chr1	12792599	12827689	CNV	loss	Cooper_et_al_2011	21841781	Oligo	aCGH,SNP	array	nsv545460,nsv545458	M	17421	0	2	PRAMEF11,PRAMEF1
chr1	12819207	12819482	chr1	12800601	12820494	CNV	loss	Cooper_et_al_2011	21841781	Oligo	aCGH,SNP	array	nsv545466,nsv545465	M	17421	0	6	-
chr1	12819207	12819482	chr1	12805784	12820494	CNV	loss	Cooper_et_al_2011	21841781	Oligo	aCGH,SNP	array	nsv545477,nsv545482	M	17421	0	2	-
chr1	12819207	12819482	chr1	12764075	12852235	CNV	gain	Cooper_et_al_2011	21841781	Oligo	aCGH,SNP	array	nsv545448,nsv545446	M	17421	2	0	PRAMEF12,HNRNPCL1,PRAMEF11,PRAMEF1
chr1	12819207	12819482	chr1	12774110	12858819	CNV	loss	Cooper_et_al_2011	21841781	Oligo	aCGH,SNP	array	nsv545451,nsv545450,nsv545454,nsv545449	M	17421	0	PRAMEF2,PRAMEF12,HNRNPCL1,PRAMEF11,PRAMEF1
chr1	12819207	12819482	chr1	12775725	12858819	CNV	gain+loss	Cooper_et_al_2011	21841781	Oligo	aCGH,SNP	array	nsv545456,nsv545452	M	17421	3	4	PRAMEF2,PRAMEF12,HNRNPCL1,PRAMEF11,PRAMEF1
chr1	12819207	12819482	chr1	12792723	12862756	CNV	loss	Cooper_et_al_2011	21841781	Oligo	aCGH,SNP	array	nsv545476,nsv545463,nsv545461,nsv545471,nsv545475	M	17421	11	PRAMEF2,HNRNPCL1,PRAMEF11,PRAMEF1
chr1	12819207	12819482	chr1	12800601	12854043	CNV	gain+loss	Cooper_et_al_2011	21841781	Oligo	aCGH,SNP	array	nsv545480,nsv545470,nsv545485,nsv545469	M	17421	37	63	HNRNPCL1,PRAMEF11
chr1	12819207	12819482	chr1	12800601	12862756	CNV	loss	Cooper_et_al_2011	21841781	Oligo	aCGH,SNP	array	nsv545495,nsv545468,nsv545497,nsv545481,nsv545488,nsv545491,nsv545493,nsv545496,nsv545492,nsv545479,nsv545487,nsv545478,nsv545494,nsv545484,nsv54548317421	0	27	PRAMEF2,HNRNPCL1,PRAMEF11
chr1	12819207	12819482	chr1	12800601	13048420	CNV	loss	Cooper_et_al_2011	21841781	Oligo	aCGH,SNP	array	nsv545472,nsv545473	M	17421	0	2	PRAMEF7,PRAMEF2,PRAMEF10,HNRNPCL1,PRAMEF4,PRAMEF11,PRAMEF6
chr1	12819207	12819482	chr1	12815282	12859212	CNV	loss	Cooper_et_al_2011	21841781	Oligo	aCGH,SNP	array	nsv545500,nsv545499,nsv545498,nsv545502,nsv545501	M	17421	13	PRAMEF2,HNRNPCL1,PRAMEF11
chr1	12819207	12819482	chr1	12779834	12849702	CNV	loss	Park_et_al_2010	20364138	Oligo	aCGH	nsv828586,nsv828697	M	31	0	2	HNRNPCL1,PRAMEF11,PRAMEF1	AK20,NA18969
chr1	12819207	12819482	chr1	12786591	12860185	CNV	gain	Park_et_al_2010	20364138	Oligo	aCGH	nsv829030,nsv828808	M	31	2	0	PRAMEF2,HNRNPCL1,PRAMEF11,PRAMEF1	AK2,NA18997
chr1	12820643	12820836	chr1	12774110	12823268	CNV	loss	Cooper_et_al_2011	21841781	Oligo	aCGH,SNP	array	nsv545447,nsv545453	M	17421	0	3	PRAMEF12,PRAMEF1
chr1	12820643	12820836	chr1	12786855	12827689	CNV	gain	Cooper_et_al_2011	21841781	Oligo	aCGH,SNP	array	nsv545459,nsv545455	M	17421	2	0	PRAMEF11,PRAMEF1
chr1	12820643	12820836	chr1	12792599	12827689	CNV	loss	Cooper_et_al_2011	21841781	Oligo	aCGH,SNP	array	nsv545460,nsv545458	M	17421	0	2	PRAMEF11,PRAMEF1
chr1	12820643	12820836	chr1	12764075	12852235	CNV	gain	Cooper_et_al_2011	21841781	Oligo	aCGH,SNP	array	nsv545448,nsv545446	M	17421	2	0	PRAMEF12,HNRNPCL1,PRAMEF11,PRAMEF1
chr1	12820643	12820836	chr1	12774110	12858819	CNV	loss	Cooper_et_al_2011	21841781	Oligo	aCGH,SNP	array	nsv545451,nsv545450,nsv545454,nsv545449	M	17421	0	PRAMEF2,PRAMEF12,HNRNPCL1,PRAMEF11,PRAMEF1
chr1	12820643	12820836	chr1	12775725	12858819	CNV	gain+loss	Cooper_et_al_2011	21841781	Oligo	aCGH,SNP	array	nsv545456,nsv545452	M	17421	3	4	PRAMEF2,PRAMEF12,HNRNPCL1,PRAMEF11,PRAMEF1
chr1	12820643	12820836	chr1	12792723	12862756	CNV	loss	Cooper_et_al_2011	21841781	Oligo	aCGH,SNP	array	nsv545476,nsv545463,nsv545461,nsv545471,nsv545475	M	17421	11	PRAMEF2,HNRNPCL1,PRAMEF11,PRAMEF1
chr1	12820643	12820836	chr1	12800601	12854043	CNV	gain+loss	Cooper_et_al_2011	21841781	Oligo	aCGH,SNP	array	nsv545480,nsv545470,nsv545485,nsv545469	M	17421	37	63	HNRNPCL1,PRAMEF11
chr1	12820643	12820836	chr1	12800601	12862756	CNV	loss	Cooper_et_al_2011	21841781	Oligo	aCGH,SNP	array	nsv545495,nsv545468,nsv545497,nsv545481,nsv545488,nsv545491,nsv545493,nsv545496,nsv545492,nsv545479,nsv545487,nsv545478,nsv545494,nsv545484,nsv54548317421	0	27	PRAMEF2,HNRNPCL1,PRAMEF11
chr1	12820643	12820836	chr1	12800601	13048420	CNV	loss	Cooper_et_al_2011	21841781	Oligo	aCGH,SNP	array	nsv545472,nsv545473	M	17421	0	2	PRAMEF7,PRAMEF2,PRAMEF10,HNRNPCL1,PRAMEF4,PRAMEF11,PRAMEF6
chr1	12820643	12820836	chr1	12815282	12859212	CNV	loss	Cooper_et_al_2011	21841781	Oligo	aCGH,SNP	array	nsv545500,nsv545499,nsv545498,nsv545502,nsv545501	M	17421	13	PRAMEF2,HNRNPCL1,PRAMEF11
chr1	12820643	12820836	chr1	12779834	12849702	CNV	loss	Park_et_al_2010	20364138	Oligo	aCGH	nsv828586,nsv828697	M	31	0	2	HNRNPCL1,PRAMEF11,PRAMEF1	AK20,NA18969
chr1	12820643	12820836	chr1	12786591	12860185	CNV	gain	Park_et_al_2010	20364138	Oligo	aCGH	nsv829030,nsv828808	M	31	2	0	PRAMEF2,HNRNPCL1,PRAMEF11,PRAMEF1	AK2,NA18997
chr1	12835114	12835242	chr1	12764075	12852235	CNV	gain	Cooper_et_al_2011	21841781	Oligo	aCGH,SNP	array	nsv545448,nsv545446	M	17421	2	0	PRAMEF12,HNRNPCL1,PRAMEF11,PRAMEF1
chr1	12835114	12835242	chr1	12774110	12858819	CNV	loss	Cooper_et_al_2011	21841781	Oligo	aCGH,SNP	array	nsv545451,nsv545450,nsv545454,nsv545449	M	17421	0	PRAMEF2,PRAMEF12,HNRNPCL1,PRAMEF11,PRAMEF1
chr1	12835114	12835242	chr1	12775725	12858819	CNV	gain+loss	Cooper_et_al_2011	21841781	Oligo	aCGH,SNP	array	nsv545456,nsv545452	M	17421	3	4	PRAMEF2,PRAMEF12,HNRNPCL1,PRAMEF11,PRAMEF1
chr1	12835114	12835242	chr1	12792723	12862756	CNV	loss	Cooper_et_al_2011	21841781	Oligo	aCGH,SNP	array	nsv545476,nsv545463,nsv545461,nsv545471,nsv545475	M	17421	11	PRAMEF2,HNRNPCL1,PRAMEF11,PRAMEF1
chr1	12835114	12835242	chr1	12800601	12854043	CNV	gain+loss	Cooper_et_al_2011	21841781	Oligo	aCGH,SNP	array	nsv545480,nsv545470,nsv545485,nsv545469	M	17421	37	63	HNRNPCL1,PRAMEF11
chr1	12835114	12835242	chr1	12800601	12862756	CNV	loss	Cooper_et_al_2011	21841781	Oligo	aCGH,SNP	array	nsv545495,nsv545468,nsv545497,nsv545481,nsv545488,nsv545491,nsv545493,nsv545496,nsv545492,nsv545479,nsv545487,nsv545478,nsv545494,nsv545484,nsv54548317421	0	27	PRAMEF2,HNRNPCL1,PRAMEF11
chr1	12835114	12835242	chr1	12800601	13048420	CNV	loss	Cooper_et_al_2011	21841781	Oligo	aCGH,SNP	array	nsv545472,nsv545473	M	17421	0	2	PRAMEF7,PRAMEF2,PRAMEF10,HNRNPCL1,PRAMEF4,PRAMEF11,PRAMEF6
chr1	12835114	12835242	chr1	12815282	12859212	CNV	loss	Cooper_et_al_2011	21841781	Oligo	aCGH,SNP	array	nsv545500,nsv545499,nsv545498,nsv545502,nsv545501	M	17421	13	PRAMEF2,HNRNPCL1,PRAMEF11
chr1	12835114	12835242	chr1	12830906	12954384	CNV	loss	Cooper_et_al_2011	21841781	Oligo	aCGH,SNP	array	nsv545504,nsv545526,nsv545516,nsv545508,nsv545517	M	17421	PRAMEF7,PRAMEF2,PRAMEF10,HNRNPCL1,PRAMEF4,PRAMEF11,PRAMEF6
chr1	12835114	12835242	chr1	12834668	12864107	CNV	loss	Cooper_et_al_2011	21841781	Oligo	aCGH,SNP	array	nsv545506,nsv545507	M	17421	0	3	PRAMEF2,HNRNPCL1
chr1	12835114	12835242	chr1	12779834	12849702	CNV	loss	Park_et_al_2010	20364138	Oligo	aCGH	nsv828586,nsv828697	M	31	0	2	HNRNPCL1,PRAMEF11,PRAMEF1	AK20,NA18969
chr1	12835114	12835242	chr1	12786591	12860185	CNV	gain	Park_et_al_2010	20364138	Oligo	aCGH	nsv829030,nsv828808	M	31	2	0	PRAMEF2,HNRNPCL1,PRAMEF11,PRAMEF1	AK2,NA18997
chr1	12835698	12835864	chr1	12764075	12852235	CNV	gain	Cooper_et_al_2011	21841781	Oligo	aCGH,SNP	array	nsv545448,nsv545446	M	17421	2	0	PRAMEF12,HNRNPCL1,PRAMEF11,PRAMEF1
chr1	12835698	12835864	chr1	12774110	12858819	CNV	loss	Cooper_et_al_2011	21841781	Oligo	aCGH,SNP	array	nsv545451,nsv545450,nsv545454,nsv545449	M	17421	0	PRAMEF2,PRAMEF12,HNRNPCL1,PRAMEF11,PRAMEF1
chr1	12835698	12835864	chr1	12775725	12858819	CNV	gain+loss	Cooper_et_al_2011	21841781	Oligo	aCGH,SNP	array	nsv545456,nsv545452	M	17421	3	4	PRAMEF2,PRAMEF12,HNRNPCL1,PRAMEF11,PRAMEF1
chr1	12835698	12835864	chr1	12792723	12862756	CNV	loss	Cooper_et_al_2011	21841781	Oligo	aCGH,SNP	array	nsv545476,nsv545463,nsv545461,nsv545471,nsv545475	M	17421	11	PRAMEF2,HNRNPCL1,PRAMEF11,PRAMEF1
chr1	12835698	12835864	chr1	12800601	12854043	CNV	gain+loss	Cooper_et_al_2011	21841781	Oligo	aCGH,SNP	array	nsv545480,nsv545470,nsv545485,nsv545469	M	17421	37	63	HNRNPCL1,PRAMEF11
chr1	12835698	12835864	chr1	12800601	12862756	CNV	loss	Cooper_et_al_2011	21841781	Oligo	aCGH,SNP	array	nsv545495,nsv545468,nsv545497,nsv545481,nsv545488,nsv545491,nsv545493,nsv545496,nsv545492,nsv545479,nsv545487,nsv545478,nsv545494,nsv545484,nsv54548317421	0	27	PRAMEF2,HNRNPCL1,PRAMEF11
chr1	12835698	12835864	chr1	12800601	13048420	CNV	loss	Cooper_et_al_2011	21841781	Oligo	aCGH,SNP	array	nsv545472,nsv545473	M	17421	0	2	PRAMEF7,PRAMEF2,PRAMEF10,HNRNPCL1,PRAMEF4,PRAMEF11,PRAMEF6
chr1	12835698	12835864	chr1	12815282	12859212	CNV	loss	Cooper_et_al_2011	21841781	Oligo	aCGH,SNP	array	nsv545500,nsv545499,nsv545498,nsv545502,nsv545501	M	17421	13	PRAMEF2,HNRNPCL1,PRAMEF11
chr1	12835698	12835864	chr1	12830906	12954384	CNV	loss	Cooper_et_al_2011	21841781	Oligo	aCGH,SNP	array	nsv545504,nsv545526,nsv545516,nsv545508,nsv545517	M	17421	PRAMEF7,PRAMEF2,PRAMEF10,HNRNPCL1,PRAMEF4,PRAMEF11,PRAMEF6
chr1	12835698	12835864	chr1	12834668	12864107	CNV	loss	Cooper_et_al_2011	21841781	Oligo	aCGH,SNP	array	nsv545506,nsv545507	M	17421	0	3	PRAMEF2,HNRNPCL1
chr1	12835698	12835864	chr1	12779834	12849702	CNV	loss	Park_et_al_2010	20364138	Oligo	aCGH	nsv828586,nsv828697	M	31	0	2	HNRNPCL1,PRAMEF11,PRAMEF1	AK20,NA18969
chr1	12835698	12835864	chr1	12786591	12860185	CNV	gain	Park_et_al_2010	20364138	Oligo	aCGH	nsv829030,nsv828808	M	31	2	0	PRAMEF2,HNRNPCL1,PRAMEF11,PRAMEF1	AK2,NA18997
chr1	12836012	12836191	chr1	12764075	12852235	CNV	gain	Cooper_et_al_2011	21841781	Oligo	aCGH,SNP	array	nsv545448,nsv545446	M	17421	2	0	PRAMEF12,HNRNPCL1,PRAMEF11,PRAMEF1
chr1	12836012	12836191	chr1	12774110	12858819	CNV	loss	Cooper_et_al_2011	21841781	Oligo	aCGH,SNP	array	nsv545451,nsv545450,nsv545454,nsv545449	M	17421	0	PRAMEF2,PRAMEF12,HNRNPCL1,PRAMEF11,PRAMEF1
chr1	12836012	12836191	chr1	12775725	12858819	CNV	gain+loss	Cooper_et_al_2011	21841781	Oligo	aCGH,SNP	array	nsv545456,nsv545452	M	17421	3	4	PRAMEF2,PRAMEF12,HNRNPCL1,PRAMEF11,PRAMEF1
chr1	12836012	12836191	chr1	12792723	12862756	CNV	loss	Cooper_et_al_2011	21841781	Oligo	aCGH,SNP	array	nsv545476,nsv545463,nsv545461,nsv545471,nsv545475	M	17421	11	PRAMEF2,HNRNPCL1,PRAMEF11,PRAMEF1
chr1	12836012	12836191	chr1	12800601	12854043	CNV	gain+loss	Cooper_et_al_2011	21841781	Oligo	aCGH,SNP	array	nsv545480,nsv545470,nsv545485,nsv545469	M	17421	37	63	HNRNPCL1,PRAMEF11
chr1	12836012	12836191	chr1	12800601	12862756	CNV	loss	Cooper_et_al_2011	21841781	Oligo	aCGH,SNP	array	nsv545495,nsv545468,nsv545497,nsv545481,nsv545488,nsv545491,nsv545493,nsv545496,nsv545492,nsv545479,nsv545487,nsv545478,nsv545494,nsv545484,nsv54548317421	0	27	PRAMEF2,HNRNPCL1,PRAMEF11
chr1	12836012	12836191	chr1	12800601	13048420	CNV	loss	Cooper_et_al_2011	21841781	Oligo	aCGH,SNP	array	nsv545472,nsv545473	M	17421	0	2	PRAMEF7,PRAMEF2,PRAMEF10,HNRNPCL1,PRAMEF4,PRAMEF11,PRAMEF6
chr1	12836012	12836191	chr1	12815282	12859212	CNV	loss	Cooper_et_al_2011	21841781	Oligo	aCGH,SNP	array	nsv545500,nsv545499,nsv545498,nsv545502,nsv545501	M	17421	13	PRAMEF2,HNRNPCL1,PRAMEF11
chr1	12836012	12836191	chr1	12830906	12954384	CNV	loss	Cooper_et_al_2011	21841781	Oligo	aCGH,SNP	array	nsv545504,nsv545526,nsv545516,nsv545508,nsv545517	M	17421	PRAMEF7,PRAMEF2,PRAMEF10,HNRNPCL1,PRAMEF4,PRAMEF11,PRAMEF6
chr1	12836012	12836191	chr1	12834668	12864107	CNV	loss	Cooper_et_al_2011	21841781	Oligo	aCGH,SNP	array	nsv545506,nsv545507	M	17421	0	3	PRAMEF2,HNRNPCL1
chr1	12836012	12836191	chr1	12779834	12849702	CNV	loss	Park_et_al_2010	20364138	Oligo	aCGH	nsv828586,nsv828697	M	31	0	2	HNRNPCL1,PRAMEF11,PRAMEF1	AK20,NA18969
chr1	12836012	12836191	chr1	12786591	12860185	CNV	gain	Park_et_al_2010	20364138	Oligo	aCGH	nsv829030,nsv828808	M	31	2	0	PRAMEF2,HNRNPCL1,PRAMEF11,PRAMEF1	AK2,NA18997
chr1	12836196	12836285	chr1	12764075	12852235	CNV	gain	Cooper_et_al_2011	21841781	Oligo	aCGH,SNP	array	nsv545448,nsv545446	M	17421	2	0	PRAMEF12,HNRNPCL1,PRAMEF11,PRAMEF1
chr1	12836196	12836285	chr1	12774110	12858819	CNV	loss	Cooper_et_al_2011	21841781	Oligo	aCGH,SNP	array	nsv545451,nsv545450,nsv545454,nsv545449	M	17421	0	PRAMEF2,PRAMEF12,HNRNPCL1,PRAMEF11,PRAMEF1
chr1	12836196	12836285	chr1	12775725	12858819	CNV	gain+loss	Cooper_et_al_2011	21841781	Oligo	aCGH,SNP	array	nsv545456,nsv545452	M	17421	3	4	PRAMEF2,PRAMEF12,HNRNPCL1,PRAMEF11,PRAMEF1
chr1	12836196	12836285	chr1	12792723	12862756	CNV	loss	Cooper_et_al_2011	21841781	Oligo	aCGH,SNP	array	nsv545476,nsv545463,nsv545461,nsv545471,nsv545475	M	17421	11	PRAMEF2,HNRNPCL1,PRAMEF11,PRAMEF1
chr1	12836196	12836285	chr1	12800601	12854043	CNV	gain+loss	Cooper_et_al_2011	21841781	Oligo	aCGH,SNP	array	nsv545480,nsv545470,nsv545485,nsv545469	M	17421	37	63	HNRNPCL1,PRAMEF11
chr1	12836196	12836285	chr1	12800601	12862756	CNV	loss	Cooper_et_al_2011	21841781	Oligo	aCGH,SNP	array	nsv545495,nsv545468,nsv545497,nsv545481,nsv545488,nsv545491,nsv545493,nsv545496,nsv545492,nsv545479,nsv545487,nsv545478,nsv545494,nsv545484,nsv54548317421	0	27	PRAMEF2,HNRNPCL1,PRAMEF11
chr1	12836196	12836285	chr1	12800601	13048420	CNV	loss	Cooper_et_al_2011	21841781	Oligo	aCGH,SNP	array	nsv545472,nsv545473	M	17421	0	2	PRAMEF7,PRAMEF2,PRAMEF10,HNRNPCL1,PRAMEF4,PRAMEF11,PRAMEF6
chr1	12836196	12836285	chr1	12815282	12859212	CNV	loss	Cooper_et_al_2011	21841781	Oligo	aCGH,SNP	array	nsv545500,nsv545499,nsv545498,nsv545502,nsv545501	M	17421	13	PRAMEF2,HNRNPCL1,PRAMEF11
chr1	12836196	12836285	chr1	12830906	12954384	CNV	loss	Cooper_et_al_2011	21841781	Oligo	aCGH,SNP	array	nsv545504,nsv545526,nsv545516,nsv545508,nsv545517	M	17421	PRAMEF7,PRAMEF2,PRAMEF10,HNRNPCL1,PRAMEF4,PRAMEF11,PRAMEF6
chr1	12836196	12836285	chr1	12834668	12864107	CNV	loss	Cooper_et_al_2011	21841781	Oligo	aCGH,SNP	array	nsv545506,nsv545507	M	17421	0	3	PRAMEF2,HNRNPCL1
chr1	12836196	12836285	chr1	12779834	12849702	CNV	loss	Park_et_al_2010	20364138	Oligo	aCGH	nsv828586,nsv828697	M	31	0	2	HNRNPCL1,PRAMEF11,PRAMEF1	AK20,NA18969
chr1	12836196	12836285	chr1	12786591	12860185	CNV	gain	Park_et_al_2010	20364138	Oligo	aCGH	nsv829030,nsv828808	M	31	2	0	PRAMEF2,HNRNPCL1,PRAMEF11,PRAMEF1	AK2,NA18997
chr1	12837139	12837332	chr1	12764075	12852235	CNV	gain	Cooper_et_al_2011	21841781	Oligo	aCGH,SNP	array	nsv545448,nsv545446	M	17421	2	0	PRAMEF12,HNRNPCL1,PRAMEF11,PRAMEF1
chr1	12837139	12837332	chr1	12774110	12858819	CNV	loss	Cooper_et_al_2011	21841781	Oligo	aCGH,SNP	array	nsv545451,nsv545450,nsv545454,nsv545449	M	17421	0	PRAMEF2,PRAMEF12,HNRNPCL1,PRAMEF11,PRAMEF1
chr1	12837139	12837332	chr1	12775725	12858819	CNV	gain+loss	Cooper_et_al_2011	21841781	Oligo	aCGH,SNP	array	nsv545456,nsv545452	M	17421	3	4	PRAMEF2,PRAMEF12,HNRNPCL1,PRAMEF11,PRAMEF1
chr1	12837139	12837332	chr1	12792723	12862756	CNV	loss	Cooper_et_al_2011	21841781	Oligo	aCGH,SNP	array	nsv545476,nsv545463,nsv545461,nsv545471,nsv545475	M	17421	11	PRAMEF2,HNRNPCL1,PRAMEF11,PRAMEF1
chr1	12837139	12837332	chr1	12800601	12854043	CNV	gain+loss	Cooper_et_al_2011	21841781	Oligo	aCGH,SNP	array	nsv545480,nsv545470,nsv545485,nsv545469	M	17421	37	63	HNRNPCL1,PRAMEF11
chr1	12837139	12837332	chr1	12800601	12862756	CNV	loss	Cooper_et_al_2011	21841781	Oligo	aCGH,SNP	array	nsv545495,nsv545468,nsv545497,nsv545481,nsv545488,nsv545491,nsv545493,nsv545496,nsv545492,nsv545479,nsv545487,nsv545478,nsv545494,nsv545484,nsv54548317421	0	27	PRAMEF2,HNRNPCL1,PRAMEF11
chr1	12837139	12837332	chr1	12800601	13048420	CNV	loss	Cooper_et_al_2011	21841781	Oligo	aCGH,SNP	array	nsv545472,nsv545473	M	17421	0	2	PRAMEF7,PRAMEF2,PRAMEF10,HNRNPCL1,PRAMEF4,PRAMEF11,PRAMEF6
chr1	12837139	12837332	chr1	12815282	12859212	CNV	loss	Cooper_et_al_2011	21841781	Oligo	aCGH,SNP	array	nsv545500,nsv545499,nsv545498,nsv545502,nsv545501	M	17421	13	PRAMEF2,HNRNPCL1,PRAMEF11
chr1	12837139	12837332	chr1	12830906	12954384	CNV	loss	Cooper_et_al_2011	21841781	Oligo	aCGH,SNP	array	nsv545504,nsv545526,nsv545516,nsv545508,nsv545517	M	17421	PRAMEF7,PRAMEF2,PRAMEF10,HNRNPCL1,PRAMEF4,PRAMEF11,PRAMEF6
chr1	12837139	12837332	chr1	12834668	12864107	CNV	loss	Cooper_et_al_2011	21841781	Oligo	aCGH,SNP	array	nsv545506,nsv545507	M	17421	0	3	PRAMEF2,HNRNPCL1
chr1	12837139	12837332	chr1	12779834	12849702	CNV	loss	Park_et_al_2010	20364138	Oligo	aCGH	nsv828586,nsv828697	M	31	0	2	HNRNPCL1,PRAMEF11,PRAMEF1	AK20,NA18969
chr1	12837139	12837332	chr1	12786591	12860185	CNV	gain	Park_et_al_2010	20364138	Oligo	aCGH	nsv829030,nsv828808	M	31	2	0	PRAMEF2,HNRNPCL1,PRAMEF11,PRAMEF1	AK2,NA18997
chr1	12837532	12837762	chr1	12764075	12852235	CNV	gain	Cooper_et_al_2011	21841781	Oligo	aCGH,SNP	array	nsv545448,nsv545446	M	17421	2	0	PRAMEF12,HNRNPCL1,PRAMEF11,PRAMEF1
chr1	12837532	12837762	chr1	12774110	12858819	CNV	loss	Cooper_et_al_2011	21841781	Oligo	aCGH,SNP	array	nsv545451,nsv545450,nsv545454,nsv545449	M	17421	0	PRAMEF2,PRAMEF12,HNRNPCL1,PRAMEF11,PRAMEF1
chr1	12837532	12837762	chr1	12775725	12858819	CNV	gain+loss	Cooper_et_al_2011	21841781	Oligo	aCGH,SNP	array	nsv545456,nsv545452	M	17421	3	4	PRAMEF2,PRAMEF12,HNRNPCL1,PRAMEF11,PRAMEF1
chr1	12837532	12837762	chr1	12792723	12862756	CNV	loss	Cooper_et_al_2011	21841781	Oligo	aCGH,SNP	array	nsv545476,nsv545463,nsv545461,nsv545471,nsv545475	M	17421	11	PRAMEF2,HNRNPCL1,PRAMEF11,PRAMEF1
chr1	12837532	12837762	chr1	12800601	12854043	CNV	gain+loss	Cooper_et_al_2011	21841781	Oligo	aCGH,SNP	array	nsv545480,nsv545470,nsv545485,nsv545469	M	17421	37	63	HNRNPCL1,PRAMEF11
chr1	12837532	12837762	chr1	12800601	12862756	CNV	loss	Cooper_et_al_2011	21841781	Oligo	aCGH,SNP	array	nsv545495,nsv545468,nsv545497,nsv545481,nsv545488,nsv545491,nsv545493,nsv545496,nsv545492,nsv545479,nsv545487,nsv545478,nsv545494,nsv545484,nsv54548317421	0	27	PRAMEF2,HNRNPCL1,PRAMEF11
chr1	12837532	12837762	chr1	12800601	13048420	CNV	loss	Cooper_et_al_2011	21841781	Oligo	aCGH,SNP	array	nsv545472,nsv545473	M	17421	0	2	PRAMEF7,PRAMEF2,PRAMEF10,HNRNPCL1,PRAMEF4,PRAMEF11,PRAMEF6
chr1	12837532	12837762	chr1	12815282	12859212	CNV	loss	Cooper_et_al_2011	21841781	Oligo	aCGH,SNP	array	nsv545500,nsv545499,nsv545498,nsv545502,nsv545501	M	17421	13	PRAMEF2,HNRNPCL1,PRAMEF11
chr1	12837532	12837762	chr1	12830906	12954384	CNV	loss	Cooper_et_al_2011	21841781	Oligo	aCGH,SNP	array	nsv545504,nsv545526,nsv545516,nsv545508,nsv545517	M	17421	PRAMEF7,PRAMEF2,PRAMEF10,HNRNPCL1,PRAMEF4,PRAMEF11,PRAMEF6
chr1	12837532	12837762	chr1	12834668	12864107	CNV	loss	Cooper_et_al_2011	21841781	Oligo	aCGH,SNP	array	nsv545506,nsv545507	M	17421	0	3	PRAMEF2,HNRNPCL1
chr1	12837532	12837762	chr1	12779834	12849702	CNV	loss	Park_et_al_2010	20364138	Oligo	aCGH	nsv828586,nsv828697	M	31	0	2	HNRNPCL1,PRAMEF11,PRAMEF1	AK20,NA18969
chr1	12837532	12837762	chr1	12786591	12860185	CNV	gain	Park_et_al_2010	20364138	Oligo	aCGH	nsv829030,nsv828808	M	31	2	0	PRAMEF2,HNRNPCL1,PRAMEF11,PRAMEF1	AK2,NA18997
chr1	12854458	12854580	chr1	12849386	12861255	CNV	loss	Cooper_et_al_2011	21841781	Oligo	aCGH,SNP	array	nsv545519,nsv545518,nsv545522,nsv545525	M	17421	0	PRAMEF2
chr1	12854458	12854580	chr1	12851347	12859579	CNV	loss	Cooper_et_al_2011	21841781	Oligo	aCGH,SNP	array	nsv545523,nsv545524,nsv545521	M	17421	0	4	PRAMEF2
chr1	12854458	12854580	chr1	12774110	12858819	CNV	loss	Cooper_et_al_2011	21841781	Oligo	aCGH,SNP	array	nsv545451,nsv545450,nsv545454,nsv545449	M	17421	0	PRAMEF2,PRAMEF12,HNRNPCL1,PRAMEF11,PRAMEF1
chr1	12854458	12854580	chr1	12775725	12858819	CNV	gain+loss	Cooper_et_al_2011	21841781	Oligo	aCGH,SNP	array	nsv545456,nsv545452	M	17421	3	4	PRAMEF2,PRAMEF12,HNRNPCL1,PRAMEF11,PRAMEF1
chr1	12854458	12854580	chr1	12792723	12862756	CNV	loss	Cooper_et_al_2011	21841781	Oligo	aCGH,SNP	array	nsv545476,nsv545463,nsv545461,nsv545471,nsv545475	M	17421	11	PRAMEF2,HNRNPCL1,PRAMEF11,PRAMEF1
chr1	12854458	12854580	chr1	12800601	12862756	CNV	loss	Cooper_et_al_2011	21841781	Oligo	aCGH,SNP	array	nsv545495,nsv545468,nsv545497,nsv545481,nsv545488,nsv545491,nsv545493,nsv545496,nsv545492,nsv545479,nsv545487,nsv545478,nsv545494,nsv545484,nsv54548317421	0	27	PRAMEF2,HNRNPCL1,PRAMEF11
chr1	12854458	12854580	chr1	12800601	13048420	CNV	loss	Cooper_et_al_2011	21841781	Oligo	aCGH,SNP	array	nsv545472,nsv545473	M	17421	0	2	PRAMEF7,PRAMEF2,PRAMEF10,HNRNPCL1,PRAMEF4,PRAMEF11,PRAMEF6
chr1	12854458	12854580	chr1	12815282	12859212	CNV	loss	Cooper_et_al_2011	21841781	Oligo	aCGH,SNP	array	nsv545500,nsv545499,nsv545498,nsv545502,nsv545501	M	17421	13	PRAMEF2,HNRNPCL1,PRAMEF11
chr1	12854458	12854580	chr1	12830906	12954384	CNV	loss	Cooper_et_al_2011	21841781	Oligo	aCGH,SNP	array	nsv545504,nsv545526,nsv545516,nsv545508,nsv545517	M	17421	PRAMEF7,PRAMEF2,PRAMEF10,HNRNPCL1,PRAMEF4,PRAMEF11,PRAMEF6
chr1	12854458	12854580	chr1	12834668	12864107	CNV	loss	Cooper_et_al_2011	21841781	Oligo	aCGH,SNP	array	nsv545506,nsv545507	M	17421	0	3	PRAMEF2,HNRNPCL1
chr1	12854458	12854580	chr1	12839881	12864757	CNV	loss	Cooper_et_al_2011	21841781	Oligo	aCGH,SNP	array	nsv545511,nsv545509,nsv545515,nsv545513,nsv545514,nsv545512,nsv54551017421	0	38	PRAMEF2,HNRNPCL1
chr1	12854458	12854580	chr1	12786591	12860185	CNV	gain	Park_et_al_2010	20364138	Oligo	aCGH	nsv829030,nsv828808	M	31	2	0	PRAMEF2,HNRNPCL1,PRAMEF11,PRAMEF1	AK2,NA18997
chr1	12884810	12884900	chr1	12879572	12951631	CNV	loss	Cooper_et_al_2011	21841781	Oligo	aCGH,SNP	array	nsv545530,nsv545531,nsv545529,nsv545533	M	17421	0	PRAMEF7,PRAMEF10,PRAMEF4,PRAMEF6
chr1	12884810	12884900	chr1	12800601	13048420	CNV	loss	Cooper_et_al_2011	21841781	Oligo	aCGH,SNP	array	nsv545472,nsv545473	M	17421	0	2	PRAMEF7,PRAMEF2,PRAMEF10,HNRNPCL1,PRAMEF4,PRAMEF11,PRAMEF6
chr1	12884810	12884900	chr1	12830906	12954384	CNV	loss	Cooper_et_al_2011	21841781	Oligo	aCGH,SNP	array	nsv545504,nsv545526,nsv545516,nsv545508,nsv545517	M	17421	PRAMEF7,PRAMEF2,PRAMEF10,HNRNPCL1,PRAMEF4,PRAMEF11,PRAMEF6
chr1	12884810	12884900	chr1	12855993	13050003	CNV	gain	Cooper_et_al_2011	21841781	Oligo	aCGH,SNP	array	nsv545527,nsv545528	M	17421	2	0	PRAMEF7,PRAMEF2,LOC101929983,PRAMEF10,PRAMEF4,PRAMEF6
chr1	12888510	12888624	chr1	12879572	12951631	CNV	loss	Cooper_et_al_2011	21841781	Oligo	aCGH,SNP	array	nsv545530,nsv545531,nsv545529,nsv545533	M	17421	0	PRAMEF7,PRAMEF10,PRAMEF4,PRAMEF6
chr1	12888510	12888624	chr1	12800601	13048420	CNV	loss	Cooper_et_al_2011	21841781	Oligo	aCGH,SNP	array	nsv545472,nsv545473	M	17421	0	2	PRAMEF7,PRAMEF2,PRAMEF10,HNRNPCL1,PRAMEF4,PRAMEF11,PRAMEF6
chr1	12888510	12888624	chr1	12830906	12954384	CNV	loss	Cooper_et_al_2011	21841781	Oligo	aCGH,SNP	array	nsv545504,nsv545526,nsv545516,nsv545508,nsv545517	M	17421	PRAMEF7,PRAMEF2,PRAMEF10,HNRNPCL1,PRAMEF4,PRAMEF11,PRAMEF6
chr1	12888510	12888624	chr1	12855993	13050003	CNV	gain	Cooper_et_al_2011	21841781	Oligo	aCGH,SNP	array	nsv545527,nsv545528	M	17421	2	0	PRAMEF7,PRAMEF2,LOC101929983,PRAMEF10,PRAMEF4,PRAMEF6
chr1	12907322	12907411	chr1	12879572	12951631	CNV	loss	Cooper_et_al_2011	21841781	Oligo	aCGH,SNP	array	nsv545530,nsv545531,nsv545529,nsv545533	M	17421	0	PRAMEF7,PRAMEF10,PRAMEF4,PRAMEF6
chr1	12907322	12907411	chr1	12800601	13048420	CNV	loss	Cooper_et_al_2011	21841781	Oligo	aCGH,SNP	array	nsv545472,nsv545473	M	17421	0	2	PRAMEF7,PRAMEF2,PRAMEF10,HNRNPCL1,PRAMEF4,PRAMEF11,PRAMEF6
chr1	12907322	12907411	chr1	12830906	12954384	CNV	loss	Cooper_et_al_2011	21841781	Oligo	aCGH,SNP	array	nsv545504,nsv545526,nsv545516,nsv545508,nsv545517	M	17421	PRAMEF7,PRAMEF2,PRAMEF10,HNRNPCL1,PRAMEF4,PRAMEF11,PRAMEF6
chr1	12907322	12907411	chr1	12855993	13050003	CNV	gain	Cooper_et_al_2011	21841781	Oligo	aCGH,SNP	array	nsv545527,nsv545528	M	17421	2	0	PRAMEF7,PRAMEF2,LOC101929983,PRAMEF10,PRAMEF4,PRAMEF6
chr1	12907416	12907508	chr1	12879572	12951631	CNV	loss	Cooper_et_al_2011	21841781	Oligo	aCGH,SNP	array	nsv545530,nsv545531,nsv545529,nsv545533	M	17421	0	PRAMEF7,PRAMEF10,PRAMEF4,PRAMEF6
chr1	12907416	12907508	chr1	12800601	13048420	CNV	loss	Cooper_et_al_2011	21841781	Oligo	aCGH,SNP	array	nsv545472,nsv545473	M	17421	0	2	PRAMEF7,PRAMEF2,PRAMEF10,HNRNPCL1,PRAMEF4,PRAMEF11,PRAMEF6
chr1	12907416	12907508	chr1	12830906	12954384	CNV	loss	Cooper_et_al_2011	21841781	Oligo	aCGH,SNP	array	nsv545504,nsv545526,nsv545516,nsv545508,nsv545517	M	17421	PRAMEF7,PRAMEF2,PRAMEF10,HNRNPCL1,PRAMEF4,PRAMEF11,PRAMEF6
chr1	12907416	12907508	chr1	12855993	13050003	CNV	gain	Cooper_et_al_2011	21841781	Oligo	aCGH,SNP	array	nsv545527,nsv545528	M	17421	2	0	PRAMEF7,PRAMEF2,LOC101929983,PRAMEF10,PRAMEF4,PRAMEF6
chr1	12907666	12907831	chr1	12879572	12951631	CNV	loss	Cooper_et_al_2011	21841781	Oligo	aCGH,SNP	array	nsv545530,nsv545531,nsv545529,nsv545533	M	17421	0	PRAMEF7,PRAMEF10,PRAMEF4,PRAMEF6
chr1	12907666	12907831	chr1	12800601	13048420	CNV	loss	Cooper_et_al_2011	21841781	Oligo	aCGH,SNP	array	nsv545472,nsv545473	M	17421	0	2	PRAMEF7,PRAMEF2,PRAMEF10,HNRNPCL1,PRAMEF4,PRAMEF11,PRAMEF6
chr1	12907666	12907831	chr1	12830906	12954384	CNV	loss	Cooper_et_al_2011	21841781	Oligo	aCGH,SNP	array	nsv545504,nsv545526,nsv545516,nsv545508,nsv545517	M	17421	PRAMEF7,PRAMEF2,PRAMEF10,HNRNPCL1,PRAMEF4,PRAMEF11,PRAMEF6
chr1	12907666	12907831	chr1	12855993	13050003	CNV	gain	Cooper_et_al_2011	21841781	Oligo	aCGH,SNP	array	nsv545527,nsv545528	M	17421	2	0	PRAMEF7,PRAMEF2,LOC101929983,PRAMEF10,PRAMEF4,PRAMEF6
chr1	12907871	12908036	chr1	12879572	12951631	CNV	loss	Cooper_et_al_2011	21841781	Oligo	aCGH,SNP	array	nsv545530,nsv545531,nsv545529,nsv545533	M	17421	0	PRAMEF7,PRAMEF10,PRAMEF4,PRAMEF6
chr1	12907871	12908036	chr1	12800601	13048420	CNV	loss	Cooper_et_al_2011	21841781	Oligo	aCGH,SNP	array	nsv545472,nsv545473	M	17421	0	2	PRAMEF7,PRAMEF2,PRAMEF10,HNRNPCL1,PRAMEF4,PRAMEF11,PRAMEF6
chr1	12907871	12908036	chr1	12830906	12954384	CNV	loss	Cooper_et_al_2011	21841781	Oligo	aCGH,SNP	array	nsv545504,nsv545526,nsv545516,nsv545508,nsv545517	M	17421	PRAMEF7,PRAMEF2,PRAMEF10,HNRNPCL1,PRAMEF4,PRAMEF11,PRAMEF6
chr1	12907871	12908036	chr1	12855993	13050003	CNV	gain	Cooper_et_al_2011	21841781	Oligo	aCGH,SNP	array	nsv545527,nsv545528	M	17421	2	0	PRAMEF7,PRAMEF2,LOC101929983,PRAMEF10,PRAMEF4,PRAMEF6
chr1	12908067	12908176	chr1	12879572	12951631	CNV	loss	Cooper_et_al_2011	21841781	Oligo	aCGH,SNP	array	nsv545530,nsv545531,nsv545529,nsv545533	M	17421	0	PRAMEF7,PRAMEF10,PRAMEF4,PRAMEF6
chr1	12908067	12908176	chr1	12800601	13048420	CNV	loss	Cooper_et_al_2011	21841781	Oligo	aCGH,SNP	array	nsv545472,nsv545473	M	17421	0	2	PRAMEF7,PRAMEF2,PRAMEF10,HNRNPCL1,PRAMEF4,PRAMEF11,PRAMEF6
chr1	12908067	12908176	chr1	12830906	12954384	CNV	loss	Cooper_et_al_2011	21841781	Oligo	aCGH,SNP	array	nsv545504,nsv545526,nsv545516,nsv545508,nsv545517	M	17421	PRAMEF7,PRAMEF2,PRAMEF10,HNRNPCL1,PRAMEF4,PRAMEF11,PRAMEF6
chr1	12908067	12908176	chr1	12855993	13050003	CNV	gain	Cooper_et_al_2011	21841781	Oligo	aCGH,SNP	array	nsv545527,nsv545528	M	17421	2	0	PRAMEF7,PRAMEF2,LOC101929983,PRAMEF10,PRAMEF4,PRAMEF6
chr1	12919006	12919120	chr1	12879572	12951631	CNV	loss	Cooper_et_al_2011	21841781	Oligo	aCGH,SNP	array	nsv545530,nsv545531,nsv545529,nsv545533	M	17421	0	PRAMEF7,PRAMEF10,PRAMEF4,PRAMEF6
chr1	12919006	12919120	chr1	12800601	13048420	CNV	loss	Cooper_et_al_2011	21841781	Oligo	aCGH,SNP	array	nsv545472,nsv545473	M	17421	0	2	PRAMEF7,PRAMEF2,PRAMEF10,HNRNPCL1,PRAMEF4,PRAMEF11,PRAMEF6
chr1	12919006	12919120	chr1	12830906	12954384	CNV	loss	Cooper_et_al_2011	21841781	Oligo	aCGH,SNP	array	nsv545504,nsv545526,nsv545516,nsv545508,nsv545517	M	17421	PRAMEF7,PRAMEF2,PRAMEF10,HNRNPCL1,PRAMEF4,PRAMEF11,PRAMEF6
chr1	12919006	12919120	chr1	12855993	13050003	CNV	gain	Cooper_et_al_2011	21841781	Oligo	aCGH,SNP	array	nsv545527,nsv545528	M	17421	2	0	PRAMEF7,PRAMEF2,LOC101929983,PRAMEF10,PRAMEF4,PRAMEF6
chr1	12919802	12919916	chr1	12879572	12951631	CNV	loss	Cooper_et_al_2011	21841781	Oligo	aCGH,SNP	array	nsv545530,nsv545531,nsv545529,nsv545533	M	17421	0	PRAMEF7,PRAMEF10,PRAMEF4,PRAMEF6
chr1	12919802	12919916	chr1	12800601	13048420	CNV	loss	Cooper_et_al_2011	21841781	Oligo	aCGH,SNP	array	nsv545472,nsv545473	M	17421	0	2	PRAMEF7,PRAMEF2,PRAMEF10,HNRNPCL1,PRAMEF4,PRAMEF11,PRAMEF6
chr1	12919802	12919916	chr1	12830906	12954384	CNV	loss	Cooper_et_al_2011	21841781	Oligo	aCGH,SNP	array	nsv545504,nsv545526,nsv545516,nsv545508,nsv545517	M	17421	PRAMEF7,PRAMEF2,PRAMEF10,HNRNPCL1,PRAMEF4,PRAMEF11,PRAMEF6
chr1	12919802	12919916	chr1	12855993	13050003	CNV	gain	Cooper_et_al_2011	21841781	Oligo	aCGH,SNP	array	nsv545527,nsv545528	M	17421	2	0	PRAMEF7,PRAMEF2,LOC101929983,PRAMEF10,PRAMEF4,PRAMEF6
chr1	12919929	12920046	chr1	12879572	12951631	CNV	loss	Cooper_et_al_2011	21841781	Oligo	aCGH,SNP	array	nsv545530,nsv545531,nsv545529,nsv545533	M	17421	0	PRAMEF7,PRAMEF10,PRAMEF4,PRAMEF6
chr1	12919929	12920046	chr1	12800601	13048420	CNV	loss	Cooper_et_al_2011	21841781	Oligo	aCGH,SNP	array	nsv545472,nsv545473	M	17421	0	2	PRAMEF7,PRAMEF2,PRAMEF10,HNRNPCL1,PRAMEF4,PRAMEF11,PRAMEF6
chr1	12919929	12920046	chr1	12830906	12954384	CNV	loss	Cooper_et_al_2011	21841781	Oligo	aCGH,SNP	array	nsv545504,nsv545526,nsv545516,nsv545508,nsv545517	M	17421	PRAMEF7,PRAMEF2,PRAMEF10,HNRNPCL1,PRAMEF4,PRAMEF11,PRAMEF6
chr1	12919929	12920046	chr1	12855993	13050003	CNV	gain	Cooper_et_al_2011	21841781	Oligo	aCGH,SNP	array	nsv545527,nsv545528	M	17421	2	0	PRAMEF7,PRAMEF2,LOC101929983,PRAMEF10,PRAMEF4,PRAMEF6
chr1	12921072	12921169	chr1	12879572	12951631	CNV	loss	Cooper_et_al_2011	21841781	Oligo	aCGH,SNP	array	nsv545530,nsv545531,nsv545529,nsv545533	M	17421	0	PRAMEF7,PRAMEF10,PRAMEF4,PRAMEF6
chr1	12921072	12921169	chr1	12800601	13048420	CNV	loss	Cooper_et_al_2011	21841781	Oligo	aCGH,SNP	array	nsv545472,nsv545473	M	17421	0	2	PRAMEF7,PRAMEF2,PRAMEF10,HNRNPCL1,PRAMEF4,PRAMEF11,PRAMEF6
chr1	12921072	12921169	chr1	12830906	12954384	CNV	loss	Cooper_et_al_2011	21841781	Oligo	aCGH,SNP	array	nsv545504,nsv545526,nsv545516,nsv545508,nsv545517	M	17421	PRAMEF7,PRAMEF2,PRAMEF10,HNRNPCL1,PRAMEF4,PRAMEF11,PRAMEF6
chr1	12921072	12921169	chr1	12855993	13050003	CNV	gain	Cooper_et_al_2011	21841781	Oligo	aCGH,SNP	array	nsv545527,nsv545528	M	17421	2	0	PRAMEF7,PRAMEF2,LOC101929983,PRAMEF10,PRAMEF4,PRAMEF6
chr1	13037811	13037934	chr1	12800601	13048420	CNV	loss	Cooper_et_al_2011	21841781	Oligo	aCGH,SNP	array	nsv545472,nsv545473	M	17421	0	2	PRAMEF7,PRAMEF2,PRAMEF10,HNRNPCL1,PRAMEF4,PRAMEF11,PRAMEF6
chr1	13037811	13037934	chr1	12855993	13050003	CNV	gain	Cooper_et_al_2011	21841781	Oligo	aCGH,SNP	array	nsv545527,nsv545528	M	17421	2	0	PRAMEF7,PRAMEF2,LOC101929983,PRAMEF10,PRAMEF4,PRAMEF6
chr1	13329280	13329403	chr1	13287032	13348434	CNV	loss	Cooper_et_al_2011	21841781	Oligo	aCGH,SNP	array	nsv545562,nsv545563,nsv545561	M	17421	0	3	PRAMEF15,PRAMEF14,LOC645382
chr1	15684650	15684832	chr1	15683361	15684843	CNV	gain	Cooper_et_al_2011	21841781	Oligo	aCGH,SNP	array	nsv545601,nsv545600	M	17421	6	0	PLEKHM2
chr1	15684650	15684832	chr1	15683567	15684784	CNV	loss	Cooper_et_al_2011	21841781	Oligo	aCGH,SNP	array	nsv545610,nsv545609,nsv545604,nsv545611	M	17421	0	PLEKHM2
chr1	15684650	15684832	chr1	15683620	15684843	CNV	gain	Cooper_et_al_2011	21841781	Oligo	aCGH,SNP	array	nsv545608,nsv545606,nsv545607	M	17421	7	0	PLEKHM2
chr1	15687041	15687236	chr1	15686162	15768821	CNV	gain	Cooper_et_al_2011	21841781	Oligo	aCGH,SNP	array	nsv545616,nsv545615,nsv545614	M	17421	3	0	FBLIM1,SLC25A34,TMEM82,PLEKHM2
chr1	15689034	15689230	chr1	15686162	15768821	CNV	gain	Cooper_et_al_2011	21841781	Oligo	aCGH,SNP	array	nsv545616,nsv545615,nsv545614	M	17421	3	0	FBLIM1,SLC25A34,TMEM82,PLEKHM2
chr1	15690152	15690337	chr1	15689491	15768821	CNV	gain	Itsara_et_al_2009	19166990	Oligo	aCGH,SNP	array	nsv460572,nsv460583	M	1557	2	0	FBLIM1,SLC25A34,TMEM82,PLEKHM2
chr1	15690152	15690337	chr1	15686162	15768821	CNV	gain	Cooper_et_al_2011	21841781	Oligo	aCGH,SNP	array	nsv545616,nsv545615,nsv545614	M	17421	3	0	FBLIM1,SLC25A34,TMEM82,PLEKHM2
chr1	15692321	15692448	chr1	15689491	15768821	CNV	gain	Itsara_et_al_2009	19166990	Oligo	aCGH,SNP	array	nsv460572,nsv460583	M	1557	2	0	FBLIM1,SLC25A34,TMEM82,PLEKHM2
chr1	15692321	15692448	chr1	15686162	15768821	CNV	gain	Cooper_et_al_2011	21841781	Oligo	aCGH,SNP	array	nsv545616,nsv545615,nsv545614	M	17421	3	0	FBLIM1,SLC25A34,TMEM82,PLEKHM2
chr1	15693897	15694083	chr1	15689491	15768821	CNV	gain	Itsara_et_al_2009	19166990	Oligo	aCGH,SNP	array	nsv460572,nsv460583	M	1557	2	0	FBLIM1,SLC25A34,TMEM82,PLEKHM2
chr1	15693897	15694083	chr1	15686162	15768821	CNV	gain	Cooper_et_al_2011	21841781	Oligo	aCGH,SNP	array	nsv545616,nsv545615,nsv545614	M	17421	3	0	FBLIM1,SLC25A34,TMEM82,PLEKHM2
chr1	15695771	15695976	chr1	15689491	15768821	CNV	gain	Itsara_et_al_2009	19166990	Oligo	aCGH,SNP	array	nsv460572,nsv460583	M	1557	2	0	FBLIM1,SLC25A34,TMEM82,PLEKHM2
chr1	15695771	15695976	chr1	15686162	15768821	CNV	gain	Cooper_et_al_2011	21841781	Oligo	aCGH,SNP	array	nsv545616,nsv545615,nsv545614	M	17421	3	0	FBLIM1,SLC25A34,TMEM82,PLEKHM2
chr1	15700905	15701114	chr1	15689491	15768821	CNV	gain	Itsara_et_al_2009	19166990	Oligo	aCGH,SNP	array	nsv460572,nsv460583	M	1557	2	0	FBLIM1,SLC25A34,TMEM82,PLEKHM2
chr1	15700905	15701114	chr1	15686162	15768821	CNV	gain	Cooper_et_al_2011	21841781	Oligo	aCGH,SNP	array	nsv545616,nsv545615,nsv545614	M	17421	3	0	FBLIM1,SLC25A34,TMEM82,PLEKHM2
chr1	15702089	15702274	chr1	15689491	15768821	CNV	gain	Itsara_et_al_2009	19166990	Oligo	aCGH,SNP	array	nsv460572,nsv460583	M	1557	2	0	FBLIM1,SLC25A34,TMEM82,PLEKHM2
chr1	15702089	15702274	chr1	15686162	15768821	CNV	gain	Cooper_et_al_2011	21841781	Oligo	aCGH,SNP	array	nsv545616,nsv545615,nsv545614	M	17421	3	0	FBLIM1,SLC25A34,TMEM82,PLEKHM2
chr1	15707114	15707297	chr1	15689491	15768821	CNV	gain	Itsara_et_al_2009	19166990	Oligo	aCGH,SNP	array	nsv460572,nsv460583	M	1557	2	0	FBLIM1,SLC25A34,TMEM82,PLEKHM2
chr1	15707114	15707297	chr1	15686162	15768821	CNV	gain	Cooper_et_al_2011	21841781	Oligo	aCGH,SNP	array	nsv545616,nsv545615,nsv545614	M	17421	3	0	FBLIM1,SLC25A34,TMEM82,PLEKHM2
chr1	15707715	15707954	chr1	15689491	15768821	CNV	gain	Itsara_et_al_2009	19166990	Oligo	aCGH,SNP	array	nsv460572,nsv460583	M	1557	2	0	FBLIM1,SLC25A34,TMEM82,PLEKHM2
chr1	15707715	15707954	chr1	15686162	15768821	CNV	gain	Cooper_et_al_2011	21841781	Oligo	aCGH,SNP	array	nsv545616,nsv545615,nsv545614	M	17421	3	0	FBLIM1,SLC25A34,TMEM82,PLEKHM2
chr1	15708472	15708649	chr1	15689491	15768821	CNV	gain	Itsara_et_al_2009	19166990	Oligo	aCGH,SNP	array	nsv460572,nsv460583	M	1557	2	0	FBLIM1,SLC25A34,TMEM82,PLEKHM2
chr1	15708472	15708649	chr1	15686162	15768821	CNV	gain	Cooper_et_al_2011	21841781	Oligo	aCGH,SNP	array	nsv545616,nsv545615,nsv545614	M	17421	3	0	FBLIM1,SLC25A34,TMEM82,PLEKHM2
chr1	15709531	15709706	chr1	15689491	15768821	CNV	gain	Itsara_et_al_2009	19166990	Oligo	aCGH,SNP	array	nsv460572,nsv460583	M	1557	2	0	FBLIM1,SLC25A34,TMEM82,PLEKHM2
chr1	15709531	15709706	chr1	15686162	15768821	CNV	gain	Cooper_et_al_2011	21841781	Oligo	aCGH,SNP	array	nsv545616,nsv545615,nsv545614	M	17421	3	0	FBLIM1,SLC25A34,TMEM82,PLEKHM2
chr1	15710214	15710406	chr1	15689491	15768821	CNV	gain	Itsara_et_al_2009	19166990	Oligo	aCGH,SNP	array	nsv460572,nsv460583	M	1557	2	0	FBLIM1,SLC25A34,TMEM82,PLEKHM2
chr1	15710214	15710406	chr1	15686162	15768821	CNV	gain	Cooper_et_al_2011	21841781	Oligo	aCGH,SNP	array	nsv545616,nsv545615,nsv545614	M	17421	3	0	FBLIM1,SLC25A34,TMEM82,PLEKHM2
chr1	15714480	15714650	chr1	15689491	15768821	CNV	gain	Itsara_et_al_2009	19166990	Oligo	aCGH,SNP	array	nsv460572,nsv460583	M	1557	2	0	FBLIM1,SLC25A34,TMEM82,PLEKHM2
chr1	15714480	15714650	chr1	15686162	15768821	CNV	gain	Cooper_et_al_2011	21841781	Oligo	aCGH,SNP	array	nsv545616,nsv545615,nsv545614	M	17421	3	0	FBLIM1,SLC25A34,TMEM82,PLEKHM2
chr1	15714857	15714977	chr1	15689491	15768821	CNV	gain	Itsara_et_al_2009	19166990	Oligo	aCGH,SNP	array	nsv460572,nsv460583	M	1557	2	0	FBLIM1,SLC25A34,TMEM82,PLEKHM2
chr1	15714857	15714977	chr1	15686162	15768821	CNV	gain	Cooper_et_al_2011	21841781	Oligo	aCGH,SNP	array	nsv545616,nsv545615,nsv545614	M	17421	3	0	FBLIM1,SLC25A34,TMEM82,PLEKHM2
chr1	15717648	15717768	chr1	15689491	15768821	CNV	gain	Itsara_et_al_2009	19166990	Oligo	aCGH,SNP	array	nsv460572,nsv460583	M	1557	2	0	FBLIM1,SLC25A34,TMEM82,PLEKHM2
chr1	15717648	15717768	chr1	15686162	15768821	CNV	gain	Cooper_et_al_2011	21841781	Oligo	aCGH,SNP	array	nsv545616,nsv545615,nsv545614	M	17421	3	0	FBLIM1,SLC25A34,TMEM82,PLEKHM2
chr1	15723772	15724003	chr1	15689491	15768821	CNV	gain	Itsara_et_al_2009	19166990	Oligo	aCGH,SNP	array	nsv460572,nsv460583	M	1557	2	0	FBLIM1,SLC25A34,TMEM82,PLEKHM2
chr1	15723772	15724003	chr1	15686162	15768821	CNV	gain	Cooper_et_al_2011	21841781	Oligo	aCGH,SNP	array	nsv545616,nsv545615,nsv545614	M	17421	3	0	FBLIM1,SLC25A34,TMEM82,PLEKHM2
chr1	15736534	15736786	chr1	15689491	15768821	CNV	gain	Itsara_et_al_2009	19166990	Oligo	aCGH,SNP	array	nsv460572,nsv460583	M	1557	2	0	FBLIM1,SLC25A34,TMEM82,PLEKHM2
chr1	15736534	15736786	chr1	15686162	15768821	CNV	gain	Cooper_et_al_2011	21841781	Oligo	aCGH,SNP	array	nsv545616,nsv545615,nsv545614	M	17421	3	0	FBLIM1,SLC25A34,TMEM82,PLEKHM2
chr1	15752318	15752437	chr1	15689491	15768821	CNV	gain	Itsara_et_al_2009	19166990	Oligo	aCGH,SNP	array	nsv460572,nsv460583	M	1557	2	0	FBLIM1,SLC25A34,TMEM82,PLEKHM2
chr1	15752318	15752437	chr1	15686162	15768821	CNV	gain	Cooper_et_al_2011	21841781	Oligo	aCGH,SNP	array	nsv545616,nsv545615,nsv545614	M	17421	3	0	FBLIM1,SLC25A34,TMEM82,PLEKHM2
chr1	15752443	15752562	chr1	15689491	15768821	CNV	gain	Itsara_et_al_2009	19166990	Oligo	aCGH,SNP	array	nsv460572,nsv460583	M	1557	2	0	FBLIM1,SLC25A34,TMEM82,PLEKHM2
chr1	15752443	15752562	chr1	15686162	15768821	CNV	gain	Cooper_et_al_2011	21841781	Oligo	aCGH,SNP	array	nsv545616,nsv545615,nsv545614	M	17421	3	0	FBLIM1,SLC25A34,TMEM82,PLEKHM2
chr1	15753652	15753852	chr1	15689491	15768821	CNV	gain	Itsara_et_al_2009	19166990	Oligo	aCGH,SNP	array	nsv460572,nsv460583	M	1557	2	0	FBLIM1,SLC25A34,TMEM82,PLEKHM2
chr1	15753652	15753852	chr1	15686162	15768821	CNV	gain	Cooper_et_al_2011	21841781	Oligo	aCGH,SNP	array	nsv545616,nsv545615,nsv545614	M	17421	3	0	FBLIM1,SLC25A34,TMEM82,PLEKHM2
chr1	15754407	15754604	chr1	15689491	15768821	CNV	gain	Itsara_et_al_2009	19166990	Oligo	aCGH,SNP	array	nsv460572,nsv460583	M	1557	2	0	FBLIM1,SLC25A34,TMEM82,PLEKHM2
chr1	15754407	15754604	chr1	15686162	15768821	CNV	gain	Cooper_et_al_2011	21841781	Oligo	aCGH,SNP	array	nsv545616,nsv545615,nsv545614	M	17421	3	0	FBLIM1,SLC25A34,TMEM82,PLEKHM2
chr1	15754992	15755220	chr1	15689491	15768821	CNV	gain	Itsara_et_al_2009	19166990	Oligo	aCGH,SNP	array	nsv460572,nsv460583	M	1557	2	0	FBLIM1,SLC25A34,TMEM82,PLEKHM2
chr1	15754992	15755220	chr1	15686162	15768821	CNV	gain	Cooper_et_al_2011	21841781	Oligo	aCGH,SNP	array	nsv545616,nsv545615,nsv545614	M	17421	3	0	FBLIM1,SLC25A34,TMEM82,PLEKHM2
chr1	15764840	15765027	chr1	15689491	15768821	CNV	gain	Itsara_et_al_2009	19166990	Oligo	aCGH,SNP	array	nsv460572,nsv460583	M	1557	2	0	FBLIM1,SLC25A34,TMEM82,PLEKHM2
chr1	15764840	15765027	chr1	15686162	15768821	CNV	gain	Cooper_et_al_2011	21841781	Oligo	aCGH,SNP	array	nsv545616,nsv545615,nsv545614	M	17421	3	0	FBLIM1,SLC25A34,TMEM82,PLEKHM2
chr1	15766827	15767105	chr1	15689491	15768821	CNV	gain	Itsara_et_al_2009	19166990	Oligo	aCGH,SNP	array	nsv460572,nsv460583	M	1557	2	0	FBLIM1,SLC25A34,TMEM82,PLEKHM2
chr1	15766827	15767105	chr1	15686162	15768821	CNV	gain	Cooper_et_al_2011	21841781	Oligo	aCGH,SNP	array	nsv545616,nsv545615,nsv545614	M	17421	3	0	FBLIM1,SLC25A34,TMEM82,PLEKHM2
chr1	15831122	15831326	chr1	15827003	15834894	CNV	loss	Cooper_et_al_2011	21841781	Oligo	aCGH,SNP	array	nsv545626,nsv545624	M	17421	0	2	FLJ37453
chr1	15832464	15832651	chr1	15827003	15834894	CNV	loss	Cooper_et_al_2011	21841781	Oligo	aCGH,SNP	array	nsv545626,nsv545624	M	17421	0	2	FLJ37453
chr1	15833365	15833629	chr1	15827003	15834894	CNV	loss	Cooper_et_al_2011	21841781	Oligo	aCGH,SNP	array	nsv545626,nsv545624	M	17421	0	2	FLJ37453
chr1	15834335	15834509	chr1	15827003	15834894	CNV	loss	Cooper_et_al_2011	21841781	Oligo	aCGH,SNP	array	nsv545626,nsv545624	M	17421	0	2	FLJ37453
chr1	16042660	16042826	chr1	16019962	16050336	CNV	gain	Itsara_et_al_2009	19166990	Oligo	aCGH,SNP	array	nsv460640,nsv460651	M	1557	2	0	CLCNKB,CLCNKA
chr1	16042660	16042826	chr1	16013965	16066862	CNV	gain	Cooper_et_al_2011	21841781	Oligo	aCGH,SNP	array	nsv545629,nsv545633	M	17421	2	0	HSPB7,FAM131C,CLCNKB,CLCNKA
chr1	16043164	16043342	chr1	16019962	16050336	CNV	gain	Itsara_et_al_2009	19166990	Oligo	aCGH,SNP	array	nsv460640,nsv460651	M	1557	2	0	CLCNKB,CLCNKA
chr1	16043164	16043342	chr1	16013965	16066862	CNV	gain	Cooper_et_al_2011	21841781	Oligo	aCGH,SNP	array	nsv545629,nsv545633	M	17421	2	0	HSPB7,FAM131C,CLCNKB,CLCNKA
chr1	16044395	16044591	chr1	16019962	16050336	CNV	gain	Itsara_et_al_2009	19166990	Oligo	aCGH,SNP	array	nsv460640,nsv460651	M	1557	2	0	CLCNKB,CLCNKA
chr1	16044395	16044591	chr1	16013965	16066862	CNV	gain	Cooper_et_al_2011	21841781	Oligo	aCGH,SNP	array	nsv545629,nsv545633	M	17421	2	0	HSPB7,FAM131C,CLCNKB,CLCNKA
chr1	16044918	16045127	chr1	16019962	16050336	CNV	gain	Itsara_et_al_2009	19166990	Oligo	aCGH,SNP	array	nsv460640,nsv460651	M	1557	2	0	CLCNKB,CLCNKA
chr1	16044918	16045127	chr1	16013965	16066862	CNV	gain	Cooper_et_al_2011	21841781	Oligo	aCGH,SNP	array	nsv545629,nsv545633	M	17421	2	0	HSPB7,FAM131C,CLCNKB,CLCNKA
chr1	16046256	16046469	chr1	16019962	16050336	CNV	gain	Itsara_et_al_2009	19166990	Oligo	aCGH,SNP	array	nsv460640,nsv460651	M	1557	2	0	CLCNKB,CLCNKA
chr1	16046256	16046469	chr1	16013965	16066862	CNV	gain	Cooper_et_al_2011	21841781	Oligo	aCGH,SNP	array	nsv545629,nsv545633	M	17421	2	0	HSPB7,FAM131C,CLCNKB,CLCNKA
chr1	16047764	16047985	chr1	16019962	16050336	CNV	gain	Itsara_et_al_2009	19166990	Oligo	aCGH,SNP	array	nsv460640,nsv460651	M	1557	2	0	CLCNKB,CLCNKA
chr1	16047764	16047985	chr1	16013965	16066862	CNV	gain	Cooper_et_al_2011	21841781	Oligo	aCGH,SNP	array	nsv545629,nsv545633	M	17421	2	0	HSPB7,FAM131C,CLCNKB,CLCNKA
chr1	16051771	16052048	chr1	16013965	16066862	CNV	gain	Cooper_et_al_2011	21841781	Oligo	aCGH,SNP	array	nsv545629,nsv545633	M	17421	2	0	HSPB7,FAM131C,CLCNKB,CLCNKA
chr1	16053498	16054334	chr1	16013965	16066862	CNV	gain	Cooper_et_al_2011	21841781	Oligo	aCGH,SNP	array	nsv545629,nsv545633	M	17421	2	0	HSPB7,FAM131C,CLCNKB,CLCNKA
chr1	16054558	16054733	chr1	16013965	16066862	CNV	gain	Cooper_et_al_2011	21841781	Oligo	aCGH,SNP	array	nsv545629,nsv545633	M	17421	2	0	HSPB7,FAM131C,CLCNKB,CLCNKA
chr1	16054735	16054854	chr1	16013965	16066862	CNV	gain	Cooper_et_al_2011	21841781	Oligo	aCGH,SNP	array	nsv545629,nsv545633	M	17421	2	0	HSPB7,FAM131C,CLCNKB,CLCNKA
chr1	16055116	16055298	chr1	16013965	16066862	CNV	gain	Cooper_et_al_2011	21841781	Oligo	aCGH,SNP	array	nsv545629,nsv545633	M	17421	2	0	HSPB7,FAM131C,CLCNKB,CLCNKA
chr1	16055555	16055726	chr1	16013965	16066862	CNV	gain	Cooper_et_al_2011	21841781	Oligo	aCGH,SNP	array	nsv545629,nsv545633	M	17421	2	0	HSPB7,FAM131C,CLCNKB,CLCNKA
chr1	16056222	16056403	chr1	16013965	16066862	CNV	gain	Cooper_et_al_2011	21841781	Oligo	aCGH,SNP	array	nsv545629,nsv545633	M	17421	2	0	HSPB7,FAM131C,CLCNKB,CLCNKA
chr1	16057078	16057251	chr1	16013965	16066862	CNV	gain	Cooper_et_al_2011	21841781	Oligo	aCGH,SNP	array	nsv545629,nsv545633	M	17421	2	0	HSPB7,FAM131C,CLCNKB,CLCNKA
chr1	16057642	16057840	chr1	16013965	16066862	CNV	gain	Cooper_et_al_2011	21841781	Oligo	aCGH,SNP	array	nsv545629,nsv545633	M	17421	2	0	HSPB7,FAM131C,CLCNKB,CLCNKA
chr1	16058405	16058624	chr1	16013965	16066862	CNV	gain	Cooper_et_al_2011	21841781	Oligo	aCGH,SNP	array	nsv545629,nsv545633	M	17421	2	0	HSPB7,FAM131C,CLCNKB,CLCNKA
chr1	16058877	16059265	chr1	16013965	16066862	CNV	gain	Cooper_et_al_2011	21841781	Oligo	aCGH,SNP	array	nsv545629,nsv545633	M	17421	2	0	HSPB7,FAM131C,CLCNKB,CLCNKA
chr1	16060236	16060403	chr1	16013965	16066862	CNV	gain	Cooper_et_al_2011	21841781	Oligo	aCGH,SNP	array	nsv545629,nsv545633	M	17421	2	0	HSPB7,FAM131C,CLCNKB,CLCNKA
chr1	16063040	16063403	chr1	16013965	16066862	CNV	gain	Cooper_et_al_2011	21841781	Oligo	aCGH,SNP	array	nsv545629,nsv545633	M	17421	2	0	HSPB7,FAM131C,CLCNKB,CLCNKA
chr1	16064395	16064789	chr1	16013965	16066862	CNV	gain	Cooper_et_al_2011	21841781	Oligo	aCGH,SNP	array	nsv545629,nsv545633	M	17421	2	0	HSPB7,FAM131C,CLCNKB,CLCNKA
chr1	16065095	16065215	chr1	16013965	16066862	CNV	gain	Cooper_et_al_2011	21841781	Oligo	aCGH,SNP	array	nsv545629,nsv545633	M	17421	2	0	HSPB7,FAM131C,CLCNKB,CLCNKA
chr1	16065653	16065871	chr1	16013965	16066862	CNV	gain	Cooper_et_al_2011	21841781	Oligo	aCGH,SNP	array	nsv545629,nsv545633	M	17421	2	0	HSPB7,FAM131C,CLCNKB,CLCNKA
chr1	16525064	16525286	chr1	16483566	16677119	CNV	deletion	Wong_et_al_2012b	23290073	Sequencing	esv2744419,esv2744452	M	96	0	21	RNU1-4,MST1P2,RNU1-27P,CROCCP3,RNVU1-18,RNU1-1,RNU1-28P,CROCCP2,RNU1-2,MIR3675,FAM231A,NBPF1,RNU1-3	SSM001,SSM005,SSM009,SSM017,SSM019,SSM023,SSM025,SSM033,SSM034,SSM038,SSM043,SSM047,SSM055,SSM056,SSM057,SSM066,SSM068,SSM077,SSM078,SSM084,SSM095
chr1	16525612	16525783	chr1	16483566	16677119	CNV	deletion	Wong_et_al_2012b	23290073	Sequencing	esv2744419,esv2744452	M	96	0	21	RNU1-4,MST1P2,RNU1-27P,CROCCP3,RNVU1-18,RNU1-1,RNU1-28P,CROCCP2,RNU1-2,MIR3675,FAM231A,NBPF1,RNU1-3	SSM001,SSM005,SSM009,SSM017,SSM019,SSM023,SSM025,SSM033,SSM034,SSM038,SSM043,SSM047,SSM055,SSM056,SSM057,SSM066,SSM068,SSM077,SSM078,SSM084,SSM095
chr1	16527951	16528118	chr1	16483566	16677119	CNV	deletion	Wong_et_al_2012b	23290073	Sequencing	esv2744419,esv2744452	M	96	0	21	RNU1-4,MST1P2,RNU1-27P,CROCCP3,RNVU1-18,RNU1-1,RNU1-28P,CROCCP2,RNU1-2,MIR3675,FAM231A,NBPF1,RNU1-3	SSM001,SSM005,SSM009,SSM017,SSM019,SSM023,SSM025,SSM033,SSM034,SSM038,SSM043,SSM047,SSM055,SSM056,SSM057,SSM066,SSM068,SSM077,SSM078,SSM084,SSM095
chr1	16528270	16528452	chr1	16483566	16677119	CNV	deletion	Wong_et_al_2012b	23290073	Sequencing	esv2744419,esv2744452	M	96	0	21	RNU1-4,MST1P2,RNU1-27P,CROCCP3,RNVU1-18,RNU1-1,RNU1-28P,CROCCP2,RNU1-2,MIR3675,FAM231A,NBPF1,RNU1-3	SSM001,SSM005,SSM009,SSM017,SSM019,SSM023,SSM025,SSM033,SSM034,SSM038,SSM043,SSM047,SSM055,SSM056,SSM057,SSM066,SSM068,SSM077,SSM078,SSM084,SSM095
chr1	16528861	16529077	chr1	16483566	16677119	CNV	deletion	Wong_et_al_2012b	23290073	Sequencing	esv2744419,esv2744452	M	96	0	21	RNU1-4,MST1P2,RNU1-27P,CROCCP3,RNVU1-18,RNU1-1,RNU1-28P,CROCCP2,RNU1-2,MIR3675,FAM231A,NBPF1,RNU1-3	SSM001,SSM005,SSM009,SSM017,SSM019,SSM023,SSM025,SSM033,SSM034,SSM038,SSM043,SSM047,SSM055,SSM056,SSM057,SSM066,SSM068,SSM077,SSM078,SSM084,SSM095
chr1	16531199	16531384	chr1	16483566	16677119	CNV	deletion	Wong_et_al_2012b	23290073	Sequencing	esv2744419,esv2744452	M	96	0	21	RNU1-4,MST1P2,RNU1-27P,CROCCP3,RNVU1-18,RNU1-1,RNU1-28P,CROCCP2,RNU1-2,MIR3675,FAM231A,NBPF1,RNU1-3	SSM001,SSM005,SSM009,SSM017,SSM019,SSM023,SSM025,SSM033,SSM034,SSM038,SSM043,SSM047,SSM055,SSM056,SSM057,SSM066,SSM068,SSM077,SSM078,SSM084,SSM095
chr1	16531523	16531690	chr1	16483566	16677119	CNV	deletion	Wong_et_al_2012b	23290073	Sequencing	esv2744419,esv2744452	M	96	0	21	RNU1-4,MST1P2,RNU1-27P,CROCCP3,RNVU1-18,RNU1-1,RNU1-28P,CROCCP2,RNU1-2,MIR3675,FAM231A,NBPF1,RNU1-3	SSM001,SSM005,SSM009,SSM017,SSM019,SSM023,SSM025,SSM033,SSM034,SSM038,SSM043,SSM047,SSM055,SSM056,SSM057,SSM066,SSM068,SSM077,SSM078,SSM084,SSM095
chr1	16531842	16532221	chr1	16483566	16677119	CNV	deletion	Wong_et_al_2012b	23290073	Sequencing	esv2744419,esv2744452	M	96	0	21	RNU1-4,MST1P2,RNU1-27P,CROCCP3,RNVU1-18,RNU1-1,RNU1-28P,CROCCP2,RNU1-2,MIR3675,FAM231A,NBPF1,RNU1-3	SSM001,SSM005,SSM009,SSM017,SSM019,SSM023,SSM025,SSM033,SSM034,SSM038,SSM043,SSM047,SSM055,SSM056,SSM057,SSM066,SSM068,SSM077,SSM078,SSM084,SSM095
chr1	16532434	16533049	chr1	16483566	16677119	CNV	deletion	Wong_et_al_2012b	23290073	Sequencing	esv2744419,esv2744452	M	96	0	21	RNU1-4,MST1P2,RNU1-27P,CROCCP3,RNVU1-18,RNU1-1,RNU1-28P,CROCCP2,RNU1-2,MIR3675,FAM231A,NBPF1,RNU1-3	SSM001,SSM005,SSM009,SSM017,SSM019,SSM023,SSM025,SSM033,SSM034,SSM038,SSM043,SSM047,SSM055,SSM056,SSM057,SSM066,SSM068,SSM077,SSM078,SSM084,SSM095
chr1	16533440	16533719	chr1	16483566	16677119	CNV	deletion	Wong_et_al_2012b	23290073	Sequencing	esv2744419,esv2744452	M	96	0	21	RNU1-4,MST1P2,RNU1-27P,CROCCP3,RNVU1-18,RNU1-1,RNU1-28P,CROCCP2,RNU1-2,MIR3675,FAM231A,NBPF1,RNU1-3	SSM001,SSM005,SSM009,SSM017,SSM019,SSM023,SSM025,SSM033,SSM034,SSM038,SSM043,SSM047,SSM055,SSM056,SSM057,SSM066,SSM068,SSM077,SSM078,SSM084,SSM095
chr1	16534006	16534294	chr1	16483566	16677119	CNV	deletion	Wong_et_al_2012b	23290073	Sequencing	esv2744419,esv2744452	M	96	0	21	RNU1-4,MST1P2,RNU1-27P,CROCCP3,RNVU1-18,RNU1-1,RNU1-28P,CROCCP2,RNU1-2,MIR3675,FAM231A,NBPF1,RNU1-3	SSM001,SSM005,SSM009,SSM017,SSM019,SSM023,SSM025,SSM033,SSM034,SSM038,SSM043,SSM047,SSM055,SSM056,SSM057,SSM066,SSM068,SSM077,SSM078,SSM084,SSM095
chr1	16534487	16534748	chr1	16483566	16677119	CNV	deletion	Wong_et_al_2012b	23290073	Sequencing	esv2744419,esv2744452	M	96	0	21	RNU1-4,MST1P2,RNU1-27P,CROCCP3,RNVU1-18,RNU1-1,RNU1-28P,CROCCP2,RNU1-2,MIR3675,FAM231A,NBPF1,RNU1-3	SSM001,SSM005,SSM009,SSM017,SSM019,SSM023,SSM025,SSM033,SSM034,SSM038,SSM043,SSM047,SSM055,SSM056,SSM057,SSM066,SSM068,SSM077,SSM078,SSM084,SSM095
chr1	16535119	16535611	chr1	16483566	16677119	CNV	deletion	Wong_et_al_2012b	23290073	Sequencing	esv2744419,esv2744452	M	96	0	21	RNU1-4,MST1P2,RNU1-27P,CROCCP3,RNVU1-18,RNU1-1,RNU1-28P,CROCCP2,RNU1-2,MIR3675,FAM231A,NBPF1,RNU1-3	SSM001,SSM005,SSM009,SSM017,SSM019,SSM023,SSM025,SSM033,SSM034,SSM038,SSM043,SSM047,SSM055,SSM056,SSM057,SSM066,SSM068,SSM077,SSM078,SSM084,SSM095
chr1	16542402	16542604	chr1	16483566	16677119	CNV	deletion	Wong_et_al_2012b	23290073	Sequencing	esv2744419,esv2744452	M	96	0	21	RNU1-4,MST1P2,RNU1-27P,CROCCP3,RNVU1-18,RNU1-1,RNU1-28P,CROCCP2,RNU1-2,MIR3675,FAM231A,NBPF1,RNU1-3	SSM001,SSM005,SSM009,SSM017,SSM019,SSM023,SSM025,SSM033,SSM034,SSM038,SSM043,SSM047,SSM055,SSM056,SSM057,SSM066,SSM068,SSM077,SSM078,SSM084,SSM095
chr1	16542988	16543194	chr1	16483566	16677119	CNV	deletion	Wong_et_al_2012b	23290073	Sequencing	esv2744419,esv2744452	M	96	0	21	RNU1-4,MST1P2,RNU1-27P,CROCCP3,RNVU1-18,RNU1-1,RNU1-28P,CROCCP2,RNU1-2,MIR3675,FAM231A,NBPF1,RNU1-3	SSM001,SSM005,SSM009,SSM017,SSM019,SSM023,SSM025,SSM033,SSM034,SSM038,SSM043,SSM047,SSM055,SSM056,SSM057,SSM066,SSM068,SSM077,SSM078,SSM084,SSM095
chr1	16543486	16543691	chr1	16483566	16677119	CNV	deletion	Wong_et_al_2012b	23290073	Sequencing	esv2744419,esv2744452	M	96	0	21	RNU1-4,MST1P2,RNU1-27P,CROCCP3,RNVU1-18,RNU1-1,RNU1-28P,CROCCP2,RNU1-2,MIR3675,FAM231A,NBPF1,RNU1-3	SSM001,SSM005,SSM009,SSM017,SSM019,SSM023,SSM025,SSM033,SSM034,SSM038,SSM043,SSM047,SSM055,SSM056,SSM057,SSM066,SSM068,SSM077,SSM078,SSM084,SSM095
chr1	16555335	16555463	chr1	16483566	16677119	CNV	deletion	Wong_et_al_2012b	23290073	Sequencing	esv2744419,esv2744452	M	96	0	21	RNU1-4,MST1P2,RNU1-27P,CROCCP3,RNVU1-18,RNU1-1,RNU1-28P,CROCCP2,RNU1-2,MIR3675,FAM231A,NBPF1,RNU1-3	SSM001,SSM005,SSM009,SSM017,SSM019,SSM023,SSM025,SSM033,SSM034,SSM038,SSM043,SSM047,SSM055,SSM056,SSM057,SSM066,SSM068,SSM077,SSM078,SSM084,SSM095
chr1	16555977	16556099	chr1	16483566	16677119	CNV	deletion	Wong_et_al_2012b	23290073	Sequencing	esv2744419,esv2744452	M	96	0	21	RNU1-4,MST1P2,RNU1-27P,CROCCP3,RNVU1-18,RNU1-1,RNU1-28P,CROCCP2,RNU1-2,MIR3675,FAM231A,NBPF1,RNU1-3	SSM001,SSM005,SSM009,SSM017,SSM019,SSM023,SSM025,SSM033,SSM034,SSM038,SSM043,SSM047,SSM055,SSM056,SSM057,SSM066,SSM068,SSM077,SSM078,SSM084,SSM095
chr1	16558516	16558818	chr1	16483566	16677119	CNV	deletion	Wong_et_al_2012b	23290073	Sequencing	esv2744419,esv2744452	M	96	0	21	RNU1-4,MST1P2,RNU1-27P,CROCCP3,RNVU1-18,RNU1-1,RNU1-28P,CROCCP2,RNU1-2,MIR3675,FAM231A,NBPF1,RNU1-3	SSM001,SSM005,SSM009,SSM017,SSM019,SSM023,SSM025,SSM033,SSM034,SSM038,SSM043,SSM047,SSM055,SSM056,SSM057,SSM066,SSM068,SSM077,SSM078,SSM084,SSM095
chr1	16558989	16559214	chr1	16483566	16677119	CNV	deletion	Wong_et_al_2012b	23290073	Sequencing	esv2744419,esv2744452	M	96	0	21	RNU1-4,MST1P2,RNU1-27P,CROCCP3,RNVU1-18,RNU1-1,RNU1-28P,CROCCP2,RNU1-2,MIR3675,FAM231A,NBPF1,RNU1-3	SSM001,SSM005,SSM009,SSM017,SSM019,SSM023,SSM025,SSM033,SSM034,SSM038,SSM043,SSM047,SSM055,SSM056,SSM057,SSM066,SSM068,SSM077,SSM078,SSM084,SSM095
chr1	16559332	16559512	chr1	16483566	16677119	CNV	deletion	Wong_et_al_2012b	23290073	Sequencing	esv2744419,esv2744452	M	96	0	21	RNU1-4,MST1P2,RNU1-27P,CROCCP3,RNVU1-18,RNU1-1,RNU1-28P,CROCCP2,RNU1-2,MIR3675,FAM231A,NBPF1,RNU1-3	SSM001,SSM005,SSM009,SSM017,SSM019,SSM023,SSM025,SSM033,SSM034,SSM038,SSM043,SSM047,SSM055,SSM056,SSM057,SSM066,SSM068,SSM077,SSM078,SSM084,SSM095
chr1	16560109	16560229	chr1	16483566	16677119	CNV	deletion	Wong_et_al_2012b	23290073	Sequencing	esv2744419,esv2744452	M	96	0	21	RNU1-4,MST1P2,RNU1-27P,CROCCP3,RNVU1-18,RNU1-1,RNU1-28P,CROCCP2,RNU1-2,MIR3675,FAM231A,NBPF1,RNU1-3	SSM001,SSM005,SSM009,SSM017,SSM019,SSM023,SSM025,SSM033,SSM034,SSM038,SSM043,SSM047,SSM055,SSM056,SSM057,SSM066,SSM068,SSM077,SSM078,SSM084,SSM095
chr1	16563055	16563238	chr1	16483566	16677119	CNV	deletion	Wong_et_al_2012b	23290073	Sequencing	esv2744419,esv2744452	M	96	0	21	RNU1-4,MST1P2,RNU1-27P,CROCCP3,RNVU1-18,RNU1-1,RNU1-28P,CROCCP2,RNU1-2,MIR3675,FAM231A,NBPF1,RNU1-3	SSM001,SSM005,SSM009,SSM017,SSM019,SSM023,SSM025,SSM033,SSM034,SSM038,SSM043,SSM047,SSM055,SSM056,SSM057,SSM066,SSM068,SSM077,SSM078,SSM084,SSM095
chr1	16577179	16578037	chr1	16483566	16677119	CNV	deletion	Wong_et_al_2012b	23290073	Sequencing	esv2744419,esv2744452	M	96	0	21	RNU1-4,MST1P2,RNU1-27P,CROCCP3,RNVU1-18,RNU1-1,RNU1-28P,CROCCP2,RNU1-2,MIR3675,FAM231A,NBPF1,RNU1-3	SSM001,SSM005,SSM009,SSM017,SSM019,SSM023,SSM025,SSM033,SSM034,SSM038,SSM043,SSM047,SSM055,SSM056,SSM057,SSM066,SSM068,SSM077,SSM078,SSM084,SSM095
chr1	16578039	16578329	chr1	16483566	16677119	CNV	deletion	Wong_et_al_2012b	23290073	Sequencing	esv2744419,esv2744452	M	96	0	21	RNU1-4,MST1P2,RNU1-27P,CROCCP3,RNVU1-18,RNU1-1,RNU1-28P,CROCCP2,RNU1-2,MIR3675,FAM231A,NBPF1,RNU1-3	SSM001,SSM005,SSM009,SSM017,SSM019,SSM023,SSM025,SSM033,SSM034,SSM038,SSM043,SSM047,SSM055,SSM056,SSM057,SSM066,SSM068,SSM077,SSM078,SSM084,SSM095
chr1	16578679	16578798	chr1	16483566	16677119	CNV	deletion	Wong_et_al_2012b	23290073	Sequencing	esv2744419,esv2744452	M	96	0	21	RNU1-4,MST1P2,RNU1-27P,CROCCP3,RNVU1-18,RNU1-1,RNU1-28P,CROCCP2,RNU1-2,MIR3675,FAM231A,NBPF1,RNU1-3	SSM001,SSM005,SSM009,SSM017,SSM019,SSM023,SSM025,SSM033,SSM034,SSM038,SSM043,SSM047,SSM055,SSM056,SSM057,SSM066,SSM068,SSM077,SSM078,SSM084,SSM095
chr1	16578802	16578921	chr1	16483566	16677119	CNV	deletion	Wong_et_al_2012b	23290073	Sequencing	esv2744419,esv2744452	M	96	0	21	RNU1-4,MST1P2,RNU1-27P,CROCCP3,RNVU1-18,RNU1-1,RNU1-28P,CROCCP2,RNU1-2,MIR3675,FAM231A,NBPF1,RNU1-3	SSM001,SSM005,SSM009,SSM017,SSM019,SSM023,SSM025,SSM033,SSM034,SSM038,SSM043,SSM047,SSM055,SSM056,SSM057,SSM066,SSM068,SSM077,SSM078,SSM084,SSM095
chr1	16579484	16579694	chr1	16483566	16677119	CNV	deletion	Wong_et_al_2012b	23290073	Sequencing	esv2744419,esv2744452	M	96	0	21	RNU1-4,MST1P2,RNU1-27P,CROCCP3,RNVU1-18,RNU1-1,RNU1-28P,CROCCP2,RNU1-2,MIR3675,FAM231A,NBPF1,RNU1-3	SSM001,SSM005,SSM009,SSM017,SSM019,SSM023,SSM025,SSM033,SSM034,SSM038,SSM043,SSM047,SSM055,SSM056,SSM057,SSM066,SSM068,SSM077,SSM078,SSM084,SSM095
chr1	16580020	16580139	chr1	16483566	16677119	CNV	deletion	Wong_et_al_2012b	23290073	Sequencing	esv2744419,esv2744452	M	96	0	21	RNU1-4,MST1P2,RNU1-27P,CROCCP3,RNVU1-18,RNU1-1,RNU1-28P,CROCCP2,RNU1-2,MIR3675,FAM231A,NBPF1,RNU1-3	SSM001,SSM005,SSM009,SSM017,SSM019,SSM023,SSM025,SSM033,SSM034,SSM038,SSM043,SSM047,SSM055,SSM056,SSM057,SSM066,SSM068,SSM077,SSM078,SSM084,SSM095
chr1	16580141	16580260	chr1	16483566	16677119	CNV	deletion	Wong_et_al_2012b	23290073	Sequencing	esv2744419,esv2744452	M	96	0	21	RNU1-4,MST1P2,RNU1-27P,CROCCP3,RNVU1-18,RNU1-1,RNU1-28P,CROCCP2,RNU1-2,MIR3675,FAM231A,NBPF1,RNU1-3	SSM001,SSM005,SSM009,SSM017,SSM019,SSM023,SSM025,SSM033,SSM034,SSM038,SSM043,SSM047,SSM055,SSM056,SSM057,SSM066,SSM068,SSM077,SSM078,SSM084,SSM095
chr1	16582159	16582395	chr1	16483566	16677119	CNV	deletion	Wong_et_al_2012b	23290073	Sequencing	esv2744419,esv2744452	M	96	0	21	RNU1-4,MST1P2,RNU1-27P,CROCCP3,RNVU1-18,RNU1-1,RNU1-28P,CROCCP2,RNU1-2,MIR3675,FAM231A,NBPF1,RNU1-3	SSM001,SSM005,SSM009,SSM017,SSM019,SSM023,SSM025,SSM033,SSM034,SSM038,SSM043,SSM047,SSM055,SSM056,SSM057,SSM066,SSM068,SSM077,SSM078,SSM084,SSM095
chr1	16583075	16583194	chr1	16483566	16677119	CNV	deletion	Wong_et_al_2012b	23290073	Sequencing	esv2744419,esv2744452	M	96	0	21	RNU1-4,MST1P2,RNU1-27P,CROCCP3,RNVU1-18,RNU1-1,RNU1-28P,CROCCP2,RNU1-2,MIR3675,FAM231A,NBPF1,RNU1-3	SSM001,SSM005,SSM009,SSM017,SSM019,SSM023,SSM025,SSM033,SSM034,SSM038,SSM043,SSM047,SSM055,SSM056,SSM057,SSM066,SSM068,SSM077,SSM078,SSM084,SSM095
chr1	16583196	16583315	chr1	16483566	16677119	CNV	deletion	Wong_et_al_2012b	23290073	Sequencing	esv2744419,esv2744452	M	96	0	21	RNU1-4,MST1P2,RNU1-27P,CROCCP3,RNVU1-18,RNU1-1,RNU1-28P,CROCCP2,RNU1-2,MIR3675,FAM231A,NBPF1,RNU1-3	SSM001,SSM005,SSM009,SSM017,SSM019,SSM023,SSM025,SSM033,SSM034,SSM038,SSM043,SSM047,SSM055,SSM056,SSM057,SSM066,SSM068,SSM077,SSM078,SSM084,SSM095
chr1	16621201	16621422	chr1	16483566	16677119	CNV	deletion	Wong_et_al_2012b	23290073	Sequencing	esv2744419,esv2744452	M	96	0	21	RNU1-4,MST1P2,RNU1-27P,CROCCP3,RNVU1-18,RNU1-1,RNU1-28P,CROCCP2,RNU1-2,MIR3675,FAM231A,NBPF1,RNU1-3	SSM001,SSM005,SSM009,SSM017,SSM019,SSM023,SSM025,SSM033,SSM034,SSM038,SSM043,SSM047,SSM055,SSM056,SSM057,SSM066,SSM068,SSM077,SSM078,SSM084,SSM095
chr1	16632208	16632398	chr1	16483566	16677119	CNV	deletion	Wong_et_al_2012b	23290073	Sequencing	esv2744419,esv2744452	M	96	0	21	RNU1-4,MST1P2,RNU1-27P,CROCCP3,RNVU1-18,RNU1-1,RNU1-28P,CROCCP2,RNU1-2,MIR3675,FAM231A,NBPF1,RNU1-3	SSM001,SSM005,SSM009,SSM017,SSM019,SSM023,SSM025,SSM033,SSM034,SSM038,SSM043,SSM047,SSM055,SSM056,SSM057,SSM066,SSM068,SSM077,SSM078,SSM084,SSM095
chr1	16641644	16641969	chr1	16483566	16677119	CNV	deletion	Wong_et_al_2012b	23290073	Sequencing	esv2744419,esv2744452	M	96	0	21	RNU1-4,MST1P2,RNU1-27P,CROCCP3,RNVU1-18,RNU1-1,RNU1-28P,CROCCP2,RNU1-2,MIR3675,FAM231A,NBPF1,RNU1-3	SSM001,SSM005,SSM009,SSM017,SSM019,SSM023,SSM025,SSM033,SSM034,SSM038,SSM043,SSM047,SSM055,SSM056,SSM057,SSM066,SSM068,SSM077,SSM078,SSM084,SSM095
chr1	16713640	16713875	chr1	16699569	16725617	CNV	gain	1000_Genomes_Consortium_Phase_3	21293372	Sequencing	esv3585346,esv3585345,esv3585344,esv3585347	M	2504	2458	0	ESPNP	HG00096,HG00097,HG00099,HG00100,HG00101,HG00102,HG00103,HG00105,HG00106,HG00107,HG00108,HG00109,HG00110,HG00111,HG00112,HG00113,HG00114,HG00115,HG00116,HG00118,HG00119,HG00120,HG00121,HG00122,HG00123,HG00125,HG00126,HG00127,HG00128,HG00129,HG00130,HG00131,HG00132,HG00133,HG00136,HG00137,HG00138,HG00139,HG00140,HG00141,HG00142,HG00143,HG00145,HG00146,HG00148,HG00149,HG00150,HG00151,HG00154,HG00155…
chr1	16714048	16714226	chr1	16699569	16725617	CNV	gain	1000_Genomes_Consortium_Phase_3	21293372	Sequencing	esv3585346,esv3585345,esv3585344,esv3585347	M	2504	2458	0	ESPNP	HG00096,HG00097,HG00099,HG00100,HG00101,HG00102,HG00103,HG00105,HG00106,HG00107,HG00108,HG00109,HG00110,HG00111,HG00112,HG00113,HG00114,HG00115,HG00116,HG00118,HG00119,HG00120,HG00121,HG00122,HG00123,HG00125,HG00126,HG00127,HG00128,HG00129,HG00130,HG00131,HG00132,HG00133,HG00136,HG00137,HG00138,HG00139,HG00140,HG00141,HG00142,HG00143,HG00145,HG00146,HG00148,HG00149,HG00150,HG00151,HG00154,HG00155…
chr1	16717732	16717971	chr1	16699569	16725617	CNV	gain	1000_Genomes_Consortium_Phase_3	21293372	Sequencing	esv3585346,esv3585345,esv3585344,esv3585347	M	2504	2458	0	ESPNP	HG00096,HG00097,HG00099,HG00100,HG00101,HG00102,HG00103,HG00105,HG00106,HG00107,HG00108,HG00109,HG00110,HG00111,HG00112,HG00113,HG00114,HG00115,HG00116,HG00118,HG00119,HG00120,HG00121,HG00122,HG00123,HG00125,HG00126,HG00127,HG00128,HG00129,HG00130,HG00131,HG00132,HG00133,HG00136,HG00137,HG00138,HG00139,HG00140,HG00141,HG00142,HG00143,HG00145,HG00146,HG00148,HG00149,HG00150,HG00151,HG00154,HG00155…
chr1	16719685	16719804	chr1	16699569	16725617	CNV	gain	1000_Genomes_Consortium_Phase_3	21293372	Sequencing	esv3585346,esv3585345,esv3585344,esv3585347	M	2504	2458	0	ESPNP	HG00096,HG00097,HG00099,HG00100,HG00101,HG00102,HG00103,HG00105,HG00106,HG00107,HG00108,HG00109,HG00110,HG00111,HG00112,HG00113,HG00114,HG00115,HG00116,HG00118,HG00119,HG00120,HG00121,HG00122,HG00123,HG00125,HG00126,HG00127,HG00128,HG00129,HG00130,HG00131,HG00132,HG00133,HG00136,HG00137,HG00138,HG00139,HG00140,HG00141,HG00142,HG00143,HG00145,HG00146,HG00148,HG00149,HG00150,HG00151,HG00154,HG00155…
chr1	16719810	16719987	chr1	16699569	16725617	CNV	gain	1000_Genomes_Consortium_Phase_3	21293372	Sequencing	esv3585346,esv3585345,esv3585344,esv3585347	M	2504	2458	0	ESPNP	HG00096,HG00097,HG00099,HG00100,HG00101,HG00102,HG00103,HG00105,HG00106,HG00107,HG00108,HG00109,HG00110,HG00111,HG00112,HG00113,HG00114,HG00115,HG00116,HG00118,HG00119,HG00120,HG00121,HG00122,HG00123,HG00125,HG00126,HG00127,HG00128,HG00129,HG00130,HG00131,HG00132,HG00133,HG00136,HG00137,HG00138,HG00139,HG00140,HG00141,HG00142,HG00143,HG00145,HG00146,HG00148,HG00149,HG00150,HG00151,HG00154,HG00155…
chr1	16721607	16721771	chr1	16699569	16725617	CNV	gain	1000_Genomes_Consortium_Phase_3	21293372	Sequencing	esv3585346,esv3585345,esv3585344,esv3585347	M	2504	2458	0	ESPNP	HG00096,HG00097,HG00099,HG00100,HG00101,HG00102,HG00103,HG00105,HG00106,HG00107,HG00108,HG00109,HG00110,HG00111,HG00112,HG00113,HG00114,HG00115,HG00116,HG00118,HG00119,HG00120,HG00121,HG00122,HG00123,HG00125,HG00126,HG00127,HG00128,HG00129,HG00130,HG00131,HG00132,HG00133,HG00136,HG00137,HG00138,HG00139,HG00140,HG00141,HG00142,HG00143,HG00145,HG00146,HG00148,HG00149,HG00150,HG00151,HG00154,HG00155…
chr1	16725214	16725412	chr1	16699569	16725617	CNV	gain	1000_Genomes_Consortium_Phase_3	21293372	Sequencing	esv3585346,esv3585345,esv3585344,esv3585347	M	2504	2458	0	ESPNP	HG00096,HG00097,HG00099,HG00100,HG00101,HG00102,HG00103,HG00105,HG00106,HG00107,HG00108,HG00109,HG00110,HG00111,HG00112,HG00113,HG00114,HG00115,HG00116,HG00118,HG00119,HG00120,HG00121,HG00122,HG00123,HG00125,HG00126,HG00127,HG00128,HG00129,HG00130,HG00131,HG00132,HG00133,HG00136,HG00137,HG00138,HG00139,HG00140,HG00141,HG00142,HG00143,HG00145,HG00146,HG00148,HG00149,HG00150,HG00151,HG00154,HG00155…
chr1	16757751	16757941	chr1	16756084	16959812	CNV	gain	Coe_et_al_2014	25217958	Oligo	aCGH,SNP	array	nsv1004987,nsv997704,nsv1006989,nsv1005424,nsv1013757,nsv999848,nsv1010245,nsv1014863,nsv1012064,nsv997522,nsv1010868,nsv1008997,nsv997588,nsv1001823	M	29084	23	0	RNU1-4,RNU1-27P,RNU1-1,RNVU1-18,CROCC,RNU1-28P,MST1L,RNU1-2,MIR3675,RNU1-3
chr1	16767204	16767394	chr1	16756084	16959812	CNV	gain	Coe_et_al_2014	25217958	Oligo	aCGH,SNP	array	nsv1004987,nsv997704,nsv1006989,nsv1005424,nsv1013757,nsv999848,nsv1010245,nsv1014863,nsv1012064,nsv997522,nsv1010868,nsv1008997,nsv997588,nsv1001823	M	29084	23	0	RNU1-4,RNU1-27P,RNU1-1,RNVU1-18,CROCC,RNU1-28P,MST1L,RNU1-2,MIR3675,RNU1-3
chr1	16770017	16770219	chr1	16756084	16959812	CNV	gain	Coe_et_al_2014	25217958	Oligo	aCGH,SNP	array	nsv1004987,nsv997704,nsv1006989,nsv1005424,nsv1013757,nsv999848,nsv1010245,nsv1014863,nsv1012064,nsv997522,nsv1010868,nsv1008997,nsv997588,nsv1001823	M	29084	23	0	RNU1-4,RNU1-27P,RNU1-1,RNVU1-18,CROCC,RNU1-28P,MST1L,RNU1-2,MIR3675,RNU1-3
chr1	16774349	16774622	chr1	16756084	16959812	CNV	gain	Coe_et_al_2014	25217958	Oligo	aCGH,SNP	array	nsv1004987,nsv997704,nsv1006989,nsv1005424,nsv1013757,nsv999848,nsv1010245,nsv1014863,nsv1012064,nsv997522,nsv1010868,nsv1008997,nsv997588,nsv1001823	M	29084	23	0	RNU1-4,RNU1-27P,RNU1-1,RNVU1-18,CROCC,RNU1-28P,MST1L,RNU1-2,MIR3675,RNU1-3
chr1	16775502	16775712	chr1	16756084	16959812	CNV	gain	Coe_et_al_2014	25217958	Oligo	aCGH,SNP	array	nsv1004987,nsv997704,nsv1006989,nsv1005424,nsv1013757,nsv999848,nsv1010245,nsv1014863,nsv1012064,nsv997522,nsv1010868,nsv1008997,nsv997588,nsv1001823	M	29084	23	0	RNU1-4,RNU1-27P,RNU1-1,RNVU1-18,CROCC,RNU1-28P,MST1L,RNU1-2,MIR3675,RNU1-3
chr1	16776543	16776664	chr1	16756084	16959812	CNV	gain	Coe_et_al_2014	25217958	Oligo	aCGH,SNP	array	nsv1004987,nsv997704,nsv1006989,nsv1005424,nsv1013757,nsv999848,nsv1010245,nsv1014863,nsv1012064,nsv997522,nsv1010868,nsv1008997,nsv997588,nsv1001823	M	29084	23	0	RNU1-4,RNU1-27P,RNU1-1,RNVU1-18,CROCC,RNU1-28P,MST1L,RNU1-2,MIR3675,RNU1-3
chr1	16778299	16778418	chr1	16756084	16959812	CNV	gain	Coe_et_al_2014	25217958	Oligo	aCGH,SNP	array	nsv1004987,nsv997704,nsv1006989,nsv1005424,nsv1013757,nsv999848,nsv1010245,nsv1014863,nsv1012064,nsv997522,nsv1010868,nsv1008997,nsv997588,nsv1001823	M	29084	23	0	RNU1-4,RNU1-27P,RNU1-1,RNVU1-18,CROCC,RNU1-28P,MST1L,RNU1-2,MIR3675,RNU1-3
chr1	16778424	16778543	chr1	16756084	16959812	CNV	gain	Coe_et_al_2014	25217958	Oligo	aCGH,SNP	array	nsv1004987,nsv997704,nsv1006989,nsv1005424,nsv1013757,nsv999848,nsv1010245,nsv1014863,nsv1012064,nsv997522,nsv1010868,nsv1008997,nsv997588,nsv1001823	M	29084	23	0	RNU1-4,RNU1-27P,RNU1-1,RNVU1-18,CROCC,RNU1-28P,MST1L,RNU1-2,MIR3675,RNU1-3
chr1	16782194	16782392	chr1	16756084	16959812	CNV	gain	Coe_et_al_2014	25217958	Oligo	aCGH,SNP	array	nsv1004987,nsv997704,nsv1006989,nsv1005424,nsv1013757,nsv999848,nsv1010245,nsv1014863,nsv1012064,nsv997522,nsv1010868,nsv1008997,nsv997588,nsv1001823	M	29084	23	0	RNU1-4,RNU1-27P,RNU1-1,RNVU1-18,CROCC,RNU1-28P,MST1L,RNU1-2,MIR3675,RNU1-3
chr1	16785251	16785370	chr1	16756084	16959812	CNV	gain	Coe_et_al_2014	25217958	Oligo	aCGH,SNP	array	nsv1004987,nsv997704,nsv1006989,nsv1005424,nsv1013757,nsv999848,nsv1010245,nsv1014863,nsv1012064,nsv997522,nsv1010868,nsv1008997,nsv997588,nsv1001823	M	29084	23	0	RNU1-4,RNU1-27P,RNU1-1,RNVU1-18,CROCC,RNU1-28P,MST1L,RNU1-2,MIR3675,RNU1-3
chr1	16785375	16785494	chr1	16756084	16959812	CNV	gain	Coe_et_al_2014	25217958	Oligo	aCGH,SNP	array	nsv1004987,nsv997704,nsv1006989,nsv1005424,nsv1013757,nsv999848,nsv1010245,nsv1014863,nsv1012064,nsv997522,nsv1010868,nsv1008997,nsv997588,nsv1001823	M	29084	23	0	RNU1-4,RNU1-27P,RNU1-1,RNVU1-18,CROCC,RNU1-28P,MST1L,RNU1-2,MIR3675,RNU1-3
chr1	16802421	16802550	chr1	16756084	16959812	CNV	gain	Coe_et_al_2014	25217958	Oligo	aCGH,SNP	array	nsv1004987,nsv997704,nsv1006989,nsv1005424,nsv1013757,nsv999848,nsv1010245,nsv1014863,nsv1012064,nsv997522,nsv1010868,nsv1008997,nsv997588,nsv1001823	M	29084	23	0	RNU1-4,RNU1-27P,RNU1-1,RNVU1-18,CROCC,RNU1-28P,MST1L,RNU1-2,MIR3675,RNU1-3
chr1	16802964	16803055	chr1	16756084	16959812	CNV	gain	Coe_et_al_2014	25217958	Oligo	aCGH,SNP	array	nsv1004987,nsv997704,nsv1006989,nsv1005424,nsv1013757,nsv999848,nsv1010245,nsv1014863,nsv1012064,nsv997522,nsv1010868,nsv1008997,nsv997588,nsv1001823	M	29084	23	0	RNU1-4,RNU1-27P,RNU1-1,RNVU1-18,CROCC,RNU1-28P,MST1L,RNU1-2,MIR3675,RNU1-3
chr1	16803330	16803429	chr1	16756084	16959812	CNV	gain	Coe_et_al_2014	25217958	Oligo	aCGH,SNP	array	nsv1004987,nsv997704,nsv1006989,nsv1005424,nsv1013757,nsv999848,nsv1010245,nsv1014863,nsv1012064,nsv997522,nsv1010868,nsv1008997,nsv997588,nsv1001823	M	29084	23	0	RNU1-4,RNU1-27P,RNU1-1,RNVU1-18,CROCC,RNU1-28P,MST1L,RNU1-2,MIR3675,RNU1-3
chr1	16809808	16809961	chr1	16756084	16959812	CNV	gain	Coe_et_al_2014	25217958	Oligo	aCGH,SNP	array	nsv1004987,nsv997704,nsv1006989,nsv1005424,nsv1013757,nsv999848,nsv1010245,nsv1014863,nsv1012064,nsv997522,nsv1010868,nsv1008997,nsv997588,nsv1001823	M	29084	23	0	RNU1-4,RNU1-27P,RNU1-1,RNVU1-18,CROCC,RNU1-28P,MST1L,RNU1-2,MIR3675,RNU1-3
chr1	16862370	16862650	chr1	16850538	16934756	CNV	loss	Coe_et_al_2014	25217958	Oligo	aCGH,SNP	array	nsv1013495,nsv1012431,nsv1012582,nsv1011896,nsv1007033,nsv1005785,nsv997607,nsv1006496,nsv1001652,nsv1014805,nsv1011464,nsv1006260,nsv998760,nsv998988,nsv1010819,nsv1002830,nsv1003243,nsv1006089,nsv1012137,nsv1005329,nsv1012591,nsv101338429084	0	32	RNU1-4,RNU1-27P,RNVU1-18,RNU1-1,CROCC,RNU1-28P,RNU1-2,MIR3675,RNU1-3
chr1	16862370	16862650	chr1	16850538	16935740	CNV	gain+loss	Coe_et_al_2014	25217958	Oligo	aCGH,SNP	array	nsv1005985,nsv1004202,nsv1014380,nsv1006120,nsv1008038,nsv1006056,nsv1002929,nsv1012503,nsv1000195,nsv1013701,nsv1014409,nsv1007098,nsv1001788,nsv1008693,nsv1010291,nsv1003050	M	29084	298	82	RNU1-4,RNU1-27P,RNVU1-18,RNU1-1,CROCC,RNU1-28P,RNU1-2,MIR3675,RNU1-3
chr1	16862370	16862650	chr1	16850538	16935740	CNV	gain	Coe_et_al_2014	25217958	Oligo	aCGH,SNP	array	nsv999892,nsv1007186,nsv1012349,nsv1013559,nsv1014435,nsv1006917,nsv1002084,nsv1012933,nsv1003238,nsv1008080,nsv1005672,nsv1005399,nsv1009803	M	29084	19	0	RNU1-4,RNU1-27P,RNVU1-18,RNU1-1,CROCC,RNU1-28P,RNU1-2,MIR3675,RNU1-3
chr1	16862370	16862650	chr1	16850538	16977337	CNV	gain	Coe_et_al_2014	25217958	Oligo	aCGH,SNP	array	nsv999751,nsv1002758,nsv1005053,nsv1006648,nsv1013621	M	29084	14	RNU1-4,RNU1-27P,RNVU1-18,RNU1-1,MFAP2,CROCC,RNU1-28P,RNU1-2,MIR3675,RNU1-3
chr1	16862370	16862650	chr1	16850538	17010370	CNV	gain	Coe_et_al_2014	25217958	Oligo	aCGH,SNP	array	nsv999404,nsv1001977	M	29084	2	0	RNU1-4,RNU1-27P,RNVU1-18,RNU1-1,MFAP2,CROCC,RNU1-28P,RNU1-2,ATP13A2,MIR3675,RNU1-3
chr1	16862370	16862650	chr1	16855930	16921891	CNV	gain+loss	Coe_et_al_2014	25217958	Oligo	aCGH,SNP	array	nsv1003512,nsv1014579,nsv1011863,nsv998234	M	29084	9	12	RNU1-4,RNU1-27P,RNVU1-18,RNU1-1,RNU1-28P,RNU1-2,MIR3675,RNU1-3
chr1	16862370	16862650	chr1	16756084	16959812	CNV	gain	Coe_et_al_2014	25217958	Oligo	aCGH,SNP	array	nsv1004987,nsv997704,nsv1006989,nsv1005424,nsv1013757,nsv999848,nsv1010245,nsv1014863,nsv1012064,nsv997522,nsv1010868,nsv1008997,nsv997588,nsv1001823	M	29084	23	0	RNU1-4,RNU1-27P,RNU1-1,RNVU1-18,CROCC,RNU1-28P,MST1L,RNU1-2,MIR3675,RNU1-3
chr1	16863234	16863411	chr1	16850538	16934756	CNV	loss	Coe_et_al_2014	25217958	Oligo	aCGH,SNP	array	nsv1013495,nsv1012431,nsv1012582,nsv1011896,nsv1007033,nsv1005785,nsv997607,nsv1006496,nsv1001652,nsv1014805,nsv1011464,nsv1006260,nsv998760,nsv998988,nsv1010819,nsv1002830,nsv1003243,nsv1006089,nsv1012137,nsv1005329,nsv1012591,nsv101338429084	0	32	RNU1-4,RNU1-27P,RNVU1-18,RNU1-1,CROCC,RNU1-28P,RNU1-2,MIR3675,RNU1-3
chr1	16863234	16863411	chr1	16850538	16935740	CNV	gain+loss	Coe_et_al_2014	25217958	Oligo	aCGH,SNP	array	nsv1005985,nsv1004202,nsv1014380,nsv1006120,nsv1008038,nsv1006056,nsv1002929,nsv1012503,nsv1000195,nsv1013701,nsv1014409,nsv1007098,nsv1001788,nsv1008693,nsv1010291,nsv1003050	M	29084	298	82	RNU1-4,RNU1-27P,RNVU1-18,RNU1-1,CROCC,RNU1-28P,RNU1-2,MIR3675,RNU1-3
chr1	16863234	16863411	chr1	16850538	16935740	CNV	gain	Coe_et_al_2014	25217958	Oligo	aCGH,SNP	array	nsv999892,nsv1007186,nsv1012349,nsv1013559,nsv1014435,nsv1006917,nsv1002084,nsv1012933,nsv1003238,nsv1008080,nsv1005672,nsv1005399,nsv1009803	M	29084	19	0	RNU1-4,RNU1-27P,RNVU1-18,RNU1-1,CROCC,RNU1-28P,RNU1-2,MIR3675,RNU1-3
chr1	16863234	16863411	chr1	16850538	16977337	CNV	gain	Coe_et_al_2014	25217958	Oligo	aCGH,SNP	array	nsv999751,nsv1002758,nsv1005053,nsv1006648,nsv1013621	M	29084	14	RNU1-4,RNU1-27P,RNVU1-18,RNU1-1,MFAP2,CROCC,RNU1-28P,RNU1-2,MIR3675,RNU1-3
chr1	16863234	16863411	chr1	16850538	17010370	CNV	gain	Coe_et_al_2014	25217958	Oligo	aCGH,SNP	array	nsv999404,nsv1001977	M	29084	2	0	RNU1-4,RNU1-27P,RNVU1-18,RNU1-1,MFAP2,CROCC,RNU1-28P,RNU1-2,ATP13A2,MIR3675,RNU1-3
chr1	16863234	16863411	chr1	16855930	16921891	CNV	gain+loss	Coe_et_al_2014	25217958	Oligo	aCGH,SNP	array	nsv1003512,nsv1014579,nsv1011863,nsv998234	M	29084	9	12	RNU1-4,RNU1-27P,RNVU1-18,RNU1-1,RNU1-28P,RNU1-2,MIR3675,RNU1-3
chr1	16863234	16863411	chr1	16756084	16959812	CNV	gain	Coe_et_al_2014	25217958	Oligo	aCGH,SNP	array	nsv1004987,nsv997704,nsv1006989,nsv1005424,nsv1013757,nsv999848,nsv1010245,nsv1014863,nsv1012064,nsv997522,nsv1010868,nsv1008997,nsv997588,nsv1001823	M	29084	23	0	RNU1-4,RNU1-27P,RNU1-1,RNVU1-18,CROCC,RNU1-28P,MST1L,RNU1-2,MIR3675,RNU1-3
chr1	16946420	16946509	chr1	16930810	16965387	CNV	loss	Coe_et_al_2014	25217958	Oligo	aCGH,SNP	array	nsv1000171,nsv1012323	M	29084	0	2	CROCC
chr1	16946420	16946509	chr1	16936619	16947018	CNV	gain	1000_Genomes_Consortium_Phase_3	21293372	Sequencing	esv3585355,esv3585356	M	2504	1828	0	CROCC	HG00096,HG00097,HG00100,HG00101,HG00102,HG00103,HG00106,HG00108,HG00110,HG00112,HG00113,HG00114,HG00115,HG00116,HG00117,HG00119,HG00120,HG00122,HG00126,HG00127,HG00128,HG00129,HG00130,HG00131,HG00132,HG00133,HG00137,HG00140,HG00145,HG00146,HG00148,HG00149,HG00150,HG00151,HG00154,HG00155,HG00157,HG00158,HG00159,HG00171,HG00174,HG00176,HG00177,HG00178,HG00179,HG00180,HG00181,HG00182,HG00183,HG00185…
chr1	16946420	16946509	chr1	16850538	16977337	CNV	gain	Coe_et_al_2014	25217958	Oligo	aCGH,SNP	array	nsv999751,nsv1002758,nsv1005053,nsv1006648,nsv1013621	M	29084	14	RNU1-4,RNU1-27P,RNVU1-18,RNU1-1,MFAP2,CROCC,RNU1-28P,RNU1-2,MIR3675,RNU1-3
chr1	16946420	16946509	chr1	16850538	17010370	CNV	gain	Coe_et_al_2014	25217958	Oligo	aCGH,SNP	array	nsv999404,nsv1001977	M	29084	2	0	RNU1-4,RNU1-27P,RNVU1-18,RNU1-1,MFAP2,CROCC,RNU1-28P,RNU1-2,ATP13A2,MIR3675,RNU1-3
chr1	16946420	16946509	chr1	16864355	16968705	CNV	gain	Coe_et_al_2014	25217958	Oligo	aCGH,SNP	array	nsv1000622,nsv1005199,nsv1006180,nsv998363,nsv1014411,nsv1008482	M	29084	25	0	RNU1-4,RNU1-27P,RNVU1-18,RNU1-1,RNU1-28P,CROCC,RNU1-2,RNU1-3
chr1	16946420	16946509	chr1	16876990	16949734	CNV	gain+loss	Coe_et_al_2014	25217958	Oligo	aCGH,SNP	array	nsv1012812,nsv999974,nsv998222	M	29084	32	6	RNU1-4,RNU1-27P,RNVU1-18,RNU1-1,RNU1-28P,CROCC,RNU1-2,RNU1-3
chr1	16946420	16946509	chr1	16886207	16949734	CNV	gain	Coe_et_al_2014	25217958	Oligo	aCGH,SNP	array	nsv997739,nsv1000008	M	29084	4	0	RNU1-4,RNU1-27P,RNVU1-18,RNU1-1,RNU1-28P,CROCC,RNU1-2,RNU1-3
chr1	16946420	16946509	chr1	16890896	16997938	CNV	gain	Coe_et_al_2014	25217958	Oligo	aCGH,SNP	array	nsv1005792,nsv1000630,nsv1013544	M	29084	3	0	RNU1-4,RNU1-27P,RNVU1-18,RNU1-1,MFAP2,RNU1-28P,CROCC,RNU1-2,ATP13A2,RNU1-3
chr1	16946420	16946509	chr1	16756084	16959812	CNV	gain	Coe_et_al_2014	25217958	Oligo	aCGH,SNP	array	nsv1004987,nsv997704,nsv1006989,nsv1005424,nsv1013757,nsv999848,nsv1010245,nsv1014863,nsv1012064,nsv997522,nsv1010868,nsv1008997,nsv997588,nsv1001823	M	29084	23	0	RNU1-4,RNU1-27P,RNU1-1,RNVU1-18,CROCC,RNU1-28P,MST1L,RNU1-2,MIR3675,RNU1-3
chr1	16948484	16948572	chr1	16930810	16965387	CNV	loss	Coe_et_al_2014	25217958	Oligo	aCGH,SNP	array	nsv1000171,nsv1012323	M	29084	0	2	CROCC
chr1	16948484	16948572	chr1	16850538	16977337	CNV	gain	Coe_et_al_2014	25217958	Oligo	aCGH,SNP	array	nsv999751,nsv1002758,nsv1005053,nsv1006648,nsv1013621	M	29084	14	RNU1-4,RNU1-27P,RNVU1-18,RNU1-1,MFAP2,CROCC,RNU1-28P,RNU1-2,MIR3675,RNU1-3
chr1	16948484	16948572	chr1	16850538	17010370	CNV	gain	Coe_et_al_2014	25217958	Oligo	aCGH,SNP	array	nsv999404,nsv1001977	M	29084	2	0	RNU1-4,RNU1-27P,RNVU1-18,RNU1-1,MFAP2,CROCC,RNU1-28P,RNU1-2,ATP13A2,MIR3675,RNU1-3
chr1	16948484	16948572	chr1	16864355	16968705	CNV	gain	Coe_et_al_2014	25217958	Oligo	aCGH,SNP	array	nsv1000622,nsv1005199,nsv1006180,nsv998363,nsv1014411,nsv1008482	M	29084	25	0	RNU1-4,RNU1-27P,RNVU1-18,RNU1-1,RNU1-28P,CROCC,RNU1-2,RNU1-3
chr1	16948484	16948572	chr1	16876990	16949734	CNV	gain+loss	Coe_et_al_2014	25217958	Oligo	aCGH,SNP	array	nsv1012812,nsv999974,nsv998222	M	29084	32	6	RNU1-4,RNU1-27P,RNVU1-18,RNU1-1,RNU1-28P,CROCC,RNU1-2,RNU1-3
chr1	16948484	16948572	chr1	16886207	16949734	CNV	gain	Coe_et_al_2014	25217958	Oligo	aCGH,SNP	array	nsv997739,nsv1000008	M	29084	4	0	RNU1-4,RNU1-27P,RNVU1-18,RNU1-1,RNU1-28P,CROCC,RNU1-2,RNU1-3
chr1	16948484	16948572	chr1	16890896	16997938	CNV	gain	Coe_et_al_2014	25217958	Oligo	aCGH,SNP	array	nsv1005792,nsv1000630,nsv1013544	M	29084	3	0	RNU1-4,RNU1-27P,RNVU1-18,RNU1-1,MFAP2,RNU1-28P,CROCC,RNU1-2,ATP13A2,RNU1-3
chr1	16948484	16948572	chr1	16756084	16959812	CNV	gain	Coe_et_al_2014	25217958	Oligo	aCGH,SNP	array	nsv1004987,nsv997704,nsv1006989,nsv1005424,nsv1013757,nsv999848,nsv1010245,nsv1014863,nsv1012064,nsv997522,nsv1010868,nsv1008997,nsv997588,nsv1001823	M	29084	23	0	RNU1-4,RNU1-27P,RNU1-1,RNVU1-18,CROCC,RNU1-28P,MST1L,RNU1-2,MIR3675,RNU1-3
chr1	16950322	16950476	chr1	16930810	16965387	CNV	loss	Coe_et_al_2014	25217958	Oligo	aCGH,SNP	array	nsv1000171,nsv1012323	M	29084	0	2	CROCC
chr1	16950322	16950476	chr1	16850538	16977337	CNV	gain	Coe_et_al_2014	25217958	Oligo	aCGH,SNP	array	nsv999751,nsv1002758,nsv1005053,nsv1006648,nsv1013621	M	29084	14	RNU1-4,RNU1-27P,RNVU1-18,RNU1-1,MFAP2,CROCC,RNU1-28P,RNU1-2,MIR3675,RNU1-3
chr1	16950322	16950476	chr1	16850538	17010370	CNV	gain	Coe_et_al_2014	25217958	Oligo	aCGH,SNP	array	nsv999404,nsv1001977	M	29084	2	0	RNU1-4,RNU1-27P,RNVU1-18,RNU1-1,MFAP2,CROCC,RNU1-28P,RNU1-2,ATP13A2,MIR3675,RNU1-3
chr1	16950322	16950476	chr1	16864355	16968705	CNV	gain	Coe_et_al_2014	25217958	Oligo	aCGH,SNP	array	nsv1000622,nsv1005199,nsv1006180,nsv998363,nsv1014411,nsv1008482	M	29084	25	0	RNU1-4,RNU1-27P,RNVU1-18,RNU1-1,RNU1-28P,CROCC,RNU1-2,RNU1-3
chr1	16950322	16950476	chr1	16890896	16997938	CNV	gain	Coe_et_al_2014	25217958	Oligo	aCGH,SNP	array	nsv1005792,nsv1000630,nsv1013544	M	29084	3	0	RNU1-4,RNU1-27P,RNVU1-18,RNU1-1,MFAP2,RNU1-28P,CROCC,RNU1-2,ATP13A2,RNU1-3
chr1	16950322	16950476	chr1	16756084	16959812	CNV	gain	Coe_et_al_2014	25217958	Oligo	aCGH,SNP	array	nsv1004987,nsv997704,nsv1006989,nsv1005424,nsv1013757,nsv999848,nsv1010245,nsv1014863,nsv1012064,nsv997522,nsv1010868,nsv1008997,nsv997588,nsv1001823	M	29084	23	0	RNU1-4,RNU1-27P,RNU1-1,RNVU1-18,CROCC,RNU1-28P,MST1L,RNU1-2,MIR3675,RNU1-3
chr1	16969285	16969373	chr1	16850538	16977337	CNV	gain	Coe_et_al_2014	25217958	Oligo	aCGH,SNP	array	nsv999751,nsv1002758,nsv1005053,nsv1006648,nsv1013621	M	29084	14	RNU1-4,RNU1-27P,RNVU1-18,RNU1-1,MFAP2,CROCC,RNU1-28P,RNU1-2,MIR3675,RNU1-3
chr1	16969285	16969373	chr1	16850538	17010370	CNV	gain	Coe_et_al_2014	25217958	Oligo	aCGH,SNP	array	nsv999404,nsv1001977	M	29084	2	0	RNU1-4,RNU1-27P,RNVU1-18,RNU1-1,MFAP2,CROCC,RNU1-28P,RNU1-2,ATP13A2,MIR3675,RNU1-3
chr1	16969285	16969373	chr1	16890896	16997938	CNV	gain	Coe_et_al_2014	25217958	Oligo	aCGH,SNP	array	nsv1005792,nsv1000630,nsv1013544	M	29084	3	0	RNU1-4,RNU1-27P,RNVU1-18,RNU1-1,MFAP2,RNU1-28P,CROCC,RNU1-2,ATP13A2,RNU1-3
chr1	16972036	16972175	chr1	16850538	16977337	CNV	gain	Coe_et_al_2014	25217958	Oligo	aCGH,SNP	array	nsv999751,nsv1002758,nsv1005053,nsv1006648,nsv1013621	M	29084	14	RNU1-4,RNU1-27P,RNVU1-18,RNU1-1,MFAP2,CROCC,RNU1-28P,RNU1-2,MIR3675,RNU1-3
chr1	16972036	16972175	chr1	16850538	17010370	CNV	gain	Coe_et_al_2014	25217958	Oligo	aCGH,SNP	array	nsv999404,nsv1001977	M	29084	2	0	RNU1-4,RNU1-27P,RNVU1-18,RNU1-1,MFAP2,CROCC,RNU1-28P,RNU1-2,ATP13A2,MIR3675,RNU1-3
chr1	16972036	16972175	chr1	16890896	16997938	CNV	gain	Coe_et_al_2014	25217958	Oligo	aCGH,SNP	array	nsv1005792,nsv1000630,nsv1013544	M	29084	3	0	RNU1-4,RNU1-27P,RNVU1-18,RNU1-1,MFAP2,RNU1-28P,CROCC,RNU1-2,ATP13A2,RNU1-3
chr1	16973027	16973116	chr1	16850538	16977337	CNV	gain	Coe_et_al_2014	25217958	Oligo	aCGH,SNP	array	nsv999751,nsv1002758,nsv1005053,nsv1006648,nsv1013621	M	29084	14	RNU1-4,RNU1-27P,RNVU1-18,RNU1-1,MFAP2,CROCC,RNU1-28P,RNU1-2,MIR3675,RNU1-3
chr1	16973027	16973116	chr1	16850538	17010370	CNV	gain	Coe_et_al_2014	25217958	Oligo	aCGH,SNP	array	nsv999404,nsv1001977	M	29084	2	0	RNU1-4,RNU1-27P,RNVU1-18,RNU1-1,MFAP2,CROCC,RNU1-28P,RNU1-2,ATP13A2,MIR3675,RNU1-3
chr1	16973027	16973116	chr1	16890896	16997938	CNV	gain	Coe_et_al_2014	25217958	Oligo	aCGH,SNP	array	nsv1005792,nsv1000630,nsv1013544	M	29084	3	0	RNU1-4,RNU1-27P,RNVU1-18,RNU1-1,MFAP2,RNU1-28P,CROCC,RNU1-2,ATP13A2,RNU1-3
chr1	16973198	16973287	chr1	16850538	16977337	CNV	gain	Coe_et_al_2014	25217958	Oligo	aCGH,SNP	array	nsv999751,nsv1002758,nsv1005053,nsv1006648,nsv1013621	M	29084	14	RNU1-4,RNU1-27P,RNVU1-18,RNU1-1,MFAP2,CROCC,RNU1-28P,RNU1-2,MIR3675,RNU1-3
chr1	16973198	16973287	chr1	16850538	17010370	CNV	gain	Coe_et_al_2014	25217958	Oligo	aCGH,SNP	array	nsv999404,nsv1001977	M	29084	2	0	RNU1-4,RNU1-27P,RNVU1-18,RNU1-1,MFAP2,CROCC,RNU1-28P,RNU1-2,ATP13A2,MIR3675,RNU1-3
chr1	16973198	16973287	chr1	16890896	16997938	CNV	gain	Coe_et_al_2014	25217958	Oligo	aCGH,SNP	array	nsv1005792,nsv1000630,nsv1013544	M	29084	3	0	RNU1-4,RNU1-27P,RNVU1-18,RNU1-1,MFAP2,RNU1-28P,CROCC,RNU1-2,ATP13A2,RNU1-3
chr1	16973328	16973695	chr1	16850538	16977337	CNV	gain	Coe_et_al_2014	25217958	Oligo	aCGH,SNP	array	nsv999751,nsv1002758,nsv1005053,nsv1006648,nsv1013621	M	29084	14	RNU1-4,RNU1-27P,RNVU1-18,RNU1-1,MFAP2,CROCC,RNU1-28P,RNU1-2,MIR3675,RNU1-3
chr1	16973328	16973695	chr1	16850538	17010370	CNV	gain	Coe_et_al_2014	25217958	Oligo	aCGH,SNP	array	nsv999404,nsv1001977	M	29084	2	0	RNU1-4,RNU1-27P,RNVU1-18,RNU1-1,MFAP2,CROCC,RNU1-28P,RNU1-2,ATP13A2,MIR3675,RNU1-3
chr1	16973328	16973695	chr1	16890896	16997938	CNV	gain	Coe_et_al_2014	25217958	Oligo	aCGH,SNP	array	nsv1005792,nsv1000630,nsv1013544	M	29084	3	0	RNU1-4,RNU1-27P,RNVU1-18,RNU1-1,MFAP2,RNU1-28P,CROCC,RNU1-2,ATP13A2,RNU1-3
chr1	16973834	16973982	chr1	16850538	16977337	CNV	gain	Coe_et_al_2014	25217958	Oligo	aCGH,SNP	array	nsv999751,nsv1002758,nsv1005053,nsv1006648,nsv1013621	M	29084	14	RNU1-4,RNU1-27P,RNVU1-18,RNU1-1,MFAP2,CROCC,RNU1-28P,RNU1-2,MIR3675,RNU1-3
chr1	16973834	16973982	chr1	16850538	17010370	CNV	gain	Coe_et_al_2014	25217958	Oligo	aCGH,SNP	array	nsv999404,nsv1001977	M	29084	2	0	RNU1-4,RNU1-27P,RNVU1-18,RNU1-1,MFAP2,CROCC,RNU1-28P,RNU1-2,ATP13A2,MIR3675,RNU1-3
chr1	16973834	16973982	chr1	16890896	16997938	CNV	gain	Coe_et_al_2014	25217958	Oligo	aCGH,SNP	array	nsv1005792,nsv1000630,nsv1013544	M	29084	3	0	RNU1-4,RNU1-27P,RNVU1-18,RNU1-1,MFAP2,RNU1-28P,CROCC,RNU1-2,ATP13A2,RNU1-3
chr1	16974331	16974434	chr1	16850538	16977337	CNV	gain	Coe_et_al_2014	25217958	Oligo	aCGH,SNP	array	nsv999751,nsv1002758,nsv1005053,nsv1006648,nsv1013621	M	29084	14	RNU1-4,RNU1-27P,RNVU1-18,RNU1-1,MFAP2,CROCC,RNU1-28P,RNU1-2,MIR3675,RNU1-3
chr1	16974331	16974434	chr1	16850538	17010370	CNV	gain	Coe_et_al_2014	25217958	Oligo	aCGH,SNP	array	nsv999404,nsv1001977	M	29084	2	0	RNU1-4,RNU1-27P,RNVU1-18,RNU1-1,MFAP2,CROCC,RNU1-28P,RNU1-2,ATP13A2,MIR3675,RNU1-3
chr1	16974331	16974434	chr1	16890896	16997938	CNV	gain	Coe_et_al_2014	25217958	Oligo	aCGH,SNP	array	nsv1005792,nsv1000630,nsv1013544	M	29084	3	0	RNU1-4,RNU1-27P,RNVU1-18,RNU1-1,MFAP2,RNU1-28P,CROCC,RNU1-2,ATP13A2,RNU1-3
chr1	16974462	16974551	chr1	16850538	16977337	CNV	gain	Coe_et_al_2014	25217958	Oligo	aCGH,SNP	array	nsv999751,nsv1002758,nsv1005053,nsv1006648,nsv1013621	M	29084	14	RNU1-4,RNU1-27P,RNVU1-18,RNU1-1,MFAP2,CROCC,RNU1-28P,RNU1-2,MIR3675,RNU1-3
chr1	16974462	16974551	chr1	16850538	17010370	CNV	gain	Coe_et_al_2014	25217958	Oligo	aCGH,SNP	array	nsv999404,nsv1001977	M	29084	2	0	RNU1-4,RNU1-27P,RNVU1-18,RNU1-1,MFAP2,CROCC,RNU1-28P,RNU1-2,ATP13A2,MIR3675,RNU1-3
chr1	16974462	16974551	chr1	16890896	16997938	CNV	gain	Coe_et_al_2014	25217958	Oligo	aCGH,SNP	array	nsv1005792,nsv1000630,nsv1013544	M	29084	3	0	RNU1-4,RNU1-27P,RNVU1-18,RNU1-1,MFAP2,RNU1-28P,CROCC,RNU1-2,ATP13A2,RNU1-3
chr1	16974587	16974846	chr1	16850538	16977337	CNV	gain	Coe_et_al_2014	25217958	Oligo	aCGH,SNP	array	nsv999751,nsv1002758,nsv1005053,nsv1006648,nsv1013621	M	29084	14	RNU1-4,RNU1-27P,RNVU1-18,RNU1-1,MFAP2,CROCC,RNU1-28P,RNU1-2,MIR3675,RNU1-3
chr1	16974587	16974846	chr1	16850538	17010370	CNV	gain	Coe_et_al_2014	25217958	Oligo	aCGH,SNP	array	nsv999404,nsv1001977	M	29084	2	0	RNU1-4,RNU1-27P,RNVU1-18,RNU1-1,MFAP2,CROCC,RNU1-28P,RNU1-2,ATP13A2,MIR3675,RNU1-3
chr1	16974587	16974846	chr1	16890896	16997938	CNV	gain	Coe_et_al_2014	25217958	Oligo	aCGH,SNP	array	nsv1005792,nsv1000630,nsv1013544	M	29084	3	0	RNU1-4,RNU1-27P,RNVU1-18,RNU1-1,MFAP2,RNU1-28P,CROCC,RNU1-2,ATP13A2,RNU1-3
chr1	16975024	16975211	chr1	16850538	16977337	CNV	gain	Coe_et_al_2014	25217958	Oligo	aCGH,SNP	array	nsv999751,nsv1002758,nsv1005053,nsv1006648,nsv1013621	M	29084	14	RNU1-4,RNU1-27P,RNVU1-18,RNU1-1,MFAP2,CROCC,RNU1-28P,RNU1-2,MIR3675,RNU1-3
chr1	16975024	16975211	chr1	16850538	17010370	CNV	gain	Coe_et_al_2014	25217958	Oligo	aCGH,SNP	array	nsv999404,nsv1001977	M	29084	2	0	RNU1-4,RNU1-27P,RNVU1-18,RNU1-1,MFAP2,CROCC,RNU1-28P,RNU1-2,ATP13A2,MIR3675,RNU1-3
chr1	16975024	16975211	chr1	16890896	16997938	CNV	gain	Coe_et_al_2014	25217958	Oligo	aCGH,SNP	array	nsv1005792,nsv1000630,nsv1013544	M	29084	3	0	RNU1-4,RNU1-27P,RNVU1-18,RNU1-1,MFAP2,RNU1-28P,CROCC,RNU1-2,ATP13A2,RNU1-3
chr1	16975219	16975366	chr1	16850538	16977337	CNV	gain	Coe_et_al_2014	25217958	Oligo	aCGH,SNP	array	nsv999751,nsv1002758,nsv1005053,nsv1006648,nsv1013621	M	29084	14	RNU1-4,RNU1-27P,RNVU1-18,RNU1-1,MFAP2,CROCC,RNU1-28P,RNU1-2,MIR3675,RNU1-3
chr1	16975219	16975366	chr1	16850538	17010370	CNV	gain	Coe_et_al_2014	25217958	Oligo	aCGH,SNP	array	nsv999404,nsv1001977	M	29084	2	0	RNU1-4,RNU1-27P,RNVU1-18,RNU1-1,MFAP2,CROCC,RNU1-28P,RNU1-2,ATP13A2,MIR3675,RNU1-3
chr1	16975219	16975366	chr1	16890896	16997938	CNV	gain	Coe_et_al_2014	25217958	Oligo	aCGH,SNP	array	nsv1005792,nsv1000630,nsv1013544	M	29084	3	0	RNU1-4,RNU1-27P,RNVU1-18,RNU1-1,MFAP2,RNU1-28P,CROCC,RNU1-2,ATP13A2,RNU1-3
chr1	16975753	16975868	chr1	16850538	16977337	CNV	gain	Coe_et_al_2014	25217958	Oligo	aCGH,SNP	array	nsv999751,nsv1002758,nsv1005053,nsv1006648,nsv1013621	M	29084	14	RNU1-4,RNU1-27P,RNVU1-18,RNU1-1,MFAP2,CROCC,RNU1-28P,RNU1-2,MIR3675,RNU1-3
chr1	16975753	16975868	chr1	16850538	17010370	CNV	gain	Coe_et_al_2014	25217958	Oligo	aCGH,SNP	array	nsv999404,nsv1001977	M	29084	2	0	RNU1-4,RNU1-27P,RNVU1-18,RNU1-1,MFAP2,CROCC,RNU1-28P,RNU1-2,ATP13A2,MIR3675,RNU1-3
chr1	16975753	16975868	chr1	16890896	16997938	CNV	gain	Coe_et_al_2014	25217958	Oligo	aCGH,SNP	array	nsv1005792,nsv1000630,nsv1013544	M	29084	3	0	RNU1-4,RNU1-27P,RNVU1-18,RNU1-1,MFAP2,RNU1-28P,CROCC,RNU1-2,ATP13A2,RNU1-3
chr1	16975914	16976005	chr1	16850538	16977337	CNV	gain	Coe_et_al_2014	25217958	Oligo	aCGH,SNP	array	nsv999751,nsv1002758,nsv1005053,nsv1006648,nsv1013621	M	29084	14	RNU1-4,RNU1-27P,RNVU1-18,RNU1-1,MFAP2,CROCC,RNU1-28P,RNU1-2,MIR3675,RNU1-3
chr1	16975914	16976005	chr1	16850538	17010370	CNV	gain	Coe_et_al_2014	25217958	Oligo	aCGH,SNP	array	nsv999404,nsv1001977	M	29084	2	0	RNU1-4,RNU1-27P,RNVU1-18,RNU1-1,MFAP2,CROCC,RNU1-28P,RNU1-2,ATP13A2,MIR3675,RNU1-3
chr1	16975914	16976005	chr1	16890896	16997938	CNV	gain	Coe_et_al_2014	25217958	Oligo	aCGH,SNP	array	nsv1005792,nsv1000630,nsv1013544	M	29084	3	0	RNU1-4,RNU1-27P,RNVU1-18,RNU1-1,MFAP2,RNU1-28P,CROCC,RNU1-2,ATP13A2,RNU1-3
chr1	16976013	16976127	chr1	16850538	16977337	CNV	gain	Coe_et_al_2014	25217958	Oligo	aCGH,SNP	array	nsv999751,nsv1002758,nsv1005053,nsv1006648,nsv1013621	M	29084	14	RNU1-4,RNU1-27P,RNVU1-18,RNU1-1,MFAP2,CROCC,RNU1-28P,RNU1-2,MIR3675,RNU1-3
chr1	16976013	16976127	chr1	16850538	17010370	CNV	gain	Coe_et_al_2014	25217958	Oligo	aCGH,SNP	array	nsv999404,nsv1001977	M	29084	2	0	RNU1-4,RNU1-27P,RNVU1-18,RNU1-1,MFAP2,CROCC,RNU1-28P,RNU1-2,ATP13A2,MIR3675,RNU1-3
chr1	16976013	16976127	chr1	16890896	16997938	CNV	gain	Coe_et_al_2014	25217958	Oligo	aCGH,SNP	array	nsv1005792,nsv1000630,nsv1013544	M	29084	3	0	RNU1-4,RNU1-27P,RNVU1-18,RNU1-1,MFAP2,RNU1-28P,CROCC,RNU1-2,ATP13A2,RNU1-3
chr1	16976208	16976400	chr1	16850538	16977337	CNV	gain	Coe_et_al_2014	25217958	Oligo	aCGH,SNP	array	nsv999751,nsv1002758,nsv1005053,nsv1006648,nsv1013621	M	29084	14	RNU1-4,RNU1-27P,RNVU1-18,RNU1-1,MFAP2,CROCC,RNU1-28P,RNU1-2,MIR3675,RNU1-3
chr1	16976208	16976400	chr1	16850538	17010370	CNV	gain	Coe_et_al_2014	25217958	Oligo	aCGH,SNP	array	nsv999404,nsv1001977	M	29084	2	0	RNU1-4,RNU1-27P,RNVU1-18,RNU1-1,MFAP2,CROCC,RNU1-28P,RNU1-2,ATP13A2,MIR3675,RNU1-3
chr1	16976208	16976400	chr1	16890896	16997938	CNV	gain	Coe_et_al_2014	25217958	Oligo	aCGH,SNP	array	nsv1005792,nsv1000630,nsv1013544	M	29084	3	0	RNU1-4,RNU1-27P,RNVU1-18,RNU1-1,MFAP2,RNU1-28P,CROCC,RNU1-2,ATP13A2,RNU1-3
chr1	16976598	16976713	chr1	16850538	16977337	CNV	gain	Coe_et_al_2014	25217958	Oligo	aCGH,SNP	array	nsv999751,nsv1002758,nsv1005053,nsv1006648,nsv1013621	M	29084	14	RNU1-4,RNU1-27P,RNVU1-18,RNU1-1,MFAP2,CROCC,RNU1-28P,RNU1-2,MIR3675,RNU1-3
chr1	16976598	16976713	chr1	16850538	17010370	CNV	gain	Coe_et_al_2014	25217958	Oligo	aCGH,SNP	array	nsv999404,nsv1001977	M	29084	2	0	RNU1-4,RNU1-27P,RNVU1-18,RNU1-1,MFAP2,CROCC,RNU1-28P,RNU1-2,ATP13A2,MIR3675,RNU1-3
chr1	16976598	16976713	chr1	16890896	16997938	CNV	gain	Coe_et_al_2014	25217958	Oligo	aCGH,SNP	array	nsv1005792,nsv1000630,nsv1013544	M	29084	3	0	RNU1-4,RNU1-27P,RNVU1-18,RNU1-1,MFAP2,RNU1-28P,CROCC,RNU1-2,ATP13A2,RNU1-3
chr1	16999694	16999808	chr1	16850538	17010370	CNV	gain	Coe_et_al_2014	25217958	Oligo	aCGH,SNP	array	nsv999404,nsv1001977	M	29084	2	0	RNU1-4,RNU1-27P,RNVU1-18,RNU1-1,MFAP2,CROCC,RNU1-28P,RNU1-2,ATP13A2,MIR3675,RNU1-3
chr1	17250837	17251055	chr1	17249833	17309505	CNV	gain	Coe_et_al_2014	25217958	Oligo	aCGH,SNP	array	nsv1011098,nsv1005242	M	29084	3	0	MIR3972,PADI4,PADI3
chr1	17256315	17256414	chr1	17249833	17309505	CNV	gain	Coe_et_al_2014	25217958	Oligo	aCGH,SNP	array	nsv1011098,nsv1005242	M	29084	3	0	MIR3972,PADI4,PADI3
chr1	17256488	17256609	chr1	17249833	17309505	CNV	gain	Coe_et_al_2014	25217958	Oligo	aCGH,SNP	array	nsv1011098,nsv1005242	M	29084	3	0	MIR3972,PADI4,PADI3
chr1	17256689	17256869	chr1	17249833	17309505	CNV	gain	Coe_et_al_2014	25217958	Oligo	aCGH,SNP	array	nsv1011098,nsv1005242	M	29084	3	0	MIR3972,PADI4,PADI3
chr1	17256950	17257104	chr1	17249833	17309505	CNV	gain	Coe_et_al_2014	25217958	Oligo	aCGH,SNP	array	nsv1011098,nsv1005242	M	29084	3	0	MIR3972,PADI4,PADI3
chr1	17257862	17257991	chr1	17249833	17309505	CNV	gain	Coe_et_al_2014	25217958	Oligo	aCGH,SNP	array	nsv1011098,nsv1005242	M	29084	3	0	MIR3972,PADI4,PADI3
chr1	17263035	17263164	chr1	17261667	17296402	CNV	gain	Coe_et_al_2014	25217958	Oligo	aCGH,SNP	array	nsv1015132,nsv1014175,nsv1003069,nsv1007323,nsv997473,nsv1007766,nsv1004800,nsv1000437,nsv1000599,nsv1000395	M	29084	26	0	MIR3972,PADI3
chr1	17263035	17263164	chr1	17249833	17309505	CNV	gain	Coe_et_al_2014	25217958	Oligo	aCGH,SNP	array	nsv1011098,nsv1005242	M	29084	3	0	MIR3972,PADI4,PADI3
chr1	17263220	17263382	chr1	17261667	17296402	CNV	gain	Coe_et_al_2014	25217958	Oligo	aCGH,SNP	array	nsv1015132,nsv1014175,nsv1003069,nsv1007323,nsv997473,nsv1007766,nsv1004800,nsv1000437,nsv1000599,nsv1000395	M	29084	26	0	MIR3972,PADI3
chr1	17263220	17263382	chr1	17249833	17309505	CNV	gain	Coe_et_al_2014	25217958	Oligo	aCGH,SNP	array	nsv1011098,nsv1005242	M	29084	3	0	MIR3972,PADI4,PADI3
chr1	17264954	17265053	chr1	17261667	17296402	CNV	gain	Coe_et_al_2014	25217958	Oligo	aCGH,SNP	array	nsv1015132,nsv1014175,nsv1003069,nsv1007323,nsv997473,nsv1007766,nsv1004800,nsv1000437,nsv1000599,nsv1000395	M	29084	26	0	MIR3972,PADI3
chr1	17264954	17265053	chr1	17249833	17309505	CNV	gain	Coe_et_al_2014	25217958	Oligo	aCGH,SNP	array	nsv1011098,nsv1005242	M	29084	3	0	MIR3972,PADI4,PADI3
chr1	17265332	17265456	chr1	17261667	17296402	CNV	gain	Coe_et_al_2014	25217958	Oligo	aCGH,SNP	array	nsv1015132,nsv1014175,nsv1003069,nsv1007323,nsv997473,nsv1007766,nsv1004800,nsv1000437,nsv1000599,nsv1000395	M	29084	26	0	MIR3972,PADI3
chr1	17265332	17265456	chr1	17249833	17309505	CNV	gain	Coe_et_al_2014	25217958	Oligo	aCGH,SNP	array	nsv1011098,nsv1005242	M	29084	3	0	MIR3972,PADI4,PADI3
chr1	17265561	17265715	chr1	17261667	17296402	CNV	gain	Coe_et_al_2014	25217958	Oligo	aCGH,SNP	array	nsv1015132,nsv1014175,nsv1003069,nsv1007323,nsv997473,nsv1007766,nsv1004800,nsv1000437,nsv1000599,nsv1000395	M	29084	26	0	MIR3972,PADI3
chr1	17265561	17265715	chr1	17249833	17309505	CNV	gain	Coe_et_al_2014	25217958	Oligo	aCGH,SNP	array	nsv1011098,nsv1005242	M	29084	3	0	MIR3972,PADI4,PADI3
chr1	17266409	17266628	chr1	17261667	17296402	CNV	gain	Coe_et_al_2014	25217958	Oligo	aCGH,SNP	array	nsv1015132,nsv1014175,nsv1003069,nsv1007323,nsv997473,nsv1007766,nsv1004800,nsv1000437,nsv1000599,nsv1000395	M	29084	26	0	MIR3972,PADI3
chr1	17266409	17266628	chr1	17249833	17309505	CNV	gain	Coe_et_al_2014	25217958	Oligo	aCGH,SNP	array	nsv1011098,nsv1005242	M	29084	3	0	MIR3972,PADI4,PADI3
chr1	17267271	17267418	chr1	17261667	17296402	CNV	gain	Coe_et_al_2014	25217958	Oligo	aCGH,SNP	array	nsv1015132,nsv1014175,nsv1003069,nsv1007323,nsv997473,nsv1007766,nsv1004800,nsv1000437,nsv1000599,nsv1000395	M	29084	26	0	MIR3972,PADI3
chr1	17267271	17267418	chr1	17249833	17309505	CNV	gain	Coe_et_al_2014	25217958	Oligo	aCGH,SNP	array	nsv1011098,nsv1005242	M	29084	3	0	MIR3972,PADI4,PADI3
chr1	17267427	17267516	chr1	17261667	17296402	CNV	gain	Coe_et_al_2014	25217958	Oligo	aCGH,SNP	array	nsv1015132,nsv1014175,nsv1003069,nsv1007323,nsv997473,nsv1007766,nsv1004800,nsv1000437,nsv1000599,nsv1000395	M	29084	26	0	MIR3972,PADI3
chr1	17267427	17267516	chr1	17249833	17309505	CNV	gain	Coe_et_al_2014	25217958	Oligo	aCGH,SNP	array	nsv1011098,nsv1005242	M	29084	3	0	MIR3972,PADI4,PADI3
chr1	17270694	17270814	chr1	17261667	17296402	CNV	gain	Coe_et_al_2014	25217958	Oligo	aCGH,SNP	array	nsv1015132,nsv1014175,nsv1003069,nsv1007323,nsv997473,nsv1007766,nsv1004800,nsv1000437,nsv1000599,nsv1000395	M	29084	26	0	MIR3972,PADI3
chr1	17270694	17270814	chr1	17249833	17309505	CNV	gain	Coe_et_al_2014	25217958	Oligo	aCGH,SNP	array	nsv1011098,nsv1005242	M	29084	3	0	MIR3972,PADI4,PADI3
chr1	17272655	17272784	chr1	17261667	17296402	CNV	gain	Coe_et_al_2014	25217958	Oligo	aCGH,SNP	array	nsv1015132,nsv1014175,nsv1003069,nsv1007323,nsv997473,nsv1007766,nsv1004800,nsv1000437,nsv1000599,nsv1000395	M	29084	26	0	MIR3972,PADI3
chr1	17272655	17272784	chr1	17249833	17309505	CNV	gain	Coe_et_al_2014	25217958	Oligo	aCGH,SNP	array	nsv1011098,nsv1005242	M	29084	3	0	MIR3972,PADI4,PADI3
chr1	17273205	17273327	chr1	17261667	17296402	CNV	gain	Coe_et_al_2014	25217958	Oligo	aCGH,SNP	array	nsv1015132,nsv1014175,nsv1003069,nsv1007323,nsv997473,nsv1007766,nsv1004800,nsv1000437,nsv1000599,nsv1000395	M	29084	26	0	MIR3972,PADI3
chr1	17273205	17273327	chr1	17249833	17309505	CNV	gain	Coe_et_al_2014	25217958	Oligo	aCGH,SNP	array	nsv1011098,nsv1005242	M	29084	3	0	MIR3972,PADI4,PADI3
chr1	17273415	17273535	chr1	17261667	17296402	CNV	gain	Coe_et_al_2014	25217958	Oligo	aCGH,SNP	array	nsv1015132,nsv1014175,nsv1003069,nsv1007323,nsv997473,nsv1007766,nsv1004800,nsv1000437,nsv1000599,nsv1000395	M	29084	26	0	MIR3972,PADI3
chr1	17273415	17273535	chr1	17249833	17309505	CNV	gain	Coe_et_al_2014	25217958	Oligo	aCGH,SNP	array	nsv1011098,nsv1005242	M	29084	3	0	MIR3972,PADI4,PADI3
chr1	17274848	17274968	chr1	17261667	17296402	CNV	gain	Coe_et_al_2014	25217958	Oligo	aCGH,SNP	array	nsv1015132,nsv1014175,nsv1003069,nsv1007323,nsv997473,nsv1007766,nsv1004800,nsv1000437,nsv1000599,nsv1000395	M	29084	26	0	MIR3972,PADI3
chr1	17274848	17274968	chr1	17249833	17309505	CNV	gain	Coe_et_al_2014	25217958	Oligo	aCGH,SNP	array	nsv1011098,nsv1005242	M	29084	3	0	MIR3972,PADI4,PADI3
chr1	17275310	17275464	chr1	17261667	17296402	CNV	gain	Coe_et_al_2014	25217958	Oligo	aCGH,SNP	array	nsv1015132,nsv1014175,nsv1003069,nsv1007323,nsv997473,nsv1007766,nsv1004800,nsv1000437,nsv1000599,nsv1000395	M	29084	26	0	MIR3972,PADI3
chr1	17275310	17275464	chr1	17249833	17309505	CNV	gain	Coe_et_al_2014	25217958	Oligo	aCGH,SNP	array	nsv1011098,nsv1005242	M	29084	3	0	MIR3972,PADI4,PADI3
chr1	17277485	17277634	chr1	17261667	17296402	CNV	gain	Coe_et_al_2014	25217958	Oligo	aCGH,SNP	array	nsv1015132,nsv1014175,nsv1003069,nsv1007323,nsv997473,nsv1007766,nsv1004800,nsv1000437,nsv1000599,nsv1000395	M	29084	26	0	MIR3972,PADI3
chr1	17277485	17277634	chr1	17249833	17309505	CNV	gain	Coe_et_al_2014	25217958	Oligo	aCGH,SNP	array	nsv1011098,nsv1005242	M	29084	3	0	MIR3972,PADI4,PADI3
chr1	17279807	17280005	chr1	17261667	17296402	CNV	gain	Coe_et_al_2014	25217958	Oligo	aCGH,SNP	array	nsv1015132,nsv1014175,nsv1003069,nsv1007323,nsv997473,nsv1007766,nsv1004800,nsv1000437,nsv1000599,nsv1000395	M	29084	26	0	MIR3972,PADI3
chr1	17279807	17280005	chr1	17249833	17309505	CNV	gain	Coe_et_al_2014	25217958	Oligo	aCGH,SNP	array	nsv1011098,nsv1005242	M	29084	3	0	MIR3972,PADI4,PADI3
chr1	17280808	17280937	chr1	17261667	17296402	CNV	gain	Coe_et_al_2014	25217958	Oligo	aCGH,SNP	array	nsv1015132,nsv1014175,nsv1003069,nsv1007323,nsv997473,nsv1007766,nsv1004800,nsv1000437,nsv1000599,nsv1000395	M	29084	26	0	MIR3972,PADI3
chr1	17280808	17280937	chr1	17249833	17309505	CNV	gain	Coe_et_al_2014	25217958	Oligo	aCGH,SNP	array	nsv1011098,nsv1005242	M	29084	3	0	MIR3972,PADI4,PADI3
chr1	17281198	17281317	chr1	17261667	17296402	CNV	gain	Coe_et_al_2014	25217958	Oligo	aCGH,SNP	array	nsv1015132,nsv1014175,nsv1003069,nsv1007323,nsv997473,nsv1007766,nsv1004800,nsv1000437,nsv1000599,nsv1000395	M	29084	26	0	MIR3972,PADI3
chr1	17281198	17281317	chr1	17249833	17309505	CNV	gain	Coe_et_al_2014	25217958	Oligo	aCGH,SNP	array	nsv1011098,nsv1005242	M	29084	3	0	MIR3972,PADI4,PADI3
chr1	17281323	17281442	chr1	17261667	17296402	CNV	gain	Coe_et_al_2014	25217958	Oligo	aCGH,SNP	array	nsv1015132,nsv1014175,nsv1003069,nsv1007323,nsv997473,nsv1007766,nsv1004800,nsv1000437,nsv1000599,nsv1000395	M	29084	26	0	MIR3972,PADI3
chr1	17281323	17281442	chr1	17249833	17309505	CNV	gain	Coe_et_al_2014	25217958	Oligo	aCGH,SNP	array	nsv1011098,nsv1005242	M	29084	3	0	MIR3972,PADI4,PADI3
chr1	17281761	17281880	chr1	17261667	17296402	CNV	gain	Coe_et_al_2014	25217958	Oligo	aCGH,SNP	array	nsv1015132,nsv1014175,nsv1003069,nsv1007323,nsv997473,nsv1007766,nsv1004800,nsv1000437,nsv1000599,nsv1000395	M	29084	26	0	MIR3972,PADI3
chr1	17281761	17281880	chr1	17249833	17309505	CNV	gain	Coe_et_al_2014	25217958	Oligo	aCGH,SNP	array	nsv1011098,nsv1005242	M	29084	3	0	MIR3972,PADI4,PADI3
chr1	17281886	17282087	chr1	17261667	17296402	CNV	gain	Coe_et_al_2014	25217958	Oligo	aCGH,SNP	array	nsv1015132,nsv1014175,nsv1003069,nsv1007323,nsv997473,nsv1007766,nsv1004800,nsv1000437,nsv1000599,nsv1000395	M	29084	26	0	MIR3972,PADI3
chr1	17281886	17282087	chr1	17249833	17309505	CNV	gain	Coe_et_al_2014	25217958	Oligo	aCGH,SNP	array	nsv1011098,nsv1005242	M	29084	3	0	MIR3972,PADI4,PADI3
chr1	17282505	17282733	chr1	17261667	17296402	CNV	gain	Coe_et_al_2014	25217958	Oligo	aCGH,SNP	array	nsv1015132,nsv1014175,nsv1003069,nsv1007323,nsv997473,nsv1007766,nsv1004800,nsv1000437,nsv1000599,nsv1000395	M	29084	26	0	MIR3972,PADI3
chr1	17282505	17282733	chr1	17249833	17309505	CNV	gain	Coe_et_al_2014	25217958	Oligo	aCGH,SNP	array	nsv1011098,nsv1005242	M	29084	3	0	MIR3972,PADI4,PADI3
chr1	17285081	17285318	chr1	17261667	17296402	CNV	gain	Coe_et_al_2014	25217958	Oligo	aCGH,SNP	array	nsv1015132,nsv1014175,nsv1003069,nsv1007323,nsv997473,nsv1007766,nsv1004800,nsv1000437,nsv1000599,nsv1000395	M	29084	26	0	MIR3972,PADI3
chr1	17285081	17285318	chr1	17249833	17309505	CNV	gain	Coe_et_al_2014	25217958	Oligo	aCGH,SNP	array	nsv1011098,nsv1005242	M	29084	3	0	MIR3972,PADI4,PADI3
chr1	17287319	17287639	chr1	17261667	17296402	CNV	gain	Coe_et_al_2014	25217958	Oligo	aCGH,SNP	array	nsv1015132,nsv1014175,nsv1003069,nsv1007323,nsv997473,nsv1007766,nsv1004800,nsv1000437,nsv1000599,nsv1000395	M	29084	26	0	MIR3972,PADI3
chr1	17287319	17287639	chr1	17249833	17309505	CNV	gain	Coe_et_al_2014	25217958	Oligo	aCGH,SNP	array	nsv1011098,nsv1005242	M	29084	3	0	MIR3972,PADI4,PADI3
chr1	17292246	17292668	chr1	17261667	17296402	CNV	gain	Coe_et_al_2014	25217958	Oligo	aCGH,SNP	array	nsv1015132,nsv1014175,nsv1003069,nsv1007323,nsv997473,nsv1007766,nsv1004800,nsv1000437,nsv1000599,nsv1000395	M	29084	26	0	MIR3972,PADI3
chr1	17292246	17292668	chr1	17249833	17309505	CNV	gain	Coe_et_al_2014	25217958	Oligo	aCGH,SNP	array	nsv1011098,nsv1005242	M	29084	3	0	MIR3972,PADI4,PADI3
chr1	17292942	17293143	chr1	17261667	17296402	CNV	gain	Coe_et_al_2014	25217958	Oligo	aCGH,SNP	array	nsv1015132,nsv1014175,nsv1003069,nsv1007323,nsv997473,nsv1007766,nsv1004800,nsv1000437,nsv1000599,nsv1000395	M	29084	26	0	MIR3972,PADI3
chr1	17292942	17293143	chr1	17249833	17309505	CNV	gain	Coe_et_al_2014	25217958	Oligo	aCGH,SNP	array	nsv1011098,nsv1005242	M	29084	3	0	MIR3972,PADI4,PADI3
chr1	17294689	17294916	chr1	17261667	17296402	CNV	gain	Coe_et_al_2014	25217958	Oligo	aCGH,SNP	array	nsv1015132,nsv1014175,nsv1003069,nsv1007323,nsv997473,nsv1007766,nsv1004800,nsv1000437,nsv1000599,nsv1000395	M	29084	26	0	MIR3972,PADI3
chr1	17294689	17294916	chr1	17249833	17309505	CNV	gain	Coe_et_al_2014	25217958	Oligo	aCGH,SNP	array	nsv1011098,nsv1005242	M	29084	3	0	MIR3972,PADI4,PADI3
chr1	17295481	17295766	chr1	17261667	17296402	CNV	gain	Coe_et_al_2014	25217958	Oligo	aCGH,SNP	array	nsv1015132,nsv1014175,nsv1003069,nsv1007323,nsv997473,nsv1007766,nsv1004800,nsv1000437,nsv1000599,nsv1000395	M	29084	26	0	MIR3972,PADI3
chr1	17295481	17295766	chr1	17249833	17309505	CNV	gain	Coe_et_al_2014	25217958	Oligo	aCGH,SNP	array	nsv1011098,nsv1005242	M	29084	3	0	MIR3972,PADI4,PADI3
chr1	17296192	17296311	chr1	17261667	17296402	CNV	gain	Coe_et_al_2014	25217958	Oligo	aCGH,SNP	array	nsv1015132,nsv1014175,nsv1003069,nsv1007323,nsv997473,nsv1007766,nsv1004800,nsv1000437,nsv1000599,nsv1000395	M	29084	26	0	MIR3972,PADI3
chr1	17296192	17296311	chr1	17249833	17309505	CNV	gain	Coe_et_al_2014	25217958	Oligo	aCGH,SNP	array	nsv1011098,nsv1005242	M	29084	3	0	MIR3972,PADI4,PADI3
chr1	17296317	17296436	chr1	17261667	17296402	CNV	gain	Coe_et_al_2014	25217958	Oligo	aCGH,SNP	array	nsv1015132,nsv1014175,nsv1003069,nsv1007323,nsv997473,nsv1007766,nsv1004800,nsv1000437,nsv1000599,nsv1000395	M	29084	26	0	MIR3972,PADI3
chr1	17296317	17296436	chr1	17249833	17309505	CNV	gain	Coe_et_al_2014	25217958	Oligo	aCGH,SNP	array	nsv1011098,nsv1005242	M	29084	3	0	MIR3972,PADI4,PADI3
chr1	17296689	17296898	chr1	17249833	17309505	CNV	gain	Coe_et_al_2014	25217958	Oligo	aCGH,SNP	array	nsv1011098,nsv1005242	M	29084	3	0	MIR3972,PADI4,PADI3
chr1	17297044	17297259	chr1	17249833	17309505	CNV	gain	Coe_et_al_2014	25217958	Oligo	aCGH,SNP	array	nsv1011098,nsv1005242	M	29084	3	0	MIR3972,PADI4,PADI3
chr1	17297978	17298213	chr1	17249833	17309505	CNV	gain	Coe_et_al_2014	25217958	Oligo	aCGH,SNP	array	nsv1011098,nsv1005242	M	29084	3	0	MIR3972,PADI4,PADI3
chr1	17298750	17298951	chr1	17249833	17309505	CNV	gain	Coe_et_al_2014	25217958	Oligo	aCGH,SNP	array	nsv1011098,nsv1005242	M	29084	3	0	MIR3972,PADI4,PADI3
chr1	17301509	17301638	chr1	17249833	17309505	CNV	gain	Coe_et_al_2014	25217958	Oligo	aCGH,SNP	array	nsv1011098,nsv1005242	M	29084	3	0	MIR3972,PADI4,PADI3
chr1	17301662	17301849	chr1	17249833	17309505	CNV	gain	Coe_et_al_2014	25217958	Oligo	aCGH,SNP	array	nsv1011098,nsv1005242	M	29084	3	0	MIR3972,PADI4,PADI3
chr1	17302074	17302253	chr1	17249833	17309505	CNV	gain	Coe_et_al_2014	25217958	Oligo	aCGH,SNP	array	nsv1011098,nsv1005242	M	29084	3	0	MIR3972,PADI4,PADI3
chr1	17302936	17303110	chr1	17249833	17309505	CNV	gain	Coe_et_al_2014	25217958	Oligo	aCGH,SNP	array	nsv1011098,nsv1005242	M	29084	3	0	MIR3972,PADI4,PADI3
chr1	17303228	17303463	chr1	17249833	17309505	CNV	gain	Coe_et_al_2014	25217958	Oligo	aCGH,SNP	array	nsv1011098,nsv1005242	M	29084	3	0	MIR3972,PADI4,PADI3
chr1	17303515	17303718	chr1	17249833	17309505	CNV	gain	Coe_et_al_2014	25217958	Oligo	aCGH,SNP	array	nsv1011098,nsv1005242	M	29084	3	0	MIR3972,PADI4,PADI3
chr1	17304625	17304812	chr1	17249833	17309505	CNV	gain	Coe_et_al_2014	25217958	Oligo	aCGH,SNP	array	nsv1011098,nsv1005242	M	29084	3	0	MIR3972,PADI4,PADI3
chr1	21991623	21991848	chr1	21980562	22005805	CNV	deletion	Wong_et_al_2012b	23290073	Sequencing	esv2741534,esv2745130,esv2741931,esv2741303	M	96	0	83	CELA3A,CELA3B	SSM002,SSM004,SSM006,SSM007,SSM008,SSM009,SSM011,SSM012,SSM013,SSM014,SSM015,SSM017,SSM018,SSM019,SSM020,SSM021,SSM022,SSM023,SSM024,SSM025,SSM026,SSM028,SSM029,SSM031,SSM032,SSM033,SSM035,SSM036,SSM037,SSM038,SSM039,SSM040,SSM041,SSM042,SSM043,SSM044,SSM045,SSM046,SSM047,SSM049,SSM050,SSM053,SSM055,SSM056,SSM057,SSM058,SSM061,SSM062,SSM063,SSM064,SSM065,SSM067,SSM068,SSM069,SSM070,SSM071,SSM072,…
chr1	21995664	21995888	chr1	21980562	22005805	CNV	deletion	Wong_et_al_2012b	23290073	Sequencing	esv2741534,esv2745130,esv2741931,esv2741303	M	96	0	83	CELA3A,CELA3B	SSM002,SSM004,SSM006,SSM007,SSM008,SSM009,SSM011,SSM012,SSM013,SSM014,SSM015,SSM017,SSM018,SSM019,SSM020,SSM021,SSM022,SSM023,SSM024,SSM025,SSM026,SSM028,SSM029,SSM031,SSM032,SSM033,SSM035,SSM036,SSM037,SSM038,SSM039,SSM040,SSM041,SSM042,SSM043,SSM044,SSM045,SSM046,SSM047,SSM049,SSM050,SSM053,SSM055,SSM056,SSM057,SSM058,SSM061,SSM062,SSM063,SSM064,SSM065,SSM067,SSM068,SSM069,SSM070,SSM071,SSM072,…
chr1	22005762	22005963	chr1	21980562	22005805	CNV	deletion	Wong_et_al_2012b	23290073	Sequencing	esv2741534,esv2745130,esv2741931,esv2741303	M	96	0	83	CELA3A,CELA3B	SSM002,SSM004,SSM006,SSM007,SSM008,SSM009,SSM011,SSM012,SSM013,SSM014,SSM015,SSM017,SSM018,SSM019,SSM020,SSM021,SSM022,SSM023,SSM024,SSM025,SSM026,SSM028,SSM029,SSM031,SSM032,SSM033,SSM035,SSM036,SSM037,SSM038,SSM039,SSM040,SSM041,SSM042,SSM043,SSM044,SSM045,SSM046,SSM047,SSM049,SSM050,SSM053,SSM055,SSM056,SSM057,SSM058,SSM061,SSM062,SSM063,SSM064,SSM065,SSM067,SSM068,SSM069,SSM070,SSM071,SSM072,…
chr1	22303504	22303661	chr1	22286197	22479399	CNV	gain	Coe_et_al_2014	25217958	Oligo	aCGH,SNP	array	nsv1002972,nsv1014969	M	29084	2	0	ZBTB40
chr1	22304451	22304551	chr1	22286197	22479399	CNV	gain	Coe_et_al_2014	25217958	Oligo	aCGH,SNP	array	nsv1002972,nsv1014969	M	29084	2	0	ZBTB40
chr1	22304833	22304959	chr1	22286197	22479399	CNV	gain	Coe_et_al_2014	25217958	Oligo	aCGH,SNP	array	nsv1002972,nsv1014969	M	29084	2	0	ZBTB40
chr1	22307409	22307573	chr1	22286197	22479399	CNV	gain	Coe_et_al_2014	25217958	Oligo	aCGH,SNP	array	nsv1002972,nsv1014969	M	29084	2	0	ZBTB40
chr1	22310167	22310356	chr1	22286197	22479399	CNV	gain	Coe_et_al_2014	25217958	Oligo	aCGH,SNP	array	nsv1002972,nsv1014969	M	29084	2	0	ZBTB40
chr1	22310603	22310730	chr1	22286197	22479399	CNV	gain	Coe_et_al_2014	25217958	Oligo	aCGH,SNP	array	nsv1002972,nsv1014969	M	29084	2	0	ZBTB40
chr1	22313053	22313167	chr1	22286197	22479399	CNV	gain	Coe_et_al_2014	25217958	Oligo	aCGH,SNP	array	nsv1002972,nsv1014969	M	29084	2	0	ZBTB40
chr1	22313412	22313528	chr1	22286197	22479399	CNV	gain	Coe_et_al_2014	25217958	Oligo	aCGH,SNP	array	nsv1002972,nsv1014969	M	29084	2	0	ZBTB40
chr1	22315677	22315839	chr1	22286197	22479399	CNV	gain	Coe_et_al_2014	25217958	Oligo	aCGH,SNP	array	nsv1002972,nsv1014969	M	29084	2	0	ZBTB40
chr1	22324607	22324728	chr1	22286197	22479399	CNV	gain	Coe_et_al_2014	25217958	Oligo	aCGH,SNP	array	nsv1002972,nsv1014969	M	29084	2	0	ZBTB40
chr1	22328139	22328296	chr1	22286197	22479399	CNV	gain	Coe_et_al_2014	25217958	Oligo	aCGH,SNP	array	nsv1002972,nsv1014969	M	29084	2	0	ZBTB40
chr1	22329085	22329185	chr1	22286197	22479399	CNV	gain	Coe_et_al_2014	25217958	Oligo	aCGH,SNP	array	nsv1002972,nsv1014969	M	29084	2	0	ZBTB40
chr1	22329439	22329593	chr1	22286197	22479399	CNV	gain	Coe_et_al_2014	25217958	Oligo	aCGH,SNP	array	nsv1002972,nsv1014969	M	29084	2	0	ZBTB40
chr1	22332033	22332197	chr1	22286197	22479399	CNV	gain	Coe_et_al_2014	25217958	Oligo	aCGH,SNP	array	nsv1002972,nsv1014969	M	29084	2	0	ZBTB40
chr1	22333351	22333540	chr1	22286197	22479399	CNV	gain	Coe_et_al_2014	25217958	Oligo	aCGH,SNP	array	nsv1002972,nsv1014969	M	29084	2	0	ZBTB40
chr1	22333787	22333914	chr1	22286197	22479399	CNV	gain	Coe_et_al_2014	25217958	Oligo	aCGH,SNP	array	nsv1002972,nsv1014969	M	29084	2	0	ZBTB40
chr1	22336227	22336341	chr1	22286197	22479399	CNV	gain	Coe_et_al_2014	25217958	Oligo	aCGH,SNP	array	nsv1002972,nsv1014969	M	29084	2	0	ZBTB40
chr1	22336586	22336702	chr1	22286197	22479399	CNV	gain	Coe_et_al_2014	25217958	Oligo	aCGH,SNP	array	nsv1002972,nsv1014969	M	29084	2	0	ZBTB40
chr1	22338865	22339027	chr1	22286197	22479399	CNV	gain	Coe_et_al_2014	25217958	Oligo	aCGH,SNP	array	nsv1002972,nsv1014969	M	29084	2	0	ZBTB40
chr1	22405070	22405341	chr1	22286197	22479399	CNV	gain	Coe_et_al_2014	25217958	Oligo	aCGH,SNP	array	nsv1002972,nsv1014969	M	29084	2	0	ZBTB40
chr1	22408079	22408208	chr1	22286197	22479399	CNV	gain	Coe_et_al_2014	25217958	Oligo	aCGH,SNP	array	nsv1002972,nsv1014969	M	29084	2	0	ZBTB40
chr1	22413020	22413142	chr1	22286197	22479399	CNV	gain	Coe_et_al_2014	25217958	Oligo	aCGH,SNP	array	nsv1002972,nsv1014969	M	29084	2	0	ZBTB40
chr1	22413172	22413261	chr1	22286197	22479399	CNV	gain	Coe_et_al_2014	25217958	Oligo	aCGH,SNP	array	nsv1002972,nsv1014969	M	29084	2	0	ZBTB40
chr1	22413316	22413442	chr1	22286197	22479399	CNV	gain	Coe_et_al_2014	25217958	Oligo	aCGH,SNP	array	nsv1002972,nsv1014969	M	29084	2	0	ZBTB40
chr1	22416353	22416549	chr1	22286197	22479399	CNV	gain	Coe_et_al_2014	25217958	Oligo	aCGH,SNP	array	nsv1002972,nsv1014969	M	29084	2	0	ZBTB40
chr1	22417848	22417947	chr1	22286197	22479399	CNV	gain	Coe_et_al_2014	25217958	Oligo	aCGH,SNP	array	nsv1002972,nsv1014969	M	29084	2	0	ZBTB40
chr1	22446598	22447059	chr1	22286197	22479399	CNV	gain	Coe_et_al_2014	25217958	Oligo	aCGH,SNP	array	nsv1002972,nsv1014969	M	29084	2	0	ZBTB40
chr1	22447716	22448053	chr1	22286197	22479399	CNV	gain	Coe_et_al_2014	25217958	Oligo	aCGH,SNP	array	nsv1002972,nsv1014969	M	29084	2	0	ZBTB40
chr1	22453817	22454018	chr1	22286197	22479399	CNV	gain	Coe_et_al_2014	25217958	Oligo	aCGH,SNP	array	nsv1002972,nsv1014969	M	29084	2	0	ZBTB40
chr1	22456138	22456391	chr1	22286197	22479399	CNV	gain	Coe_et_al_2014	25217958	Oligo	aCGH,SNP	array	nsv1002972,nsv1014969	M	29084	2	0	ZBTB40
chr1	22469305	22469425	chr1	22286197	22479399	CNV	gain	Coe_et_al_2014	25217958	Oligo	aCGH,SNP	array	nsv1002972,nsv1014969	M	29084	2	0	ZBTB40
chr1	24981268	24981397	chr1	24981181	25393108	CNV	gain	Coe_et_al_2014	25217958	Oligo	aCGH,SNP	array	nsv1005598,nsv1000112,nsv1010673	M	29084	4	0	RHCE,MIR4425,TMEM50A,RHD,RSRP1,SYF2
chr1	24981488	24981617	chr1	24981181	25393108	CNV	gain	Coe_et_al_2014	25217958	Oligo	aCGH,SNP	array	nsv1005598,nsv1000112,nsv1010673	M	29084	4	0	RHCE,MIR4425,TMEM50A,RHD,RSRP1,SYF2
chr1	24987172	24987292	chr1	24981181	25393108	CNV	gain	Coe_et_al_2014	25217958	Oligo	aCGH,SNP	array	nsv1005598,nsv1000112,nsv1010673	M	29084	4	0	RHCE,MIR4425,TMEM50A,RHD,RSRP1,SYF2
chr1	24987702	24987821	chr1	24981181	25393108	CNV	gain	Coe_et_al_2014	25217958	Oligo	aCGH,SNP	array	nsv1005598,nsv1000112,nsv1010673	M	29084	4	0	RHCE,MIR4425,TMEM50A,RHD,RSRP1,SYF2
chr1	24987827	24987946	chr1	24981181	25393108	CNV	gain	Coe_et_al_2014	25217958	Oligo	aCGH,SNP	array	nsv1005598,nsv1000112,nsv1010673	M	29084	4	0	RHCE,MIR4425,TMEM50A,RHD,RSRP1,SYF2
chr1	24989246	24989375	chr1	24981181	25393108	CNV	gain	Coe_et_al_2014	25217958	Oligo	aCGH,SNP	array	nsv1005598,nsv1000112,nsv1010673	M	29084	4	0	RHCE,MIR4425,TMEM50A,RHD,RSRP1,SYF2
chr1	24989610	24989779	chr1	24981181	25393108	CNV	gain	Coe_et_al_2014	25217958	Oligo	aCGH,SNP	array	nsv1005598,nsv1000112,nsv1010673	M	29084	4	0	RHCE,MIR4425,TMEM50A,RHD,RSRP1,SYF2
chr1	24993384	24993512	chr1	24981181	25393108	CNV	gain	Coe_et_al_2014	25217958	Oligo	aCGH,SNP	array	nsv1005598,nsv1000112,nsv1010673	M	29084	4	0	RHCE,MIR4425,TMEM50A,RHD,RSRP1,SYF2
chr1	24995581	24995670	chr1	24981181	25393108	CNV	gain	Coe_et_al_2014	25217958	Oligo	aCGH,SNP	array	nsv1005598,nsv1000112,nsv1010673	M	29084	4	0	RHCE,MIR4425,TMEM50A,RHD,RSRP1,SYF2
chr1	24995684	24995800	chr1	24981181	25393108	CNV	gain	Coe_et_al_2014	25217958	Oligo	aCGH,SNP	array	nsv1005598,nsv1000112,nsv1010673	M	29084	4	0	RHCE,MIR4425,TMEM50A,RHD,RSRP1,SYF2
chr1	24995816	24995905	chr1	24981181	25393108	CNV	gain	Coe_et_al_2014	25217958	Oligo	aCGH,SNP	array	nsv1005598,nsv1000112,nsv1010673	M	29084	4	0	RHCE,MIR4425,TMEM50A,RHD,RSRP1,SYF2
chr1	24995996	24996125	chr1	24981181	25393108	CNV	gain	Coe_et_al_2014	25217958	Oligo	aCGH,SNP	array	nsv1005598,nsv1000112,nsv1010673	M	29084	4	0	RHCE,MIR4425,TMEM50A,RHD,RSRP1,SYF2
chr1	24996519	24996656	chr1	24981181	25393108	CNV	gain	Coe_et_al_2014	25217958	Oligo	aCGH,SNP	array	nsv1005598,nsv1000112,nsv1010673	M	29084	4	0	RHCE,MIR4425,TMEM50A,RHD,RSRP1,SYF2
chr1	24996731	24996860	chr1	24981181	25393108	CNV	gain	Coe_et_al_2014	25217958	Oligo	aCGH,SNP	array	nsv1005598,nsv1000112,nsv1010673	M	29084	4	0	RHCE,MIR4425,TMEM50A,RHD,RSRP1,SYF2
chr1	24997784	24997881	chr1	24981181	25393108	CNV	gain	Coe_et_al_2014	25217958	Oligo	aCGH,SNP	array	nsv1005598,nsv1000112,nsv1010673	M	29084	4	0	RHCE,MIR4425,TMEM50A,RHD,RSRP1,SYF2
chr1	24998024	24998153	chr1	24981181	25393108	CNV	gain	Coe_et_al_2014	25217958	Oligo	aCGH,SNP	array	nsv1005598,nsv1000112,nsv1010673	M	29084	4	0	RHCE,MIR4425,TMEM50A,RHD,RSRP1,SYF2
chr1	24998558	24998682	chr1	24981181	25393108	CNV	gain	Coe_et_al_2014	25217958	Oligo	aCGH,SNP	array	nsv1005598,nsv1000112,nsv1010673	M	29084	4	0	RHCE,MIR4425,TMEM50A,RHD,RSRP1,SYF2
chr1	25072081	25072201	chr1	24981181	25393108	CNV	gain	Coe_et_al_2014	25217958	Oligo	aCGH,SNP	array	nsv1005598,nsv1000112,nsv1010673	M	29084	4	0	RHCE,MIR4425,TMEM50A,RHD,RSRP1,SYF2
chr1	25098298	25098500	chr1	24981181	25393108	CNV	gain	Coe_et_al_2014	25217958	Oligo	aCGH,SNP	array	nsv1005598,nsv1000112,nsv1010673	M	29084	4	0	RHCE,MIR4425,TMEM50A,RHD,RSRP1,SYF2
chr1	25124245	25124423	chr1	24981181	25393108	CNV	gain	Coe_et_al_2014	25217958	Oligo	aCGH,SNP	array	nsv1005598,nsv1000112,nsv1010673	M	29084	4	0	RHCE,MIR4425,TMEM50A,RHD,RSRP1,SYF2
chr1	25140676	25140796	chr1	24981181	25393108	CNV	gain	Coe_et_al_2014	25217958	Oligo	aCGH,SNP	array	nsv1005598,nsv1000112,nsv1010673	M	29084	4	0	RHCE,MIR4425,TMEM50A,RHD,RSRP1,SYF2
chr1	25153590	25153710	chr1	24981181	25393108	CNV	gain	Coe_et_al_2014	25217958	Oligo	aCGH,SNP	array	nsv1005598,nsv1000112,nsv1010673	M	29084	4	0	RHCE,MIR4425,TMEM50A,RHD,RSRP1,SYF2
chr1	25166464	25166593	chr1	24981181	25393108	CNV	gain	Coe_et_al_2014	25217958	Oligo	aCGH,SNP	array	nsv1005598,nsv1000112,nsv1010673	M	29084	4	0	RHCE,MIR4425,TMEM50A,RHD,RSRP1,SYF2
chr1	25167382	25167509	chr1	24981181	25393108	CNV	gain	Coe_et_al_2014	25217958	Oligo	aCGH,SNP	array	nsv1005598,nsv1000112,nsv1010673	M	29084	4	0	RHCE,MIR4425,TMEM50A,RHD,RSRP1,SYF2
chr1	25228665	25229200	chr1	25228018	25361785	CNV	gain	Coe_et_al_2014	25217958	Oligo	aCGH,SNP	array	nsv1009563,nsv1003875,nsv1008533,nsv1006609,nsv1007012,nsv997585,nsv1014746,nsv999277,nsv997277,nsv1011274,nsv1013100,nsv1000586,nsv1001418,nsv998928,nsv99745929084 15 0 TMEM50A,RHD,RSRP1,SYF2"
chr1	25228665	25229200	chr1	24981181	25393108	CNV	gain	Coe_et_al_2014	25217958	Oligo	aCGH,SNP	array	nsv1005598,nsv1000112,nsv1010673	M	29084	4	0	RHCE,MIR4425,TMEM50A,RHD,RSRP1,SYF2
chr1	25233778	25233990	chr1	25228018	25361785	CNV	gain	Coe_et_al_2014	25217958	Oligo	aCGH,SNP	array	nsv1009563,nsv1003875,nsv1008533,nsv1006609,nsv1007012,nsv997585,nsv1014746,nsv999277,nsv997277,nsv1011274,nsv1013100,nsv1000586,nsv1001418,nsv998928,nsv99745929084 15 0 TMEM50A,RHD,RSRP1,SYF2"
chr1	25233778	25233990	chr1	25232069	25320483	CNV	gain	Coe_et_al_2014	25217958	Oligo	aCGH,SNP	array	nsv1006754,nsv1005659,nsv1003163,nsv999496,nsv998556,nsv1006870,nsv1010825	29084	37	0	RHD,RSRP1,SYF2
chr1	25233778	25233990	chr1	24981181	25393108	CNV	gain	Coe_et_al_2014	25217958	Oligo	aCGH,SNP	array	nsv1005598,nsv1000112,nsv1010673	M	29084	4	0	RHCE,MIR4425,TMEM50A,RHD,RSRP1,SYF2
chr1	25245738	25245922	chr1	25228018	25361785	CNV	gain	Coe_et_al_2014	25217958	Oligo	aCGH,SNP	array	nsv1009563,nsv1003875,nsv1008533,nsv1006609,nsv1007012,nsv997585,nsv1014746,nsv999277,nsv997277,nsv1011274,nsv1013100,nsv1000586,nsv1001418,nsv998928,nsv99745929084 15 0 TMEM50A,RHD,RSRP1,SYF2"
chr1	25245738	25245922	chr1	25232069	25320483	CNV	gain	Coe_et_al_2014	25217958	Oligo	aCGH,SNP	array	nsv1006754,nsv1005659,nsv1003163,nsv999496,nsv998556,nsv1006870,nsv1010825	29084	37	0	RHD,RSRP1,SYF2
chr1	25245738	25245922	chr1	25244339	25302128	CNV	gain	Coe_et_al_2014	25217958	Oligo	aCGH,SNP	array	nsv1007623,nsv998391,nsv1014835,nsv1004078	M	29084	6	0	RHD,RSRP1
chr1	25245738	25245922	chr1	24981181	25393108	CNV	gain	Coe_et_al_2014	25217958	Oligo	aCGH,SNP	array	nsv1005598,nsv1000112,nsv1010673	M	29084	4	0	RHCE,MIR4425,TMEM50A,RHD,RSRP1,SYF2
chr1	25254080	25254270	chr1	25228018	25361785	CNV	gain	Coe_et_al_2014	25217958	Oligo	aCGH,SNP	array	nsv1009563,nsv1003875,nsv1008533,nsv1006609,nsv1007012,nsv997585,nsv1014746,nsv999277,nsv997277,nsv1011274,nsv1013100,nsv1000586,nsv1001418,nsv998928,nsv99745929084 15 0 TMEM50A,RHD,RSRP1,SYF2"
chr1	25254080	25254270	chr1	25232069	25320483	CNV	gain	Coe_et_al_2014	25217958	Oligo	aCGH,SNP	array	nsv1006754,nsv1005659,nsv1003163,nsv999496,nsv998556,nsv1006870,nsv1010825	29084	37	0	RHD,RSRP1,SYF2
chr1	25254080	25254270	chr1	25244339	25302128	CNV	gain	Coe_et_al_2014	25217958	Oligo	aCGH,SNP	array	nsv1007623,nsv998391,nsv1014835,nsv1004078	M	29084	6	0	RHD,RSRP1
chr1	25254080	25254270	chr1	25247968	25336807	CNV	loss	Coe_et_al_2014	25217958	Oligo	aCGH,SNP	array	nsv1011605,nsv1003885,nsv1007231,nsv1011672,nsv1014241	M	29084	0	RHD
chr1	25254080	25254270	chr1	24981181	25393108	CNV	gain	Coe_et_al_2014	25217958	Oligo	aCGH,SNP	array	nsv1005598,nsv1000112,nsv1010673	M	29084	4	0	RHCE,MIR4425,TMEM50A,RHD,RSRP1,SYF2
chr1	25255431	25256061	chr1	25228018	25361785	CNV	gain	Coe_et_al_2014	25217958	Oligo	aCGH,SNP	array	nsv1009563,nsv1003875,nsv1008533,nsv1006609,nsv1007012,nsv997585,nsv1014746,nsv999277,nsv997277,nsv1011274,nsv1013100,nsv1000586,nsv1001418,nsv998928,nsv99745929084 15 0 TMEM50A,RHD,RSRP1,SYF2"
chr1	25255431	25256061	chr1	25232069	25320483	CNV	gain	Coe_et_al_2014	25217958	Oligo	aCGH,SNP	array	nsv1006754,nsv1005659,nsv1003163,nsv999496,nsv998556,nsv1006870,nsv1010825	29084	37	0	RHD,RSRP1,SYF2
chr1	25255431	25256061	chr1	25244339	25302128	CNV	gain	Coe_et_al_2014	25217958	Oligo	aCGH,SNP	array	nsv1007623,nsv998391,nsv1014835,nsv1004078	M	29084	6	0	RHD,RSRP1
chr1	25255431	25256061	chr1	25247968	25336807	CNV	loss	Coe_et_al_2014	25217958	Oligo	aCGH,SNP	array	nsv1011605,nsv1003885,nsv1007231,nsv1011672,nsv1014241	M	29084	0	RHD
chr1	25255431	25256061	chr1	24981181	25393108	CNV	gain	Coe_et_al_2014	25217958	Oligo	aCGH,SNP	array	nsv1005598,nsv1000112,nsv1010673	M	29084	4	0	RHCE,MIR4425,TMEM50A,RHD,RSRP1,SYF2
chr1	25256135	25256355	chr1	25228018	25361785	CNV	gain	Coe_et_al_2014	25217958	Oligo	aCGH,SNP	array	nsv1009563,nsv1003875,nsv1008533,nsv1006609,nsv1007012,nsv997585,nsv1014746,nsv999277,nsv997277,nsv1011274,nsv1013100,nsv1000586,nsv1001418,nsv998928,nsv99745929084 15 0 TMEM50A,RHD,RSRP1,SYF2"
chr1	25256135	25256355	chr1	25232069	25320483	CNV	gain	Coe_et_al_2014	25217958	Oligo	aCGH,SNP	array	nsv1006754,nsv1005659,nsv1003163,nsv999496,nsv998556,nsv1006870,nsv1010825	29084	37	0	RHD,RSRP1,SYF2
chr1	25256135	25256355	chr1	25244339	25302128	CNV	gain	Coe_et_al_2014	25217958	Oligo	aCGH,SNP	array	nsv1007623,nsv998391,nsv1014835,nsv1004078	M	29084	6	0	RHD,RSRP1
chr1	25256135	25256355	chr1	25247968	25336807	CNV	loss	Coe_et_al_2014	25217958	Oligo	aCGH,SNP	array	nsv1011605,nsv1003885,nsv1007231,nsv1011672,nsv1014241	M	29084	0	RHD
chr1	25256135	25256355	chr1	25256126	25351886	CNV	gain+loss	Coe_et_al_2014	25217958	Oligo	aCGH,SNP	array	nsv1007615,nsv1000921,nsv1012311,nsv1006789,nsv1011077,nsv1014586,nsv1009034,nsv1004985,nsv1005580,nsv1008056	M	29084	226	614	TMEM50A,RHD
chr1	25256135	25256355	chr1	25256340	25320483	CNV	gain+loss	Coe_et_al_2014	25217958	Oligo	aCGH,SNP	array	nsv1010467,nsv1011287,nsv1011563,nsv1009320,nsv1007934,nsv1008344,nsv1006617	M	29084	406	690	RHD
chr1	25256135	25256355	chr1	24981181	25393108	CNV	gain	Coe_et_al_2014	25217958	Oligo	aCGH,SNP	array	nsv1005598,nsv1000112,nsv1010673	M	29084	4	0	RHCE,MIR4425,TMEM50A,RHD,RSRP1,SYF2
chr1	25290991	25291193	chr1	25228018	25361785	CNV	gain	Coe_et_al_2014	25217958	Oligo	aCGH,SNP	array	nsv1009563,nsv1003875,nsv1008533,nsv1006609,nsv1007012,nsv997585,nsv1014746,nsv999277,nsv997277,nsv1011274,nsv1013100,nsv1000586,nsv1001418,nsv998928,nsv99745929084 15 0 TMEM50A,RHD,RSRP1,SYF2"
chr1	25290991	25291193	chr1	25232069	25320483	CNV	gain	Coe_et_al_2014	25217958	Oligo	aCGH,SNP	array	nsv1006754,nsv1005659,nsv1003163,nsv999496,nsv998556,nsv1006870,nsv1010825	29084	37	0	RHD,RSRP1,SYF2
chr1	25290991	25291193	chr1	25244339	25302128	CNV	gain	Coe_et_al_2014	25217958	Oligo	aCGH,SNP	array	nsv1007623,nsv998391,nsv1014835,nsv1004078	M	29084	6	0	RHD,RSRP1
chr1	25290991	25291193	chr1	25247968	25336807	CNV	loss	Coe_et_al_2014	25217958	Oligo	aCGH,SNP	array	nsv1011605,nsv1003885,nsv1007231,nsv1011672,nsv1014241	M	29084	0	RHD
chr1	25290991	25291193	chr1	25256126	25351886	CNV	gain+loss	Coe_et_al_2014	25217958	Oligo	aCGH,SNP	array	nsv1007615,nsv1000921,nsv1012311,nsv1006789,nsv1011077,nsv1014586,nsv1009034,nsv1004985,nsv1005580,nsv1008056	M	29084	226	614	TMEM50A,RHD
chr1	25290991	25291193	chr1	25256340	25320483	CNV	gain+loss	Coe_et_al_2014	25217958	Oligo	aCGH,SNP	array	nsv1010467,nsv1011287,nsv1011563,nsv1009320,nsv1007934,nsv1008344,nsv1006617	M	29084	406	690	RHD
chr1	25290991	25291193	chr1	25269444	25320443	CNV	loss	Coe_et_al_2014	25217958	Oligo	aCGH,SNP	array	nsv1013309,nsv1012128	M	29084	0	22	RHD
chr1	25290991	25291193	chr1	25269444	25361785	CNV	gain	Coe_et_al_2014	25217958	Oligo	aCGH,SNP	array	nsv1000794,nsv998813,nsv1007059,nsv999620,nsv1001739,nsv1007888,nsv1000590,nsv1011005,nsv1005890,nsv999016,nsv1000220,nsv1014567	M	29084	31	TMEM50A,RHD
chr1	25290991	25291193	chr1	25269902	25351886	CNV	loss	Coe_et_al_2014	25217958	Oligo	aCGH,SNP	array	nsv1005538,nsv997527,nsv998503,nsv1011490,nsv1014951,nsv1002585,nsv1014847,nsv1009868	M	29084	0	40	TMEM50A,RHD
chr1	25290991	25291193	chr1	25273802	25336807	CNV	gain	Coe_et_al_2014	25217958	Oligo	aCGH,SNP	array	nsv1004546,nsv1005511,nsv1008571	M	29084	19	0	RHD
chr1	25290991	25291193	chr1	24981181	25393108	CNV	gain	Coe_et_al_2014	25217958	Oligo	aCGH,SNP	array	nsv1005598,nsv1000112,nsv1010673	M	29084	4	0	RHCE,MIR4425,TMEM50A,RHD,RSRP1,SYF2
chr1	25349949	25350119	chr1	25228018	25361785	CNV	gain	Coe_et_al_2014	25217958	Oligo	aCGH,SNP	array	nsv1009563,nsv1003875,nsv1008533,nsv1006609,nsv1007012,nsv997585,nsv1014746,nsv999277,nsv997277,nsv1011274,nsv1013100,nsv1000586,nsv1001418,nsv998928,nsv99745929084 15 0 TMEM50A,RHD,RSRP1,SYF2"
chr1	25349949	25350119	chr1	25256126	25351886	CNV	gain+loss	Coe_et_al_2014	25217958	Oligo	aCGH,SNP	array	nsv1007615,nsv1000921,nsv1012311,nsv1006789,nsv1011077,nsv1014586,nsv1009034,nsv1004985,nsv1005580,nsv1008056	M	29084	226	614	TMEM50A,RHD
chr1	25349949	25350119	chr1	25269444	25361785	CNV	gain	Coe_et_al_2014	25217958	Oligo	aCGH,SNP	array	nsv1000794,nsv998813,nsv1007059,nsv999620,nsv1001739,nsv1007888,nsv1000590,nsv1011005,nsv1005890,nsv999016,nsv1000220,nsv1014567	M	29084	31	TMEM50A,RHD
chr1	25349949	25350119	chr1	25269902	25351886	CNV	loss	Coe_et_al_2014	25217958	Oligo	aCGH,SNP	array	nsv1005538,nsv997527,nsv998503,nsv1011490,nsv1014951,nsv1002585,nsv1014847,nsv1009868	M	29084	0	40	TMEM50A,RHD
chr1	25349949	25350119	chr1	24981181	25393108	CNV	gain	Coe_et_al_2014	25217958	Oligo	aCGH,SNP	array	nsv1005598,nsv1000112,nsv1010673	M	29084	4	0	RHCE,MIR4425,TMEM50A,RHD,RSRP1,SYF2
chr1	27480489	27480885	chr1	27445496	27618848	CNV	loss	Itsara_et_al_2009	19166990	Oligo	aCGH,SNP	array	nsv460895,nsv460906	M	1557	0	2	WASF2,FGR,AHDC1
chr1	27587437	27587636	chr1	27445496	27618848	CNV	loss	Itsara_et_al_2009	19166990	Oligo	aCGH,SNP	array	nsv460895,nsv460906	M	1557	0	2	WASF2,FGR,AHDC1
chr1	27589583	27589702	chr1	27445496	27618848	CNV	loss	Itsara_et_al_2009	19166990	Oligo	aCGH,SNP	array	nsv460895,nsv460906	M	1557	0	2	WASF2,FGR,AHDC1
chr1	27589707	27589826	chr1	27445496	27618848	CNV	loss	Itsara_et_al_2009	19166990	Oligo	aCGH,SNP	array	nsv460895,nsv460906	M	1557	0	2	WASF2,FGR,AHDC1
chr1	27608598	27608801	chr1	27445496	27618848	CNV	loss	Itsara_et_al_2009	19166990	Oligo	aCGH,SNP	array	nsv460895,nsv460906	M	1557	0	2	WASF2,FGR,AHDC1
chr1	27609723	27609962	chr1	27445496	27618848	CNV	loss	Itsara_et_al_2009	19166990	Oligo	aCGH,SNP	array	nsv460895,nsv460906	M	1557	0	2	WASF2,FGR,AHDC1
chr1	27614150	27614359	chr1	27445496	27618848	CNV	loss	Itsara_et_al_2009	19166990	Oligo	aCGH,SNP	array	nsv460895,nsv460906	M	1557	0	2	WASF2,FGR,AHDC1
chr1	27618677	27618914	chr1	27445496	27618848	CNV	loss	Itsara_et_al_2009	19166990	Oligo	aCGH,SNP	array	nsv460895,nsv460906	M	1557	0	2	WASF2,FGR,AHDC1
chr1	34630444	34630648	chr1	34622883	34638878	CNV	loss	Coe_et_al_2014	25217958	Oligo	aCGH,SNP	array	nsv1003697,nsv997969,nsv1008561,nsv1002546,nsv1001313,nsv1011406	M	29084	0	29	-
chr1	34630444	34630648	chr1	34625148	34650948	CNV	loss	Coe_et_al_2014	25217958	Oligo	aCGH,SNP	array	nsv1003396,nsv1009991,nsv1007837	M	29084	0	6	-
chr1	34631240	34631423	chr1	34622883	34638878	CNV	loss	Coe_et_al_2014	25217958	Oligo	aCGH,SNP	array	nsv1003697,nsv997969,nsv1008561,nsv1002546,nsv1001313,nsv1011406	M	29084	0	29	-
chr1	34631240	34631423	chr1	34625148	34650948	CNV	loss	Coe_et_al_2014	25217958	Oligo	aCGH,SNP	array	nsv1003396,nsv1009991,nsv1007837	M	29084	0	6	-
chr1	34643368	34643774	chr1	34625148	34650948	CNV	loss	Coe_et_al_2014	25217958	Oligo	aCGH,SNP	array	nsv1003396,nsv1009991,nsv1007837	M	29084	0	6	-
chr1	34643368	34643774	chr1	34637041	34652430	CNV	loss	Coe_et_al_2014	25217958	Oligo	aCGH,SNP	array	nsv1001400,nsv1000255,nsv1001886	M	29084	0	64	-
chr1	35972215	35972386	chr1	35947159	36032074	CNV	loss	Coe_et_al_2014	25217958	Oligo	aCGH,SNP	array	nsv1008562,nsv1002702	M	29084	0	2	AGO3
chr1	35972388	35972763	chr1	35947159	36032074	CNV	loss	Coe_et_al_2014	25217958	Oligo	aCGH,SNP	array	nsv1008562,nsv1002702	M	29084	0	2	AGO3
chr1	36019953	36020179	chr1	35947159	36032074	CNV	loss	Coe_et_al_2014	25217958	Oligo	aCGH,SNP	array	nsv1008562,nsv1002702	M	29084	0	2	AGO3
chr1	36023251	36023463	chr1	35947159	36032074	CNV	loss	Coe_et_al_2014	25217958	Oligo	aCGH,SNP	array	nsv1008562,nsv1002702	M	29084	0	2	AGO3
chr1	36023647	36023870	chr1	35947159	36032074	CNV	loss	Coe_et_al_2014	25217958	Oligo	aCGH,SNP	array	nsv1008562,nsv1002702	M	29084	0	2	AGO3
chr1	36024734	36024934	chr1	35947159	36032074	CNV	loss	Coe_et_al_2014	25217958	Oligo	aCGH,SNP	array	nsv1008562,nsv1002702	M	29084	0	2	AGO3
chr1	36025873	36026580	chr1	35947159	36032074	CNV	loss	Coe_et_al_2014	25217958	Oligo	aCGH,SNP	array	nsv1008562,nsv1002702	M	29084	0	2	AGO3
chr1	36026586	36026858	chr1	35947159	36032074	CNV	loss	Coe_et_al_2014	25217958	Oligo	aCGH,SNP	array	nsv1008562,nsv1002702	M	29084	0	2	AGO3
chr1	36027969	36028297	chr1	35947159	36032074	CNV	loss	Coe_et_al_2014	25217958	Oligo	aCGH,SNP	array	nsv1008562,nsv1002702	M	29084	0	2	AGO3
chr1	36028825	36029001	chr1	35947159	36032074	CNV	loss	Coe_et_al_2014	25217958	Oligo	aCGH,SNP	array	nsv1008562,nsv1002702	M	29084	0	2	AGO3
chr1	36029291	36029499	chr1	35947159	36032074	CNV	loss	Coe_et_al_2014	25217958	Oligo	aCGH,SNP	array	nsv1008562,nsv1002702	M	29084	0	2	AGO3
chr1	36030743	36031312	chr1	35947159	36032074	CNV	loss	Coe_et_al_2014	25217958	Oligo	aCGH,SNP	array	nsv1008562,nsv1002702	M	29084	0	2	AGO3
chr1	38554855	38555067	chr1	38546246	38575751	CNV	gain	Coe_et_al_2014	25217958	Oligo	aCGH,SNP	array	nsv1007085,nsv997481	M	29084	3	0	-
chr1	39696818	39697002	chr1	39693156	39800418	CNV	gain	Coe_et_al_2014	25217958	Oligo	aCGH,SNP	array	nsv998684,nsv1008565	M	29084	2	0	PPIE,OXCT2,BMP8B
chr1	39715647	39715850	chr1	39693156	39800418	CNV	gain	Coe_et_al_2014	25217958	Oligo	aCGH,SNP	array	nsv998684,nsv1008565	M	29084	2	0	PPIE,OXCT2,BMP8B
chr1	39715647	39715850	chr1	39715819	39848248	CNV	gain	Coe_et_al_2014	25217958	Oligo	aCGH,SNP	array	nsv1003494,nsv997280,nsv1009306,nsv1007943,nsv999978	M	29084	6	PPIE,OXCT2,BMP8B,TRIT1
chr1	39717424	39717632	chr1	39693156	39800418	CNV	gain	Coe_et_al_2014	25217958	Oligo	aCGH,SNP	array	nsv998684,nsv1008565	M	29084	2	0	PPIE,OXCT2,BMP8B
chr1	39717424	39717632	chr1	39715819	39848248	CNV	gain	Coe_et_al_2014	25217958	Oligo	aCGH,SNP	array	nsv1003494,nsv997280,nsv1009306,nsv1007943,nsv999978	M	29084	6	PPIE,OXCT2,BMP8B,TRIT1
chr1	39719878	39720058	chr1	39693156	39800418	CNV	gain	Coe_et_al_2014	25217958	Oligo	aCGH,SNP	array	nsv998684,nsv1008565	M	29084	2	0	PPIE,OXCT2,BMP8B
chr1	39719878	39720058	chr1	39715819	39848248	CNV	gain	Coe_et_al_2014	25217958	Oligo	aCGH,SNP	array	nsv1003494,nsv997280,nsv1009306,nsv1007943,nsv999978	M	29084	6	PPIE,OXCT2,BMP8B,TRIT1
chr1	39723582	39723802	chr1	39693156	39800418	CNV	gain	Coe_et_al_2014	25217958	Oligo	aCGH,SNP	array	nsv998684,nsv1008565	M	29084	2	0	PPIE,OXCT2,BMP8B
chr1	39723582	39723802	chr1	39715819	39848248	CNV	gain	Coe_et_al_2014	25217958	Oligo	aCGH,SNP	array	nsv1003494,nsv997280,nsv1009306,nsv1007943,nsv999978	M	29084	6	PPIE,OXCT2,BMP8B,TRIT1
chr1	39734331	39735352	chr1	39693156	39800418	CNV	gain	Coe_et_al_2014	25217958	Oligo	aCGH,SNP	array	nsv998684,nsv1008565	M	29084	2	0	PPIE,OXCT2,BMP8B
chr1	39734331	39735352	chr1	39715819	39848248	CNV	gain	Coe_et_al_2014	25217958	Oligo	aCGH,SNP	array	nsv1003494,nsv997280,nsv1009306,nsv1007943,nsv999978	M	29084	6	PPIE,OXCT2,BMP8B,TRIT1
chr1	39747882	39748112	chr1	39693156	39800418	CNV	gain	Coe_et_al_2014	25217958	Oligo	aCGH,SNP	array	nsv998684,nsv1008565	M	29084	2	0	PPIE,OXCT2,BMP8B
chr1	39747882	39748112	chr1	39715819	39848248	CNV	gain	Coe_et_al_2014	25217958	Oligo	aCGH,SNP	array	nsv1003494,nsv997280,nsv1009306,nsv1007943,nsv999978	M	29084	6	PPIE,OXCT2,BMP8B,TRIT1
chr1	39748895	39749257	chr1	39693156	39800418	CNV	gain	Coe_et_al_2014	25217958	Oligo	aCGH,SNP	array	nsv998684,nsv1008565	M	29084	2	0	PPIE,OXCT2,BMP8B
chr1	39748895	39749257	chr1	39715819	39848248	CNV	gain	Coe_et_al_2014	25217958	Oligo	aCGH,SNP	array	nsv1003494,nsv997280,nsv1009306,nsv1007943,nsv999978	M	29084	6	PPIE,OXCT2,BMP8B,TRIT1
chr1	39749651	39749864	chr1	39693156	39800418	CNV	gain	Coe_et_al_2014	25217958	Oligo	aCGH,SNP	array	nsv998684,nsv1008565	M	29084	2	0	PPIE,OXCT2,BMP8B
chr1	39749651	39749864	chr1	39715819	39848248	CNV	gain	Coe_et_al_2014	25217958	Oligo	aCGH,SNP	array	nsv1003494,nsv997280,nsv1009306,nsv1007943,nsv999978	M	29084	6	PPIE,OXCT2,BMP8B,TRIT1
chr1	39749890	39750009	chr1	39693156	39800418	CNV	gain	Coe_et_al_2014	25217958	Oligo	aCGH,SNP	array	nsv998684,nsv1008565	M	29084	2	0	PPIE,OXCT2,BMP8B
chr1	39749890	39750009	chr1	39715819	39848248	CNV	gain	Coe_et_al_2014	25217958	Oligo	aCGH,SNP	array	nsv1003494,nsv997280,nsv1009306,nsv1007943,nsv999978	M	29084	6	PPIE,OXCT2,BMP8B,TRIT1
chr1	39750015	39750134	chr1	39693156	39800418	CNV	gain	Coe_et_al_2014	25217958	Oligo	aCGH,SNP	array	nsv998684,nsv1008565	M	29084	2	0	PPIE,OXCT2,BMP8B
chr1	39750015	39750134	chr1	39715819	39848248	CNV	gain	Coe_et_al_2014	25217958	Oligo	aCGH,SNP	array	nsv1003494,nsv997280,nsv1009306,nsv1007943,nsv999978	M	29084	6	PPIE,OXCT2,BMP8B,TRIT1
chr1	39750718	39750995	chr1	39693156	39800418	CNV	gain	Coe_et_al_2014	25217958	Oligo	aCGH,SNP	array	nsv998684,nsv1008565	M	29084	2	0	PPIE,OXCT2,BMP8B
chr1	39750718	39750995	chr1	39715819	39848248	CNV	gain	Coe_et_al_2014	25217958	Oligo	aCGH,SNP	array	nsv1003494,nsv997280,nsv1009306,nsv1007943,nsv999978	M	29084	6	PPIE,OXCT2,BMP8B,TRIT1
chr1	39751240	39751419	chr1	39693156	39800418	CNV	gain	Coe_et_al_2014	25217958	Oligo	aCGH,SNP	array	nsv998684,nsv1008565	M	29084	2	0	PPIE,OXCT2,BMP8B
chr1	39751240	39751419	chr1	39715819	39848248	CNV	gain	Coe_et_al_2014	25217958	Oligo	aCGH,SNP	array	nsv1003494,nsv997280,nsv1009306,nsv1007943,nsv999978	M	29084	6	PPIE,OXCT2,BMP8B,TRIT1
chr1	39752920	39753226	chr1	39693156	39800418	CNV	gain	Coe_et_al_2014	25217958	Oligo	aCGH,SNP	array	nsv998684,nsv1008565	M	29084	2	0	PPIE,OXCT2,BMP8B
chr1	39752920	39753226	chr1	39715819	39848248	CNV	gain	Coe_et_al_2014	25217958	Oligo	aCGH,SNP	array	nsv1003494,nsv997280,nsv1009306,nsv1007943,nsv999978	M	29084	6	PPIE,OXCT2,BMP8B,TRIT1
chr1	39757556	39757785	chr1	39693156	39800418	CNV	gain	Coe_et_al_2014	25217958	Oligo	aCGH,SNP	array	nsv998684,nsv1008565	M	29084	2	0	PPIE,OXCT2,BMP8B
chr1	39757556	39757785	chr1	39715819	39848248	CNV	gain	Coe_et_al_2014	25217958	Oligo	aCGH,SNP	array	nsv1003494,nsv997280,nsv1009306,nsv1007943,nsv999978	M	29084	6	PPIE,OXCT2,BMP8B,TRIT1
chr1	39758434	39758635	chr1	39693156	39800418	CNV	gain	Coe_et_al_2014	25217958	Oligo	aCGH,SNP	array	nsv998684,nsv1008565	M	29084	2	0	PPIE,OXCT2,BMP8B
chr1	39758434	39758635	chr1	39715819	39848248	CNV	gain	Coe_et_al_2014	25217958	Oligo	aCGH,SNP	array	nsv1003494,nsv997280,nsv1009306,nsv1007943,nsv999978	M	29084	6	PPIE,OXCT2,BMP8B,TRIT1
chr1	39759087	39759272	chr1	39693156	39800418	CNV	gain	Coe_et_al_2014	25217958	Oligo	aCGH,SNP	array	nsv998684,nsv1008565	M	29084	2	0	PPIE,OXCT2,BMP8B
chr1	39759087	39759272	chr1	39715819	39848248	CNV	gain	Coe_et_al_2014	25217958	Oligo	aCGH,SNP	array	nsv1003494,nsv997280,nsv1009306,nsv1007943,nsv999978	M	29084	6	PPIE,OXCT2,BMP8B,TRIT1
chr1	39760664	39760876	chr1	39693156	39800418	CNV	gain	Coe_et_al_2014	25217958	Oligo	aCGH,SNP	array	nsv998684,nsv1008565	M	29084	2	0	PPIE,OXCT2,BMP8B
chr1	39760664	39760876	chr1	39715819	39848248	CNV	gain	Coe_et_al_2014	25217958	Oligo	aCGH,SNP	array	nsv1003494,nsv997280,nsv1009306,nsv1007943,nsv999978	M	29084	6	PPIE,OXCT2,BMP8B,TRIT1
chr1	39761381	39761601	chr1	39693156	39800418	CNV	gain	Coe_et_al_2014	25217958	Oligo	aCGH,SNP	array	nsv998684,nsv1008565	M	29084	2	0	PPIE,OXCT2,BMP8B
chr1	39761381	39761601	chr1	39715819	39848248	CNV	gain	Coe_et_al_2014	25217958	Oligo	aCGH,SNP	array	nsv1003494,nsv997280,nsv1009306,nsv1007943,nsv999978	M	29084	6	PPIE,OXCT2,BMP8B,TRIT1
chr1	39763227	39763396	chr1	39693156	39800418	CNV	gain	Coe_et_al_2014	25217958	Oligo	aCGH,SNP	array	nsv998684,nsv1008565	M	29084	2	0	PPIE,OXCT2,BMP8B
chr1	39763227	39763396	chr1	39715819	39848248	CNV	gain	Coe_et_al_2014	25217958	Oligo	aCGH,SNP	array	nsv1003494,nsv997280,nsv1009306,nsv1007943,nsv999978	M	29084	6	PPIE,OXCT2,BMP8B,TRIT1
chr1	39764271	39764479	chr1	39693156	39800418	CNV	gain	Coe_et_al_2014	25217958	Oligo	aCGH,SNP	array	nsv998684,nsv1008565	M	29084	2	0	PPIE,OXCT2,BMP8B
chr1	39764271	39764479	chr1	39715819	39848248	CNV	gain	Coe_et_al_2014	25217958	Oligo	aCGH,SNP	array	nsv1003494,nsv997280,nsv1009306,nsv1007943,nsv999978	M	29084	6	PPIE,OXCT2,BMP8B,TRIT1
chr1	39764809	39765021	chr1	39693156	39800418	CNV	gain	Coe_et_al_2014	25217958	Oligo	aCGH,SNP	array	nsv998684,nsv1008565	M	29084	2	0	PPIE,OXCT2,BMP8B
chr1	39764809	39765021	chr1	39715819	39848248	CNV	gain	Coe_et_al_2014	25217958	Oligo	aCGH,SNP	array	nsv1003494,nsv997280,nsv1009306,nsv1007943,nsv999978	M	29084	6	PPIE,OXCT2,BMP8B,TRIT1
chr1	39765859	39766054	chr1	39693156	39800418	CNV	gain	Coe_et_al_2014	25217958	Oligo	aCGH,SNP	array	nsv998684,nsv1008565	M	29084	2	0	PPIE,OXCT2,BMP8B
chr1	39765859	39766054	chr1	39715819	39848248	CNV	gain	Coe_et_al_2014	25217958	Oligo	aCGH,SNP	array	nsv1003494,nsv997280,nsv1009306,nsv1007943,nsv999978	M	29084	6	PPIE,OXCT2,BMP8B,TRIT1
chr1	39768531	39768715	chr1	39693156	39800418	CNV	gain	Coe_et_al_2014	25217958	Oligo	aCGH,SNP	array	nsv998684,nsv1008565	M	29084	2	0	PPIE,OXCT2,BMP8B
chr1	39768531	39768715	chr1	39715819	39848248	CNV	gain	Coe_et_al_2014	25217958	Oligo	aCGH,SNP	array	nsv1003494,nsv997280,nsv1009306,nsv1007943,nsv999978	M	29084	6	PPIE,OXCT2,BMP8B,TRIT1
chr1	39775218	39775395	chr1	39693156	39800418	CNV	gain	Coe_et_al_2014	25217958	Oligo	aCGH,SNP	array	nsv998684,nsv1008565	M	29084	2	0	PPIE,OXCT2,BMP8B
chr1	39775218	39775395	chr1	39715819	39848248	CNV	gain	Coe_et_al_2014	25217958	Oligo	aCGH,SNP	array	nsv1003494,nsv997280,nsv1009306,nsv1007943,nsv999978	M	29084	6	PPIE,OXCT2,BMP8B,TRIT1
chr1	39775879	39776064	chr1	39693156	39800418	CNV	gain	Coe_et_al_2014	25217958	Oligo	aCGH,SNP	array	nsv998684,nsv1008565	M	29084	2	0	PPIE,OXCT2,BMP8B
chr1	39775879	39776064	chr1	39715819	39848248	CNV	gain	Coe_et_al_2014	25217958	Oligo	aCGH,SNP	array	nsv1003494,nsv997280,nsv1009306,nsv1007943,nsv999978	M	29084	6	PPIE,OXCT2,BMP8B,TRIT1
chr1	39776443	39776634	chr1	39693156	39800418	CNV	gain	Coe_et_al_2014	25217958	Oligo	aCGH,SNP	array	nsv998684,nsv1008565	M	29084	2	0	PPIE,OXCT2,BMP8B
chr1	39776443	39776634	chr1	39715819	39848248	CNV	gain	Coe_et_al_2014	25217958	Oligo	aCGH,SNP	array	nsv1003494,nsv997280,nsv1009306,nsv1007943,nsv999978	M	29084	6	PPIE,OXCT2,BMP8B,TRIT1
chr1	39781137	39781355	chr1	39693156	39800418	CNV	gain	Coe_et_al_2014	25217958	Oligo	aCGH,SNP	array	nsv998684,nsv1008565	M	29084	2	0	PPIE,OXCT2,BMP8B
chr1	39781137	39781355	chr1	39715819	39848248	CNV	gain	Coe_et_al_2014	25217958	Oligo	aCGH,SNP	array	nsv1003494,nsv997280,nsv1009306,nsv1007943,nsv999978	M	29084	6	PPIE,OXCT2,BMP8B,TRIT1
chr1	39782082	39782259	chr1	39693156	39800418	CNV	gain	Coe_et_al_2014	25217958	Oligo	aCGH,SNP	array	nsv998684,nsv1008565	M	29084	2	0	PPIE,OXCT2,BMP8B
chr1	39782082	39782259	chr1	39715819	39848248	CNV	gain	Coe_et_al_2014	25217958	Oligo	aCGH,SNP	array	nsv1003494,nsv997280,nsv1009306,nsv1007943,nsv999978	M	29084	6	PPIE,OXCT2,BMP8B,TRIT1
chr1	39782846	39783027	chr1	39693156	39800418	CNV	gain	Coe_et_al_2014	25217958	Oligo	aCGH,SNP	array	nsv998684,nsv1008565	M	29084	2	0	PPIE,OXCT2,BMP8B
chr1	39782846	39783027	chr1	39715819	39848248	CNV	gain	Coe_et_al_2014	25217958	Oligo	aCGH,SNP	array	nsv1003494,nsv997280,nsv1009306,nsv1007943,nsv999978	M	29084	6	PPIE,OXCT2,BMP8B,TRIT1
chr1	39784111	39784347	chr1	39693156	39800418	CNV	gain	Coe_et_al_2014	25217958	Oligo	aCGH,SNP	array	nsv998684,nsv1008565	M	29084	2	0	PPIE,OXCT2,BMP8B
chr1	39784111	39784347	chr1	39715819	39848248	CNV	gain	Coe_et_al_2014	25217958	Oligo	aCGH,SNP	array	nsv1003494,nsv997280,nsv1009306,nsv1007943,nsv999978	M	29084	6	PPIE,OXCT2,BMP8B,TRIT1
chr1	39785221	39785444	chr1	39693156	39800418	CNV	gain	Coe_et_al_2014	25217958	Oligo	aCGH,SNP	array	nsv998684,nsv1008565	M	29084	2	0	PPIE,OXCT2,BMP8B
chr1	39785221	39785444	chr1	39715819	39848248	CNV	gain	Coe_et_al_2014	25217958	Oligo	aCGH,SNP	array	nsv1003494,nsv997280,nsv1009306,nsv1007943,nsv999978	M	29084	6	PPIE,OXCT2,BMP8B,TRIT1
chr1	39788231	39788469	chr1	39693156	39800418	CNV	gain	Coe_et_al_2014	25217958	Oligo	aCGH,SNP	array	nsv998684,nsv1008565	M	29084	2	0	PPIE,OXCT2,BMP8B
chr1	39788231	39788469	chr1	39715819	39848248	CNV	gain	Coe_et_al_2014	25217958	Oligo	aCGH,SNP	array	nsv1003494,nsv997280,nsv1009306,nsv1007943,nsv999978	M	29084	6	PPIE,OXCT2,BMP8B,TRIT1
chr1	39788544	39788731	chr1	39693156	39800418	CNV	gain	Coe_et_al_2014	25217958	Oligo	aCGH,SNP	array	nsv998684,nsv1008565	M	29084	2	0	PPIE,OXCT2,BMP8B
chr1	39788544	39788731	chr1	39715819	39848248	CNV	gain	Coe_et_al_2014	25217958	Oligo	aCGH,SNP	array	nsv1003494,nsv997280,nsv1009306,nsv1007943,nsv999978	M	29084	6	PPIE,OXCT2,BMP8B,TRIT1
chr1	39789872	39790051	chr1	39693156	39800418	CNV	gain	Coe_et_al_2014	25217958	Oligo	aCGH,SNP	array	nsv998684,nsv1008565	M	29084	2	0	PPIE,OXCT2,BMP8B
chr1	39789872	39790051	chr1	39715819	39848248	CNV	gain	Coe_et_al_2014	25217958	Oligo	aCGH,SNP	array	nsv1003494,nsv997280,nsv1009306,nsv1007943,nsv999978	M	29084	6	PPIE,OXCT2,BMP8B,TRIT1
chr1	39790278	39790450	chr1	39693156	39800418	CNV	gain	Coe_et_al_2014	25217958	Oligo	aCGH,SNP	array	nsv998684,nsv1008565	M	29084	2	0	PPIE,OXCT2,BMP8B
chr1	39790278	39790450	chr1	39715819	39848248	CNV	gain	Coe_et_al_2014	25217958	Oligo	aCGH,SNP	array	nsv1003494,nsv997280,nsv1009306,nsv1007943,nsv999978	M	29084	6	PPIE,OXCT2,BMP8B,TRIT1
chr1	39792880	39793087	chr1	39693156	39800418	CNV	gain	Coe_et_al_2014	25217958	Oligo	aCGH,SNP	array	nsv998684,nsv1008565	M	29084	2	0	PPIE,OXCT2,BMP8B
chr1	39792880	39793087	chr1	39715819	39848248	CNV	gain	Coe_et_al_2014	25217958	Oligo	aCGH,SNP	array	nsv1003494,nsv997280,nsv1009306,nsv1007943,nsv999978	M	29084	6	PPIE,OXCT2,BMP8B,TRIT1
chr1	39796897	39797093	chr1	39693156	39800418	CNV	gain	Coe_et_al_2014	25217958	Oligo	aCGH,SNP	array	nsv998684,nsv1008565	M	29084	2	0	PPIE,OXCT2,BMP8B
chr1	39796897	39797093	chr1	39715819	39848248	CNV	gain	Coe_et_al_2014	25217958	Oligo	aCGH,SNP	array	nsv1003494,nsv997280,nsv1009306,nsv1007943,nsv999978	M	29084	6	PPIE,OXCT2,BMP8B,TRIT1
chr1	39797099	39799645	chr1	39693156	39800418	CNV	gain	Coe_et_al_2014	25217958	Oligo	aCGH,SNP	array	nsv998684,nsv1008565	M	29084	2	0	PPIE,OXCT2,BMP8B
chr1	39797099	39799645	chr1	39715819	39848248	CNV	gain	Coe_et_al_2014	25217958	Oligo	aCGH,SNP	array	nsv1003494,nsv997280,nsv1009306,nsv1007943,nsv999978	M	29084	6	PPIE,OXCT2,BMP8B,TRIT1
chr1	39799648	39801431	chr1	39693156	39800418	CNV	gain	Coe_et_al_2014	25217958	Oligo	aCGH,SNP	array	nsv998684,nsv1008565	M	29084	2	0	PPIE,OXCT2,BMP8B
chr1	39799648	39801431	chr1	39715819	39848248	CNV	gain	Coe_et_al_2014	25217958	Oligo	aCGH,SNP	array	nsv1003494,nsv997280,nsv1009306,nsv1007943,nsv999978	M	29084	6	PPIE,OXCT2,BMP8B,TRIT1
chr1	39801434	39801768	chr1	39715819	39848248	CNV	gain	Coe_et_al_2014	25217958	Oligo	aCGH,SNP	array	nsv1003494,nsv997280,nsv1009306,nsv1007943,nsv999978	M	29084	6	PPIE,OXCT2,BMP8B,TRIT1
chr1	39801773	39802283	chr1	39715819	39848248	CNV	gain	Coe_et_al_2014	25217958	Oligo	aCGH,SNP	array	nsv1003494,nsv997280,nsv1009306,nsv1007943,nsv999978	M	29084	6	PPIE,OXCT2,BMP8B,TRIT1
chr1	39802782	39803004	chr1	39715819	39848248	CNV	gain	Coe_et_al_2014	25217958	Oligo	aCGH,SNP	array	nsv1003494,nsv997280,nsv1009306,nsv1007943,nsv999978	M	29084	6	PPIE,OXCT2,BMP8B,TRIT1
chr1	39806151	39806622	chr1	39715819	39848248	CNV	gain	Coe_et_al_2014	25217958	Oligo	aCGH,SNP	array	nsv1003494,nsv997280,nsv1009306,nsv1007943,nsv999978	M	29084	6	PPIE,OXCT2,BMP8B,TRIT1
chr1	39812630	39812891	chr1	39715819	39848248	CNV	gain	Coe_et_al_2014	25217958	Oligo	aCGH,SNP	array	nsv1003494,nsv997280,nsv1009306,nsv1007943,nsv999978	M	29084	6	PPIE,OXCT2,BMP8B,TRIT1
chr1	39815105	39815311	chr1	39715819	39848248	CNV	gain	Coe_et_al_2014	25217958	Oligo	aCGH,SNP	array	nsv1003494,nsv997280,nsv1009306,nsv1007943,nsv999978	M	29084	6	PPIE,OXCT2,BMP8B,TRIT1
chr1	39816415	39816738	chr1	39715819	39848248	CNV	gain	Coe_et_al_2014	25217958	Oligo	aCGH,SNP	array	nsv1003494,nsv997280,nsv1009306,nsv1007943,nsv999978	M	29084	6	PPIE,OXCT2,BMP8B,TRIT1
chr1	39818629	39818852	chr1	39715819	39848248	CNV	gain	Coe_et_al_2014	25217958	Oligo	aCGH,SNP	array	nsv1003494,nsv997280,nsv1009306,nsv1007943,nsv999978	M	29084	6	PPIE,OXCT2,BMP8B,TRIT1
chr1	39822974	39823348	chr1	39715819	39848248	CNV	gain	Coe_et_al_2014	25217958	Oligo	aCGH,SNP	array	nsv1003494,nsv997280,nsv1009306,nsv1007943,nsv999978	M	29084	6	PPIE,OXCT2,BMP8B,TRIT1
chr1	39823353	39823558	chr1	39715819	39848248	CNV	gain	Coe_et_al_2014	25217958	Oligo	aCGH,SNP	array	nsv1003494,nsv997280,nsv1009306,nsv1007943,nsv999978	M	29084	6	PPIE,OXCT2,BMP8B,TRIT1
chr1	39824320	39824501	chr1	39715819	39848248	CNV	gain	Coe_et_al_2014	25217958	Oligo	aCGH,SNP	array	nsv1003494,nsv997280,nsv1009306,nsv1007943,nsv999978	M	29084	6	PPIE,OXCT2,BMP8B,TRIT1
chr1	39824780	39824959	chr1	39715819	39848248	CNV	gain	Coe_et_al_2014	25217958	Oligo	aCGH,SNP	array	nsv1003494,nsv997280,nsv1009306,nsv1007943,nsv999978	M	29084	6	PPIE,OXCT2,BMP8B,TRIT1
chr1	39826410	39826649	chr1	39715819	39848248	CNV	gain	Coe_et_al_2014	25217958	Oligo	aCGH,SNP	array	nsv1003494,nsv997280,nsv1009306,nsv1007943,nsv999978	M	29084	6	PPIE,OXCT2,BMP8B,TRIT1
chr1	39827007	39827399	chr1	39715819	39848248	CNV	gain	Coe_et_al_2014	25217958	Oligo	aCGH,SNP	array	nsv1003494,nsv997280,nsv1009306,nsv1007943,nsv999978	M	29084	6	PPIE,OXCT2,BMP8B,TRIT1
chr1	39833786	39834025	chr1	39715819	39848248	CNV	gain	Coe_et_al_2014	25217958	Oligo	aCGH,SNP	array	nsv1003494,nsv997280,nsv1009306,nsv1007943,nsv999978	M	29084	6	PPIE,OXCT2,BMP8B,TRIT1
chr1	39835716	39835905	chr1	39715819	39848248	CNV	gain	Coe_et_al_2014	25217958	Oligo	aCGH,SNP	array	nsv1003494,nsv997280,nsv1009306,nsv1007943,nsv999978	M	29084	6	PPIE,OXCT2,BMP8B,TRIT1
chr1	39838159	39838338	chr1	39715819	39848248	CNV	gain	Coe_et_al_2014	25217958	Oligo	aCGH,SNP	array	nsv1003494,nsv997280,nsv1009306,nsv1007943,nsv999978	M	29084	6	PPIE,OXCT2,BMP8B,TRIT1
chr1	39844022	39844141	chr1	39715819	39848248	CNV	gain	Coe_et_al_2014	25217958	Oligo	aCGH,SNP	array	nsv1003494,nsv997280,nsv1009306,nsv1007943,nsv999978	M	29084	6	PPIE,OXCT2,BMP8B,TRIT1
chr1	39844147	39844266	chr1	39715819	39848248	CNV	gain	Coe_et_al_2014	25217958	Oligo	aCGH,SNP	array	nsv1003494,nsv997280,nsv1009306,nsv1007943,nsv999978	M	29084	6	PPIE,OXCT2,BMP8B,TRIT1
chr1	39844869	39845143	chr1	39715819	39848248	CNV	gain	Coe_et_al_2014	25217958	Oligo	aCGH,SNP	array	nsv1003494,nsv997280,nsv1009306,nsv1007943,nsv999978	M	29084	6	PPIE,OXCT2,BMP8B,TRIT1
chr1	39845849	39846030	chr1	39715819	39848248	CNV	gain	Coe_et_al_2014	25217958	Oligo	aCGH,SNP	array	nsv1003494,nsv997280,nsv1009306,nsv1007943,nsv999978	M	29084	6	PPIE,OXCT2,BMP8B,TRIT1
chr1	39847646	39847882	chr1	39715819	39848248	CNV	gain	Coe_et_al_2014	25217958	Oligo	aCGH,SNP	array	nsv1003494,nsv997280,nsv1009306,nsv1007943,nsv999978	M	29084	6	PPIE,OXCT2,BMP8B,TRIT1
chr1	40875322	40875512	chr1	40874935	40910816	CNV	gain	Coe_et_al_2014	25217958	Oligo	aCGH,SNP	array	nsv1006018,nsv1008475,nsv1009986,nsv1001429	M	29084	4	0	-
chr1	40878689	40878879	chr1	40874935	40910816	CNV	gain	Coe_et_al_2014	25217958	Oligo	aCGH,SNP	array	nsv1006018,nsv1008475,nsv1009986,nsv1001429	M	29084	4	0	-
chr1	40878689	40878879	chr1	40877389	40925041	CNV	gain	Coe_et_al_2014	25217958	Oligo	aCGH,SNP	array	nsv1006158,nsv1005582,nsv997467	M	29084	3	0	-
chr1	40879767	40879983	chr1	40874935	40910816	CNV	gain	Coe_et_al_2014	25217958	Oligo	aCGH,SNP	array	nsv1006018,nsv1008475,nsv1009986,nsv1001429	M	29084	4	0	-
chr1	40879767	40879983	chr1	40877389	40925041	CNV	gain	Coe_et_al_2014	25217958	Oligo	aCGH,SNP	array	nsv1006158,nsv1005582,nsv997467	M	29084	3	0	-
chr1	40880919	40881140	chr1	40874935	40910816	CNV	gain	Coe_et_al_2014	25217958	Oligo	aCGH,SNP	array	nsv1006018,nsv1008475,nsv1009986,nsv1001429	M	29084	4	0	-
chr1	40880919	40881140	chr1	40877389	40925041	CNV	gain	Coe_et_al_2014	25217958	Oligo	aCGH,SNP	array	nsv1006158,nsv1005582,nsv997467	M	29084	3	0	-
chr1	40881874	40882041	chr1	40874935	40910816	CNV	gain	Coe_et_al_2014	25217958	Oligo	aCGH,SNP	array	nsv1006018,nsv1008475,nsv1009986,nsv1001429	M	29084	4	0	-
chr1	40881874	40882041	chr1	40877389	40925041	CNV	gain	Coe_et_al_2014	25217958	Oligo	aCGH,SNP	array	nsv1006158,nsv1005582,nsv997467	M	29084	3	0	-
chr1	40882427	40882834	chr1	40874935	40910816	CNV	gain	Coe_et_al_2014	25217958	Oligo	aCGH,SNP	array	nsv1006018,nsv1008475,nsv1009986,nsv1001429	M	29084	4	0	-
chr1	40882427	40882834	chr1	40877389	40925041	CNV	gain	Coe_et_al_2014	25217958	Oligo	aCGH,SNP	array	nsv1006158,nsv1005582,nsv997467	M	29084	3	0	-
chr1	40887586	40887791	chr1	40874935	40910816	CNV	gain	Coe_et_al_2014	25217958	Oligo	aCGH,SNP	array	nsv1006018,nsv1008475,nsv1009986,nsv1001429	M	29084	4	0	-
chr1	40887586	40887791	chr1	40877389	40925041	CNV	gain	Coe_et_al_2014	25217958	Oligo	aCGH,SNP	array	nsv1006158,nsv1005582,nsv997467	M	29084	3	0	-
chr1	40916653	40916854	chr1	40877389	40925041	CNV	gain	Coe_et_al_2014	25217958	Oligo	aCGH,SNP	array	nsv1006158,nsv1005582,nsv997467	M	29084	3	0	-
chr1	40919875	40920053	chr1	40877389	40925041	CNV	gain	Coe_et_al_2014	25217958	Oligo	aCGH,SNP	array	nsv1006158,nsv1005582,nsv997467	M	29084	3	0	-
chr1	40922550	40922671	chr1	40877389	40925041	CNV	gain	Coe_et_al_2014	25217958	Oligo	aCGH,SNP	array	nsv1006158,nsv1005582,nsv997467	M	29084	3	0	-
chr1	40922712	40923106	chr1	40877389	40925041	CNV	gain	Coe_et_al_2014	25217958	Oligo	aCGH,SNP	array	nsv1006158,nsv1005582,nsv997467	M	29084	3	0	-
chr1	85537552	85537725	chr1	85514517	85540017	CNV	duplication	Alsmadi_et_al_2014	24896259	Sequencing	nsv1118433,nsv1115346	M	2	2	0	DDAH1	KWS1,KWS2
chr1	85538693	85538813	chr1	85514517	85540017	CNV	duplication	Alsmadi_et_al_2014	24896259	Sequencing	nsv1118433,nsv1115346	M	2	2	0	DDAH1	KWS1,KWS2
chr1	102269762	102270450	chr1	102113751	102276919	CNV	loss	Shaikh_et_al_2009	19592680	SNP	array	nsv527496,nsv528450	M	2026	0	2	-
chr1	102269762	102270450	chr1	102182382	102529662	CNV	gain	Shaikh_et_al_2009	19592680	SNP	array	nsv527282,nsv527939	M	2026	2	0	-
chr1	102271628	102271812	chr1	102113751	102276919	CNV	loss	Shaikh_et_al_2009	19592680	SNP	array	nsv527496,nsv528450	M	2026	0	2	-
chr1	102271628	102271812	chr1	102182382	102529662	CNV	gain	Shaikh_et_al_2009	19592680	SNP	array	nsv527282,nsv527939	M	2026	2	0	-
chr1	102278551	102278716	chr1	102182382	102529662	CNV	gain	Shaikh_et_al_2009	19592680	SNP	array	nsv527282,nsv527939	M	2026	2	0	-
chr1	102290615	102290847	chr1	102182382	102529662	CNV	gain	Shaikh_et_al_2009	19592680	SNP	array	nsv527282,nsv527939	M	2026	2	0	-
chr1	102296174	102296390	chr1	102182382	102529662	CNV	gain	Shaikh_et_al_2009	19592680	SNP	array	nsv527282,nsv527939	M	2026	2	0	-
chr1	102302366	102302485	chr1	102182382	102529662	CNV	gain	Shaikh_et_al_2009	19592680	SNP	array	nsv527282,nsv527939	M	2026	2	0	-
chr1	102302487	102302606	chr1	102182382	102529662	CNV	gain	Shaikh_et_al_2009	19592680	SNP	array	nsv527282,nsv527939	M	2026	2	0	-
chr1	102312331	102312566	chr1	102182382	102529662	CNV	gain	Shaikh_et_al_2009	19592680	SNP	array	nsv527282,nsv527939	M	2026	2	0	-
chr1	102462266	102462462	chr1	102182382	102529662	CNV	gain	Shaikh_et_al_2009	19592680	SNP	array	nsv527282,nsv527939	M	2026	2	0	-
chr1	103377659	103377834	chr1	103374133	103586151	CNV	gain	Shaikh_et_al_2009	19592680	SNP	array	nsv527283,nsv527940	M	2026	2	0	ACTG1P4,AMY2B,LOC101928436,RNPC3
chr1	103379137	103379306	chr1	103374133	103586151	CNV	gain	Shaikh_et_al_2009	19592680	SNP	array	nsv527283,nsv527940	M	2026	2	0	ACTG1P4,AMY2B,LOC101928436,RNPC3
chr1	103379850	103380025	chr1	103374133	103586151	CNV	gain	Shaikh_et_al_2009	19592680	SNP	array	nsv527283,nsv527940	M	2026	2	0	ACTG1P4,AMY2B,LOC101928436,RNPC3
chr1	103380172	103380291	chr1	103374133	103586151	CNV	gain	Shaikh_et_al_2009	19592680	SNP	array	nsv527283,nsv527940	M	2026	2	0	ACTG1P4,AMY2B,LOC101928436,RNPC3
chr1	103380296	103380415	chr1	103374133	103586151	CNV	gain	Shaikh_et_al_2009	19592680	SNP	array	nsv527283,nsv527940	M	2026	2	0	ACTG1P4,AMY2B,LOC101928436,RNPC3
chr1	103381117	103381295	chr1	103374133	103586151	CNV	gain	Shaikh_et_al_2009	19592680	SNP	array	nsv527283,nsv527940	M	2026	2	0	ACTG1P4,AMY2B,LOC101928436,RNPC3
chr1	103385811	103385984	chr1	103382578	103461178	CNV	deletion	Alsmadi_et_al_2014	24896259	Sequencing	nsv1112540,nsv1126200	M	2	0	2	LOC101928436	KWS1,KWS2
chr1	103385811	103385984	chr1	103374133	103586151	CNV	gain	Shaikh_et_al_2009	19592680	SNP	array	nsv527283,nsv527940	M	2026	2	0	ACTG1P4,AMY2B,LOC101928436,RNPC3
chr1	103387036	103387205	chr1	103382578	103461178	CNV	deletion	Alsmadi_et_al_2014	24896259	Sequencing	nsv1112540,nsv1126200	M	2	0	2	LOC101928436	KWS1,KWS2
chr1	103387036	103387205	chr1	103374133	103586151	CNV	gain	Shaikh_et_al_2009	19592680	SNP	array	nsv527283,nsv527940	M	2026	2	0	ACTG1P4,AMY2B,LOC101928436,RNPC3
chr1	103388822	103389009	chr1	103382578	103461178	CNV	deletion	Alsmadi_et_al_2014	24896259	Sequencing	nsv1112540,nsv1126200	M	2	0	2	LOC101928436	KWS1,KWS2
chr1	103388822	103389009	chr1	103374133	103586151	CNV	gain	Shaikh_et_al_2009	19592680	SNP	array	nsv527283,nsv527940	M	2026	2	0	ACTG1P4,AMY2B,LOC101928436,RNPC3
chr1	103399926	103400159	chr1	103382578	103461178	CNV	deletion	Alsmadi_et_al_2014	24896259	Sequencing	nsv1112540,nsv1126200	M	2	0	2	LOC101928436	KWS1,KWS2
chr1	103399926	103400159	chr1	103374133	103586151	CNV	gain	Shaikh_et_al_2009	19592680	SNP	array	nsv527283,nsv527940	M	2026	2	0	ACTG1P4,AMY2B,LOC101928436,RNPC3
chr1	103400536	103400764	chr1	103382578	103461178	CNV	deletion	Alsmadi_et_al_2014	24896259	Sequencing	nsv1112540,nsv1126200	M	2	0	2	LOC101928436	KWS1,KWS2
chr1	103400536	103400764	chr1	103374133	103586151	CNV	gain	Shaikh_et_al_2009	19592680	SNP	array	nsv527283,nsv527940	M	2026	2	0	ACTG1P4,AMY2B,LOC101928436,RNPC3
chr1	103404530	103404699	chr1	103382578	103461178	CNV	deletion	Alsmadi_et_al_2014	24896259	Sequencing	nsv1112540,nsv1126200	M	2	0	2	LOC101928436	KWS1,KWS2
chr1	103404530	103404699	chr1	103374133	103586151	CNV	gain	Shaikh_et_al_2009	19592680	SNP	array	nsv527283,nsv527940	M	2026	2	0	ACTG1P4,AMY2B,LOC101928436,RNPC3
chr1	103405814	103406049	chr1	103382578	103461178	CNV	deletion	Alsmadi_et_al_2014	24896259	Sequencing	nsv1112540,nsv1126200	M	2	0	2	LOC101928436	KWS1,KWS2
chr1	103405814	103406049	chr1	103374133	103586151	CNV	gain	Shaikh_et_al_2009	19592680	SNP	array	nsv527283,nsv527940	M	2026	2	0	ACTG1P4,AMY2B,LOC101928436,RNPC3
chr1	103412337	103412572	chr1	103382578	103461178	CNV	deletion	Alsmadi_et_al_2014	24896259	Sequencing	nsv1112540,nsv1126200	M	2	0	2	LOC101928436	KWS1,KWS2
chr1	103412337	103412572	chr1	103374133	103586151	CNV	gain	Shaikh_et_al_2009	19592680	SNP	array	nsv527283,nsv527940	M	2026	2	0	ACTG1P4,AMY2B,LOC101928436,RNPC3
chr1	103427334	103427530	chr1	103382578	103461178	CNV	deletion	Alsmadi_et_al_2014	24896259	Sequencing	nsv1112540,nsv1126200	M	2	0	2	LOC101928436	KWS1,KWS2
chr1	103427334	103427530	chr1	103374133	103586151	CNV	gain	Shaikh_et_al_2009	19592680	SNP	array	nsv527283,nsv527940	M	2026	2	0	ACTG1P4,AMY2B,LOC101928436,RNPC3
chr1	103427693	103427858	chr1	103382578	103461178	CNV	deletion	Alsmadi_et_al_2014	24896259	Sequencing	nsv1112540,nsv1126200	M	2	0	2	LOC101928436	KWS1,KWS2
chr1	103427693	103427858	chr1	103374133	103586151	CNV	gain	Shaikh_et_al_2009	19592680	SNP	array	nsv527283,nsv527940	M	2026	2	0	ACTG1P4,AMY2B,LOC101928436,RNPC3
chr1	103428148	103428381	chr1	103382578	103461178	CNV	deletion	Alsmadi_et_al_2014	24896259	Sequencing	nsv1112540,nsv1126200	M	2	0	2	LOC101928436	KWS1,KWS2
chr1	103428148	103428381	chr1	103374133	103586151	CNV	gain	Shaikh_et_al_2009	19592680	SNP	array	nsv527283,nsv527940	M	2026	2	0	ACTG1P4,AMY2B,LOC101928436,RNPC3
chr1	103430966	103431170	chr1	103382578	103461178	CNV	deletion	Alsmadi_et_al_2014	24896259	Sequencing	nsv1112540,nsv1126200	M	2	0	2	LOC101928436	KWS1,KWS2
chr1	103430966	103431170	chr1	103374133	103586151	CNV	gain	Shaikh_et_al_2009	19592680	SNP	array	nsv527283,nsv527940	M	2026	2	0	ACTG1P4,AMY2B,LOC101928436,RNPC3
chr1	103435699	103435864	chr1	103382578	103461178	CNV	deletion	Alsmadi_et_al_2014	24896259	Sequencing	nsv1112540,nsv1126200	M	2	0	2	LOC101928436	KWS1,KWS2
chr1	103435699	103435864	chr1	103374133	103586151	CNV	gain	Shaikh_et_al_2009	19592680	SNP	array	nsv527283,nsv527940	M	2026	2	0	ACTG1P4,AMY2B,LOC101928436,RNPC3
chr1	103440328	103440511	chr1	103382578	103461178	CNV	deletion	Alsmadi_et_al_2014	24896259	Sequencing	nsv1112540,nsv1126200	M	2	0	2	LOC101928436	KWS1,KWS2
chr1	103440328	103440511	chr1	103374133	103586151	CNV	gain	Shaikh_et_al_2009	19592680	SNP	array	nsv527283,nsv527940	M	2026	2	0	ACTG1P4,AMY2B,LOC101928436,RNPC3
chr1	103444224	103444460	chr1	103382578	103461178	CNV	deletion	Alsmadi_et_al_2014	24896259	Sequencing	nsv1112540,nsv1126200	M	2	0	2	LOC101928436	KWS1,KWS2
chr1	103444224	103444460	chr1	103374133	103586151	CNV	gain	Shaikh_et_al_2009	19592680	SNP	array	nsv527283,nsv527940	M	2026	2	0	ACTG1P4,AMY2B,LOC101928436,RNPC3
chr1	103444567	103444753	chr1	103382578	103461178	CNV	deletion	Alsmadi_et_al_2014	24896259	Sequencing	nsv1112540,nsv1126200	M	2	0	2	LOC101928436	KWS1,KWS2
chr1	103444567	103444753	chr1	103374133	103586151	CNV	gain	Shaikh_et_al_2009	19592680	SNP	array	nsv527283,nsv527940	M	2026	2	0	ACTG1P4,AMY2B,LOC101928436,RNPC3
chr1	103444869	103445053	chr1	103382578	103461178	CNV	deletion	Alsmadi_et_al_2014	24896259	Sequencing	nsv1112540,nsv1126200	M	2	0	2	LOC101928436	KWS1,KWS2
chr1	103444869	103445053	chr1	103374133	103586151	CNV	gain	Shaikh_et_al_2009	19592680	SNP	array	nsv527283,nsv527940	M	2026	2	0	ACTG1P4,AMY2B,LOC101928436,RNPC3
chr1	103445069	103445244	chr1	103382578	103461178	CNV	deletion	Alsmadi_et_al_2014	24896259	Sequencing	nsv1112540,nsv1126200	M	2	0	2	LOC101928436	KWS1,KWS2
chr1	103445069	103445244	chr1	103374133	103586151	CNV	gain	Shaikh_et_al_2009	19592680	SNP	array	nsv527283,nsv527940	M	2026	2	0	ACTG1P4,AMY2B,LOC101928436,RNPC3
chr1	103449635	103449802	chr1	103382578	103461178	CNV	deletion	Alsmadi_et_al_2014	24896259	Sequencing	nsv1112540,nsv1126200	M	2	0	2	LOC101928436	KWS1,KWS2
chr1	103449635	103449802	chr1	103374133	103586151	CNV	gain	Shaikh_et_al_2009	19592680	SNP	array	nsv527283,nsv527940	M	2026	2	0	ACTG1P4,AMY2B,LOC101928436,RNPC3
chr1	103453130	103453259	chr1	103382578	103461178	CNV	deletion	Alsmadi_et_al_2014	24896259	Sequencing	nsv1112540,nsv1126200	M	2	0	2	LOC101928436	KWS1,KWS2
chr1	103453130	103453259	chr1	103374133	103586151	CNV	gain	Shaikh_et_al_2009	19592680	SNP	array	nsv527283,nsv527940	M	2026	2	0	ACTG1P4,AMY2B,LOC101928436,RNPC3
chr1	103455009	103455187	chr1	103382578	103461178	CNV	deletion	Alsmadi_et_al_2014	24896259	Sequencing	nsv1112540,nsv1126200	M	2	0	2	LOC101928436	KWS1,KWS2
chr1	103455009	103455187	chr1	103374133	103586151	CNV	gain	Shaikh_et_al_2009	19592680	SNP	array	nsv527283,nsv527940	M	2026	2	0	ACTG1P4,AMY2B,LOC101928436,RNPC3
chr1	103461448	103461647	chr1	103374133	103586151	CNV	gain	Shaikh_et_al_2009	19592680	SNP	array	nsv527283,nsv527940	M	2026	2	0	ACTG1P4,AMY2B,LOC101928436,RNPC3
chr1	103462563	103462743	chr1	103374133	103586151	CNV	gain	Shaikh_et_al_2009	19592680	SNP	array	nsv527283,nsv527940	M	2026	2	0	ACTG1P4,AMY2B,LOC101928436,RNPC3
chr1	103463788	103463956	chr1	103374133	103586151	CNV	gain	Shaikh_et_al_2009	19592680	SNP	array	nsv527283,nsv527940	M	2026	2	0	ACTG1P4,AMY2B,LOC101928436,RNPC3
chr1	103467398	103467565	chr1	103374133	103586151	CNV	gain	Shaikh_et_al_2009	19592680	SNP	array	nsv527283,nsv527940	M	2026	2	0	ACTG1P4,AMY2B,LOC101928436,RNPC3
chr1	103467898	103468109	chr1	103374133	103586151	CNV	gain	Shaikh_et_al_2009	19592680	SNP	array	nsv527283,nsv527940	M	2026	2	0	ACTG1P4,AMY2B,LOC101928436,RNPC3
chr1	103468234	103468412	chr1	103374133	103586151	CNV	gain	Shaikh_et_al_2009	19592680	SNP	array	nsv527283,nsv527940	M	2026	2	0	ACTG1P4,AMY2B,LOC101928436,RNPC3
chr1	103468663	103468898	chr1	103374133	103586151	CNV	gain	Shaikh_et_al_2009	19592680	SNP	array	nsv527283,nsv527940	M	2026	2	0	ACTG1P4,AMY2B,LOC101928436,RNPC3
chr1	103469986	103470221	chr1	103374133	103586151	CNV	gain	Shaikh_et_al_2009	19592680	SNP	array	nsv527283,nsv527940	M	2026	2	0	ACTG1P4,AMY2B,LOC101928436,RNPC3
chr1	103471323	103471502	chr1	103374133	103586151	CNV	gain	Shaikh_et_al_2009	19592680	SNP	array	nsv527283,nsv527940	M	2026	2	0	ACTG1P4,AMY2B,LOC101928436,RNPC3
chr1	103471557	103471677	chr1	103374133	103586151	CNV	gain	Shaikh_et_al_2009	19592680	SNP	array	nsv527283,nsv527940	M	2026	2	0	ACTG1P4,AMY2B,LOC101928436,RNPC3
chr1	103471749	103471869	chr1	103374133	103586151	CNV	gain	Shaikh_et_al_2009	19592680	SNP	array	nsv527283,nsv527940	M	2026	2	0	ACTG1P4,AMY2B,LOC101928436,RNPC3
chr1	103473953	103474137	chr1	103374133	103586151	CNV	gain	Shaikh_et_al_2009	19592680	SNP	array	nsv527283,nsv527940	M	2026	2	0	ACTG1P4,AMY2B,LOC101928436,RNPC3
chr1	103477888	103478077	chr1	103374133	103586151	CNV	gain	Shaikh_et_al_2009	19592680	SNP	array	nsv527283,nsv527940	M	2026	2	0	ACTG1P4,AMY2B,LOC101928436,RNPC3
chr1	103480000	103480188	chr1	103374133	103586151	CNV	gain	Shaikh_et_al_2009	19592680	SNP	array	nsv527283,nsv527940	M	2026	2	0	ACTG1P4,AMY2B,LOC101928436,RNPC3
chr1	103481176	103481343	chr1	103374133	103586151	CNV	gain	Shaikh_et_al_2009	19592680	SNP	array	nsv527283,nsv527940	M	2026	2	0	ACTG1P4,AMY2B,LOC101928436,RNPC3
chr1	103483317	103483489	chr1	103374133	103586151	CNV	gain	Shaikh_et_al_2009	19592680	SNP	array	nsv527283,nsv527940	M	2026	2	0	ACTG1P4,AMY2B,LOC101928436,RNPC3
chr1	103484329	103484496	chr1	103374133	103586151	CNV	gain	Shaikh_et_al_2009	19592680	SNP	array	nsv527283,nsv527940	M	2026	2	0	ACTG1P4,AMY2B,LOC101928436,RNPC3
chr1	103487200	103487320	chr1	103374133	103586151	CNV	gain	Shaikh_et_al_2009	19592680	SNP	array	nsv527283,nsv527940	M	2026	2	0	ACTG1P4,AMY2B,LOC101928436,RNPC3
chr1	103488250	103488517	chr1	103374133	103586151	CNV	gain	Shaikh_et_al_2009	19592680	SNP	array	nsv527283,nsv527940	M	2026	2	0	ACTG1P4,AMY2B,LOC101928436,RNPC3
chr1	103491039	103491205	chr1	103374133	103586151	CNV	gain	Shaikh_et_al_2009	19592680	SNP	array	nsv527283,nsv527940	M	2026	2	0	ACTG1P4,AMY2B,LOC101928436,RNPC3
chr1	103491276	103491480	chr1	103374133	103586151	CNV	gain	Shaikh_et_al_2009	19592680	SNP	array	nsv527283,nsv527940	M	2026	2	0	ACTG1P4,AMY2B,LOC101928436,RNPC3
chr1	103491669	103491872	chr1	103374133	103586151	CNV	gain	Shaikh_et_al_2009	19592680	SNP	array	nsv527283,nsv527940	M	2026	2	0	ACTG1P4,AMY2B,LOC101928436,RNPC3
chr1	103496620	103496825	chr1	103374133	103586151	CNV	gain	Shaikh_et_al_2009	19592680	SNP	array	nsv527283,nsv527940	M	2026	2	0	ACTG1P4,AMY2B,LOC101928436,RNPC3
chr1	103540211	103540402	chr1	103374133	103586151	CNV	gain	Shaikh_et_al_2009	19592680	SNP	array	nsv527283,nsv527940	M	2026	2	0	ACTG1P4,AMY2B,LOC101928436,RNPC3
chr1	103544198	103544362	chr1	103374133	103586151	CNV	gain	Shaikh_et_al_2009	19592680	SNP	array	nsv527283,nsv527940	M	2026	2	0	ACTG1P4,AMY2B,LOC101928436,RNPC3
chr1	103548377	103548546	chr1	103374133	103586151	CNV	gain	Shaikh_et_al_2009	19592680	SNP	array	nsv527283,nsv527940	M	2026	2	0	ACTG1P4,AMY2B,LOC101928436,RNPC3
chr1	103573519	103573724	chr1	103374133	103586151	CNV	gain	Shaikh_et_al_2009	19592680	SNP	array	nsv527283,nsv527940	M	2026	2	0	ACTG1P4,AMY2B,LOC101928436,RNPC3
chr1	109648584	109648804	chr1	109643879	109648878	CNV	deletion	Boomsma_et_al_2014	23714750	Sequencing	esv3567381,esv3567370	M	767	0	2	-
chr1	109648584	109648804	chr1	109644478	109648778	CNV	deletion	Alsmadi_et_al_2014	24896259	Sequencing	nsv1130959,nsv1118122	M	2	0	2	-	KWS1,KWS2
chr1	120050193	120050322	chr1	120001677	120128812	CNV	duplication	Alsmadi_et_al_2014	24896259	Sequencing	nsv1132290,nsv1124571	M	2	2	0	NOTCH2	KWS1,KWS2
chr1	120054220	120054310	chr1	120001677	120128812	CNV	duplication	Alsmadi_et_al_2014	24896259	Sequencing	nsv1132290,nsv1124571	M	2	2	0	NOTCH2	KWS1,KWS2
chr1	120056374	120056463	chr1	120001677	120128812	CNV	duplication	Alsmadi_et_al_2014	24896259	Sequencing	nsv1132290,nsv1124571	M	2	2	0	NOTCH2	KWS1,KWS2
chr1	120056479	120056568	chr1	120001677	120128812	CNV	duplication	Alsmadi_et_al_2014	24896259	Sequencing	nsv1132290,nsv1124571	M	2	2	0	NOTCH2	KWS1,KWS2
chr1	120056628	120056806	chr1	120001677	120128812	CNV	duplication	Alsmadi_et_al_2014	24896259	Sequencing	nsv1132290,nsv1124571	M	2	2	0	NOTCH2	KWS1,KWS2
chr1	120056954	120057203	chr1	120001677	120128812	CNV	duplication	Alsmadi_et_al_2014	24896259	Sequencing	nsv1132290,nsv1124571	M	2	2	0	NOTCH2	KWS1,KWS2
chr1	152573274	152573394	chr1	152554167	152619805	CNV	loss	Uddin_et_al_2014	25503493	SNP	array	esv3578181,esv3578180	M	873	0	3	LCE3C,LCE3D,LCE3B,LCE3E	400478WE,401819BS,401952UH
chr1	152586344	152586473	chr1	152554167	152619805	CNV	loss	Uddin_et_al_2014	25503493	SNP	array	esv3578181,esv3578180	M	873	0	3	LCE3C,LCE3D,LCE3B,LCE3E	400478WE,401819BS,401952UH
chr1	152586513	152586639	chr1	152554167	152619805	CNV	loss	Uddin_et_al_2014	25503493	SNP	array	esv3578181,esv3578180	M	873	0	3	LCE3C,LCE3D,LCE3B,LCE3E	400478WE,401819BS,401952UH
chr1	152595406	152595527	chr1	152554167	152619805	CNV	loss	Uddin_et_al_2014	25503493	SNP	array	esv3578181,esv3578180	M	873	0	3	LCE3C,LCE3D,LCE3B,LCE3E	400478WE,401819BS,401952UH
chr1	152784920	152785010	chr1	152784062	152804267	CNV	gain	Uddin_et_al_2014	25503493	SNP	array	esv3572786,esv3573119,esv3573897,esv3573341,esv3573786	M	873	25	LCE1E,LCE1D	400064WJ,400177CG,400191MP,400203NA,400211BJ,400258BC,400454RE,400533BB,400880TM,401030GI,401185LE,401347DH,401357MH,401414CR,401427CB,401438HT,401490TL,401500OM,401510DG,401677MM,401695BT,401725MR,401771OS,401786WD,401943KA
chr1	152784920	152785010	chr1	152784254	152801429	CNV	loss	Uddin_et_al_2014	25503493	SNP	array	esv3578190,esv3578185,esv3578186	M	873	0	21	LCE1E,LCE1D	4000657TM,400072GR,400352CA,400460DM,400620MT,400653GP,400835FD,400886MP,400926LJ,401190WC,401253MC,401263HS,401321CE,401358VP,401696CG,401780BB,401797LS,401875FG,401931JL,402019MC,402048WB
chr1	152785121	152785338	chr1	152784062	152804267	CNV	gain	Uddin_et_al_2014	25503493	SNP	array	esv3572786,esv3573119,esv3573897,esv3573341,esv3573786	M	873	25	LCE1E,LCE1D	400064WJ,400177CG,400191MP,400203NA,400211BJ,400258BC,400454RE,400533BB,400880TM,401030GI,401185LE,401347DH,401357MH,401414CR,401427CB,401438HT,401490TL,401500OM,401510DG,401677MM,401695BT,401725MR,401771OS,401786WD,401943KA
chr1	152785121	152785338	chr1	152784254	152801429	CNV	loss	Uddin_et_al_2014	25503493	SNP	array	esv3578190,esv3578185,esv3578186	M	873	0	21	LCE1E,LCE1D	4000657TM,400072GR,400352CA,400460DM,400620MT,400653GP,400835FD,400886MP,400926LJ,401190WC,401253MC,401263HS,401321CE,401358VP,401696CG,401780BB,401797LS,401875FG,401931JL,402019MC,402048WB
chr1	152799996	152800116	chr1	152784062	152804267	CNV	gain	Uddin_et_al_2014	25503493	SNP	array	esv3572786,esv3573119,esv3573897,esv3573341,esv3573786	M	873	25	LCE1E,LCE1D	400064WJ,400177CG,400191MP,400203NA,400211BJ,400258BC,400454RE,400533BB,400880TM,401030GI,401185LE,401347DH,401357MH,401414CR,401427CB,401438HT,401490TL,401500OM,401510DG,401677MM,401695BT,401725MR,401771OS,401786WD,401943KA
chr1	152799996	152800116	chr1	152784254	152801429	CNV	loss	Uddin_et_al_2014	25503493	SNP	array	esv3578190,esv3578185,esv3578186	M	873	0	21	LCE1E,LCE1D	4000657TM,400072GR,400352CA,400460DM,400620MT,400653GP,400835FD,400886MP,400926LJ,401190WC,401253MC,401263HS,401321CE,401358VP,401696CG,401780BB,401797LS,401875FG,401931JL,402019MC,402048WB
chr1	152799996	152800116	chr1	152789434	152801429	CNV	loss	Uddin_et_al_2014	25503493	SNP	array	esv3578187,esv3578193,esv3578184	M	873	0	70	LCE1D	400022WA,400044HS,400073HT,400076LC,400082SD,400094RS,400106PC,400124FR,400141CC,400221VM,400225CJ,400243CK,400265LK,400277LM,400298ME,400300SD,400377WJ,400381CA,400425SL,400439IM,400441GS,400449PK,400502GS,400507VD,400547BS,400569WC,400570RW,400586RD,400588BE,400624RJ,400704LC,400768MN,400800MW,400802DP,400846MC,400852WJ,400953MR,401056TJ,401093VL,401111LH,401146US,401198TI,401238QR,401285HN,401…
chr1	152799996	152800116	chr1	152789434	152806385	CNV	gain	Uddin_et_al_2014	25503493	SNP	array	esv3573008,esv3574341,esv3573564,esv3572897,esv3574230,esv3573453,esv3574119,esv3573675	M	873	200	0	LCE1D,LCE1C	400002HK,4000046CJ,400006DK,400007RG,400032RC,400040CN,400059SV,400060MC,400061DE,400069CN,400077EB,400079AP,400091BS,400103BN,400110MD,400123WN,400127MD,400155CW,400156WT,400158FB,400206SC,400207HN,400213DB,400235MP,400241CP,400248JO,400261RN,400268SY,400271SR,400291VJ,400308SP,40031BA,400328LM,400337HG,400341GL,400344DR,400359OR,400362TV,400411TG,400422PN,400427SD,400432VA,400450FG,400451kh,400…
chr1	152799996	152800116	chr1	152787202	152801429	CNV	loss	Conrad_et_al_2006	16327808	Oligo	aCGH,SNP	array	nsv437191,nsv437180	M	60	0	2	LCE1E,LCE1D
chr1	152800212	152800352	chr1	152784062	152804267	CNV	gain	Uddin_et_al_2014	25503493	SNP	array	esv3572786,esv3573119,esv3573897,esv3573341,esv3573786	M	873	25	LCE1E,LCE1D	400064WJ,400177CG,400191MP,400203NA,400211BJ,400258BC,400454RE,400533BB,400880TM,401030GI,401185LE,401347DH,401357MH,401414CR,401427CB,401438HT,401490TL,401500OM,401510DG,401677MM,401695BT,401725MR,401771OS,401786WD,401943KA
chr1	152800212	152800352	chr1	152784254	152801429	CNV	loss	Uddin_et_al_2014	25503493	SNP	array	esv3578190,esv3578185,esv3578186	M	873	0	21	LCE1E,LCE1D	4000657TM,400072GR,400352CA,400460DM,400620MT,400653GP,400835FD,400886MP,400926LJ,401190WC,401253MC,401263HS,401321CE,401358VP,401696CG,401780BB,401797LS,401875FG,401931JL,402019MC,402048WB
chr1	152800212	152800352	chr1	152789434	152801429	CNV	loss	Uddin_et_al_2014	25503493	SNP	array	esv3578187,esv3578193,esv3578184	M	873	0	70	LCE1D	400022WA,400044HS,400073HT,400076LC,400082SD,400094RS,400106PC,400124FR,400141CC,400221VM,400225CJ,400243CK,400265LK,400277LM,400298ME,400300SD,400377WJ,400381CA,400425SL,400439IM,400441GS,400449PK,400502GS,400507VD,400547BS,400569WC,400570RW,400586RD,400588BE,400624RJ,400704LC,400768MN,400800MW,400802DP,400846MC,400852WJ,400953MR,401056TJ,401093VL,401111LH,401146US,401198TI,401238QR,401285HN,401…
chr1	152800212	152800352	chr1	152789434	152806385	CNV	gain	Uddin_et_al_2014	25503493	SNP	array	esv3573008,esv3574341,esv3573564,esv3572897,esv3574230,esv3573453,esv3574119,esv3573675	M	873	200	0	LCE1D,LCE1C	400002HK,4000046CJ,400006DK,400007RG,400032RC,400040CN,400059SV,400060MC,400061DE,400069CN,400077EB,400079AP,400091BS,400103BN,400110MD,400123WN,400127MD,400155CW,400156WT,400158FB,400206SC,400207HN,400213DB,400235MP,400241CP,400248JO,400261RN,400268SY,400271SR,400291VJ,400308SP,40031BA,400328LM,400337HG,400341GL,400344DR,400359OR,400362TV,400411TG,400422PN,400427SD,400432VA,400450FG,400451kh,400…
chr1	152800212	152800352	chr1	152787202	152801429	CNV	loss	Conrad_et_al_2006	16327808	Oligo	aCGH,SNP	array	nsv437191,nsv437180	M	60	0	2	LCE1E,LCE1D
chr1	155217197	155217388	chr1	155211057	155242184	CNV	gain	Uddin_et_al_2014	25503493	SNP	array	esv3574786,esv3574675,esv3574564	M	873	7	0	MTX1,GBAP1,GBA400329HJ,400704LC,401277RA,401415CB,401495NR,401504RJ,401894PD"
chr1	155217596	155218310	chr1	155211057	155242184	CNV	gain	Uddin_et_al_2014	25503493	SNP	array	esv3574786,esv3574675,esv3574564	M	873	7	0	MTX1,GBAP1,GBA400329HJ,400704LC,401277RA,401415CB,401495NR,401504RJ,401894PD"
chr1	155220064	155220787	chr1	155211057	155242184	CNV	gain	Uddin_et_al_2014	25503493	SNP	array	esv3574786,esv3574675,esv3574564	M	873	7	0	MTX1,GBAP1,GBA400329HJ,400704LC,401277RA,401415CB,401495NR,401504RJ,401894PD"
chr1	155220878	155221078	chr1	155211057	155242184	CNV	gain	Uddin_et_al_2014	25503493	SNP	array	esv3574786,esv3574675,esv3574564	M	873	7	0	MTX1,GBAP1,GBA400329HJ,400704LC,401277RA,401415CB,401495NR,401504RJ,401894PD"
chr1	155221314	155221659	chr1	155211057	155242184	CNV	gain	Uddin_et_al_2014	25503493	SNP	array	esv3574786,esv3574675,esv3574564	M	873	7	0	MTX1,GBAP1,GBA400329HJ,400704LC,401277RA,401415CB,401495NR,401504RJ,401894PD"
chr1	155221665	155221784	chr1	155211057	155242184	CNV	gain	Uddin_et_al_2014	25503493	SNP	array	esv3574786,esv3574675,esv3574564	M	873	7	0	MTX1,GBAP1,GBA400329HJ,400704LC,401277RA,401415CB,401495NR,401504RJ,401894PD"
chr1	155223407	155224001	chr1	155211057	155242184	CNV	gain	Uddin_et_al_2014	25503493	SNP	array	esv3574786,esv3574675,esv3574564	M	873	7	0	MTX1,GBAP1,GBA400329HJ,400704LC,401277RA,401415CB,401495NR,401504RJ,401894PD"
chr1	155224105	155224299	chr1	155211057	155242184	CNV	gain	Uddin_et_al_2014	25503493	SNP	array	esv3574786,esv3574675,esv3574564	M	873	7	0	MTX1,GBAP1,GBA400329HJ,400704LC,401277RA,401415CB,401495NR,401504RJ,401894PD"
chr1	155224415	155224609	chr1	155211057	155242184	CNV	gain	Uddin_et_al_2014	25503493	SNP	array	esv3574786,esv3574675,esv3574564	M	873	7	0	MTX1,GBAP1,GBA400329HJ,400704LC,401277RA,401415CB,401495NR,401504RJ,401894PD"
chr1	155226094	155226259	chr1	155211057	155242184	CNV	gain	Uddin_et_al_2014	25503493	SNP	array	esv3574786,esv3574675,esv3574564	M	873	7	0	MTX1,GBAP1,GBA400329HJ,400704LC,401277RA,401415CB,401495NR,401504RJ,401894PD"
chr1	155226471	155226680	chr1	155211057	155242184	CNV	gain	Uddin_et_al_2014	25503493	SNP	array	esv3574786,esv3574675,esv3574564	M	873	7	0	MTX1,GBAP1,GBA400329HJ,400704LC,401277RA,401415CB,401495NR,401504RJ,401894PD"
chr1	155227055	155227393	chr1	155211057	155242184	CNV	gain	Uddin_et_al_2014	25503493	SNP	array	esv3574786,esv3574675,esv3574564	M	873	7	0	MTX1,GBAP1,GBA400329HJ,400704LC,401277RA,401415CB,401495NR,401504RJ,401894PD"
chr1	155228559	155228724	chr1	155211057	155242184	CNV	gain	Uddin_et_al_2014	25503493	SNP	array	esv3574786,esv3574675,esv3574564	M	873	7	0	MTX1,GBAP1,GBA400329HJ,400704LC,401277RA,401415CB,401495NR,401504RJ,401894PD"
chr1	155230152	155230531	chr1	155211057	155242184	CNV	gain	Uddin_et_al_2014	25503493	SNP	array	esv3574786,esv3574675,esv3574564	M	873	7	0	MTX1,GBAP1,GBA400329HJ,400704LC,401277RA,401415CB,401495NR,401504RJ,401894PD"
chr1	155231326	155231528	chr1	155211057	155242184	CNV	gain	Uddin_et_al_2014	25503493	SNP	array	esv3574786,esv3574675,esv3574564	M	873	7	0	MTX1,GBAP1,GBA400329HJ,400704LC,401277RA,401415CB,401495NR,401504RJ,401894PD"
chr1	155231775	155231953	chr1	155211057	155242184	CNV	gain	Uddin_et_al_2014	25503493	SNP	array	esv3574786,esv3574675,esv3574564	M	873	7	0	MTX1,GBAP1,GBA400329HJ,400704LC,401277RA,401415CB,401495NR,401504RJ,401894PD"
chr1	155233103	155233232	chr1	155211057	155242184	CNV	gain	Uddin_et_al_2014	25503493	SNP	array	esv3574786,esv3574675,esv3574564	M	873	7	0	MTX1,GBAP1,GBA400329HJ,400704LC,401277RA,401415CB,401495NR,401504RJ,401894PD"
chr1	155233644	155233763	chr1	155211057	155242184	CNV	gain	Uddin_et_al_2014	25503493	SNP	array	esv3574786,esv3574675,esv3574564	M	873	7	0	MTX1,GBAP1,GBA400329HJ,400704LC,401277RA,401415CB,401495NR,401504RJ,401894PD"
chr1	155233769	155233888	chr1	155211057	155242184	CNV	gain	Uddin_et_al_2014	25503493	SNP	array	esv3574786,esv3574675,esv3574564	M	873	7	0	MTX1,GBAP1,GBA400329HJ,400704LC,401277RA,401415CB,401495NR,401504RJ,401894PD"
chr1	155234059	155234424	chr1	155211057	155242184	CNV	gain	Uddin_et_al_2014	25503493	SNP	array	esv3574786,esv3574675,esv3574564	M	873	7	0	MTX1,GBAP1,GBA400329HJ,400704LC,401277RA,401415CB,401495NR,401504RJ,401894PD"
chr1	155234501	155234630	chr1	155211057	155242184	CNV	gain	Uddin_et_al_2014	25503493	SNP	array	esv3574786,esv3574675,esv3574564	M	873	7	0	MTX1,GBAP1,GBA400329HJ,400704LC,401277RA,401415CB,401495NR,401504RJ,401894PD"
chr1	155235656	155235828	chr1	155211057	155242184	CNV	gain	Uddin_et_al_2014	25503493	SNP	array	esv3574786,esv3574675,esv3574564	M	873	7	0	MTX1,GBAP1,GBA400329HJ,400704LC,401277RA,401415CB,401495NR,401504RJ,401894PD"
chr1	155236606	155236735	chr1	155211057	155242184	CNV	gain	Uddin_et_al_2014	25503493	SNP	array	esv3574786,esv3574675,esv3574564	M	873	7	0	MTX1,GBAP1,GBA400329HJ,400704LC,401277RA,401415CB,401495NR,401504RJ,401894PD"
chr1	155237737	155237856	chr1	155211057	155242184	CNV	gain	Uddin_et_al_2014	25503493	SNP	array	esv3574786,esv3574675,esv3574564	M	873	7	0	MTX1,GBAP1,GBA400329HJ,400704LC,401277RA,401415CB,401495NR,401504RJ,401894PD"
chr1	155237862	155238094	chr1	155211057	155242184	CNV	gain	Uddin_et_al_2014	25503493	SNP	array	esv3574786,esv3574675,esv3574564	M	873	7	0	MTX1,GBAP1,GBA400329HJ,400704LC,401277RA,401415CB,401495NR,401504RJ,401894PD"
chr1	155238100	155238219	chr1	155211057	155242184	CNV	gain	Uddin_et_al_2014	25503493	SNP	array	esv3574786,esv3574675,esv3574564	M	873	7	0	MTX1,GBAP1,GBA400329HJ,400704LC,401277RA,401415CB,401495NR,401504RJ,401894PD"
chr1	155238379	155238498	chr1	155211057	155242184	CNV	gain	Uddin_et_al_2014	25503493	SNP	array	esv3574786,esv3574675,esv3574564	M	873	7	0	MTX1,GBAP1,GBA400329HJ,400704LC,401277RA,401415CB,401495NR,401504RJ,401894PD"
chr1	155238504	155238623	chr1	155211057	155242184	CNV	gain	Uddin_et_al_2014	25503493	SNP	array	esv3574786,esv3574675,esv3574564	M	873	7	0	MTX1,GBAP1,GBA400329HJ,400704LC,401277RA,401415CB,401495NR,401504RJ,401894PD"
chr1	155239292	155239589	chr1	155211057	155242184	CNV	gain	Uddin_et_al_2014	25503493	SNP	array	esv3574786,esv3574675,esv3574564	M	873	7	0	MTX1,GBAP1,GBA400329HJ,400704LC,401277RA,401415CB,401495NR,401504RJ,401894PD"
chr1	155240641	155240845	chr1	155211057	155242184	CNV	gain	Uddin_et_al_2014	25503493	SNP	array	esv3574786,esv3574675,esv3574564	M	873	7	0	MTX1,GBAP1,GBA400329HJ,400704LC,401277RA,401415CB,401495NR,401504RJ,401894PD"
chr1	156877300	156877506	chr1	156877324	156883062	CNV	loss	Uddin_et_al_2014	25503493	SNP	array	esv3578203,esv3578201	M	873	0	7	NTRK1	400411TG,400429YF,400430KV,400844GP,401192MJ,401406KF,401919MD
chr1	156877686	156877858	chr1	156877324	156883062	CNV	loss	Uddin_et_al_2014	25503493	SNP	array	esv3578203,esv3578201	M	873	0	7	NTRK1	400411TG,400429YF,400430KV,400844GP,401192MJ,401406KF,401919MD
chr1	156877860	156878134	chr1	156877324	156883062	CNV	loss	Uddin_et_al_2014	25503493	SNP	array	esv3578203,esv3578201	M	873	0	7	NTRK1	400411TG,400429YF,400430KV,400844GP,401192MJ,401406KF,401919MD
chr1	156878499	156878862	chr1	156877324	156883062	CNV	loss	Uddin_et_al_2014	25503493	SNP	array	esv3578203,esv3578201	M	873	0	7	NTRK1	400411TG,400429YF,400430KV,400844GP,401192MJ,401406KF,401919MD
chr1	156879486	156880152	chr1	156877324	156883062	CNV	loss	Uddin_et_al_2014	25503493	SNP	array	esv3578203,esv3578201	M	873	0	7	NTRK1	400411TG,400429YF,400430KV,400844GP,401192MJ,401406KF,401919MD
chr1	156880351	156880577	chr1	156877324	156883062	CNV	loss	Uddin_et_al_2014	25503493	SNP	array	esv3578203,esv3578201	M	873	0	7	NTRK1	400411TG,400429YF,400430KV,400844GP,401192MJ,401406KF,401919MD
chr1	156882059	156882426	chr1	156877324	156883062	CNV	loss	Uddin_et_al_2014	25503493	SNP	array	esv3578203,esv3578201	M	873	0	7	NTRK1	400411TG,400429YF,400430KV,400844GP,401192MJ,401406KF,401919MD
chr1	156882518	156882710	chr1	156877324	156883062	CNV	loss	Uddin_et_al_2014	25503493	SNP	array	esv3578203,esv3578201	M	873	0	7	NTRK1	400411TG,400429YF,400430KV,400844GP,401192MJ,401406KF,401919MD
chr1	156882904	156883280	chr1	156877324	156883062	CNV	loss	Uddin_et_al_2014	25503493	SNP	array	esv3578203,esv3578201	M	873	0	7	NTRK1	400411TG,400429YF,400430KV,400844GP,401192MJ,401406KF,401919MD
chr1	160968512	160968924	chr1	160965029	160972322	CNV	loss	Uddin_et_al_2014	25503493	SNP	array	esv3578228,esv3578226	M	873	0	2	-	401778CB,401994BD
chr1	160969124	160969307	chr1	160965029	160972322	CNV	loss	Uddin_et_al_2014	25503493	SNP	array	esv3578228,esv3578226	M	873	0	2	-	401778CB,401994BD
chr1	160969447	160969829	chr1	160965029	160972322	CNV	loss	Uddin_et_al_2014	25503493	SNP	array	esv3578228,esv3578226	M	873	0	2	-	401778CB,401994BD
chr1	160969926	160970123	chr1	160965029	160972322	CNV	loss	Uddin_et_al_2014	25503493	SNP	array	esv3578228,esv3578226	M	873	0	2	-	401778CB,401994BD
chr1	160970371	160970589	chr1	160965029	160972322	CNV	loss	Uddin_et_al_2014	25503493	SNP	array	esv3578228,esv3578226	M	873	0	2	-	401778CB,401994BD
chr1	160970722	160970915	chr1	160965029	160972322	CNV	loss	Uddin_et_al_2014	25503493	SNP	array	esv3578228,esv3578226	M	873	0	2	-	401778CB,401994BD
chr1	160971067	160971271	chr1	160965029	160972322	CNV	loss	Uddin_et_al_2014	25503493	SNP	array	esv3578228,esv3578226	M	873	0	2	-	401778CB,401994BD
chr1	168012236	168012418	chr1	168008448	168019339	CNV	loss	Uddin_et_al_2014	25503493	SNP	array	esv3578240,esv3578241	M	873	0	4	DCAF6	400249BC,401251WN,401510DG,402001SR
chr1	168013727	168013928	chr1	168008448	168019339	CNV	loss	Uddin_et_al_2014	25503493	SNP	array	esv3578240,esv3578241	M	873	0	4	DCAF6	400249BC,401251WN,401510DG,402001SR
chr1	168014131	168014498	chr1	168008448	168019339	CNV	loss	Uddin_et_al_2014	25503493	SNP	array	esv3578240,esv3578241	M	873	0	4	DCAF6	400249BC,401251WN,401510DG,402001SR
chr1	169256509	169256674	chr1	169246806	169272515	CNV	loss	Uddin_et_al_2014	25503493	SNP	array	esv3578247,esv3578251,esv3578248,esv3578245,esv3578252,esv3578253	M	873	116	NME7	400040CN,400047DS,400050RL,400060MC,4000657TM,400076LC,400083TG,400084DM,400101EH,400127MD,400168HC,400171BJ,400238BB,400241CP,400242TP,400261RN,400267GD,400300SD,400319HT,400348DK,400377WJ,400383HL,400410CD,400416KA,400425SL,400427SD,400429YF,400453LN,400471YS,400501SJ,400502GS,400547BS,400558BL,400569WC,400570RW,400598DA,400600DP,400627CC,400629BM,400663MD,400677HD,400681MC,400729HC,400732MA,40…
chr1	169256509	169256674	chr1	169246860	169286151	CNV	loss	Uddin_et_al_2014	25503493	SNP	array	esv3578246,esv3578254,esv3578255,esv3578256	M	873	0	5	NME7	400158FB,401149VA,401681MS,401857VG,402033WD
chr1	169256509	169256674	chr1	169246861	169272515	CNV	gain	Uddin_et_al_2014	25503493	SNP	array	esv3575216,esv3575238	M	873	5	0	NME7	400209BS,400545EW,400615RI,400626FC,400893ZE
chr1	169256509	169256674	chr1	169246861	169288350	CNV	gain	Uddin_et_al_2014	25503493	SNP	array	esv3575227,esv3575250,esv3575261	M	873	12	0	NME7	400082SD,400103BN,400207HN,400571WV,400650RM,400863SS,400886MP,400926LJ,401066MM,401321CE,401842BJ,401852SK
chr1	169267766	169267972	chr1	169246806	169272515	CNV	loss	Uddin_et_al_2014	25503493	SNP	array	esv3578247,esv3578251,esv3578248,esv3578245,esv3578252,esv3578253	M	873	116	NME7	400040CN,400047DS,400050RL,400060MC,4000657TM,400076LC,400083TG,400084DM,400101EH,400127MD,400168HC,400171BJ,400238BB,400241CP,400242TP,400261RN,400267GD,400300SD,400319HT,400348DK,400377WJ,400383HL,400410CD,400416KA,400425SL,400427SD,400429YF,400453LN,400471YS,400501SJ,400502GS,400547BS,400558BL,400569WC,400570RW,400598DA,400600DP,400627CC,400629BM,400663MD,400677HD,400681MC,400729HC,400732MA,40…
chr1	169267766	169267972	chr1	169246860	169286151	CNV	loss	Uddin_et_al_2014	25503493	SNP	array	esv3578246,esv3578254,esv3578255,esv3578256	M	873	0	5	NME7	400158FB,401149VA,401681MS,401857VG,402033WD
chr1	169267766	169267972	chr1	169246861	169272515	CNV	gain	Uddin_et_al_2014	25503493	SNP	array	esv3575216,esv3575238	M	873	5	0	NME7	400209BS,400545EW,400615RI,400626FC,400893ZE
chr1	169267766	169267972	chr1	169246861	169288350	CNV	gain	Uddin_et_al_2014	25503493	SNP	array	esv3575227,esv3575250,esv3575261	M	873	12	0	NME7	400082SD,400103BN,400207HN,400571WV,400650RM,400863SS,400886MP,400926LJ,401066MM,401321CE,401842BJ,401852SK
chr1	169272249	169272455	chr1	169246806	169272515	CNV	loss	Uddin_et_al_2014	25503493	SNP	array	esv3578247,esv3578251,esv3578248,esv3578245,esv3578252,esv3578253	M	873	116	NME7	400040CN,400047DS,400050RL,400060MC,4000657TM,400076LC,400083TG,400084DM,400101EH,400127MD,400168HC,400171BJ,400238BB,400241CP,400242TP,400261RN,400267GD,400300SD,400319HT,400348DK,400377WJ,400383HL,400410CD,400416KA,400425SL,400427SD,400429YF,400453LN,400471YS,400501SJ,400502GS,400547BS,400558BL,400569WC,400570RW,400598DA,400600DP,400627CC,400629BM,400663MD,400677HD,400681MC,400729HC,400732MA,40…
chr1	169272249	169272455	chr1	169246860	169286151	CNV	loss	Uddin_et_al_2014	25503493	SNP	array	esv3578246,esv3578254,esv3578255,esv3578256	M	873	0	5	NME7	400158FB,401149VA,401681MS,401857VG,402033WD
chr1	169272249	169272455	chr1	169246861	169272515	CNV	gain	Uddin_et_al_2014	25503493	SNP	array	esv3575216,esv3575238	M	873	5	0	NME7	400209BS,400545EW,400615RI,400626FC,400893ZE
chr1	169272249	169272455	chr1	169246861	169288350	CNV	gain	Uddin_et_al_2014	25503493	SNP	array	esv3575227,esv3575250,esv3575261	M	873	12	0	NME7	400082SD,400103BN,400207HN,400571WV,400650RM,400863SS,400886MP,400926LJ,401066MM,401321CE,401842BJ,401852SK
chr1	169279207	169279393	chr1	169246860	169286151	CNV	loss	Uddin_et_al_2014	25503493	SNP	array	esv3578246,esv3578254,esv3578255,esv3578256	M	873	0	5	NME7	400158FB,401149VA,401681MS,401857VG,402033WD
chr1	169279207	169279393	chr1	169246861	169288350	CNV	gain	Uddin_et_al_2014	25503493	SNP	array	esv3575227,esv3575250,esv3575261	M	873	12	0	NME7	400082SD,400103BN,400207HN,400571WV,400650RM,400863SS,400886MP,400926LJ,401066MM,401321CE,401842BJ,401852SK
chr1	171288909	171289126	chr1	171281462	171288979	CNV	loss	Uddin_et_al_2014	25503493	SNP	array	esv3578270,esv3578266,esv3578267,esv3578268	M	873	0	20	FMO1	400059SV,400152MR,400572PJ,400758KP,400837HN,400889CM,400920MK,401154BR,401221LD,401275SJ,401372RR,401376RD,401442WR,401518VK,401732HW,401762SD,401797LS,401855RE,401918CA,401981GF
chr1	173878749	173879129	chr1	173877143	173886070	CNV	loss	Uddin_et_al_2014	25503493	SNP	array	esv3578273,esv3578274	M	873	0	7	ZBTB37	4000046CJ,400486LS,400619MP,400768MN,400929MM,401825TH,402016HZ
chr1	173879881	173880114	chr1	173877143	173886070	CNV	loss	Uddin_et_al_2014	25503493	SNP	array	esv3578273,esv3578274	M	873	0	7	ZBTB37	4000046CJ,400486LS,400619MP,400768MN,400929MM,401825TH,402016HZ
chr1	173880955	173881129	chr1	173877143	173886070	CNV	loss	Uddin_et_al_2014	25503493	SNP	array	esv3578273,esv3578274	M	873	0	7	ZBTB37	4000046CJ,400486LS,400619MP,400768MN,400929MM,401825TH,402016HZ
chr1	173883684	173884053	chr1	173877143	173886070	CNV	loss	Uddin_et_al_2014	25503493	SNP	array	esv3578273,esv3578274	M	873	0	7	ZBTB37	4000046CJ,400486LS,400619MP,400768MN,400929MM,401825TH,402016HZ
chr1	179351703	179351935	chr1	179350733	179369972	CNV	loss	Uddin_et_al_2014	25503493	SNP	array	esv3578293,esv3578290,esv3578291,esv3578292	M	873	0	6	SOAT1,AXDND1	400454RE,401506LK,401589HP,401655DC,401812HG,402056KD
chr1	179352581	179352778	chr1	179350733	179369972	CNV	loss	Uddin_et_al_2014	25503493	SNP	array	esv3578293,esv3578290,esv3578291,esv3578292	M	873	0	6	SOAT1,AXDND1	400454RE,401506LK,401589HP,401655DC,401812HG,402056KD
chr1	179354361	179354535	chr1	179350733	179369972	CNV	loss	Uddin_et_al_2014	25503493	SNP	array	esv3578293,esv3578290,esv3578291,esv3578292	M	873	0	6	SOAT1,AXDND1	400454RE,401506LK,401589HP,401655DC,401812HG,402056KD
chr1	179363027	179363150	chr1	179350733	179369972	CNV	loss	Uddin_et_al_2014	25503493	SNP	array	esv3578293,esv3578290,esv3578291,esv3578292	M	873	0	6	SOAT1,AXDND1	400454RE,401506LK,401589HP,401655DC,401812HG,402056KD
chr1	179364220	179364388	chr1	179350733	179369972	CNV	loss	Uddin_et_al_2014	25503493	SNP	array	esv3578293,esv3578290,esv3578291,esv3578292	M	873	0	6	SOAT1,AXDND1	400454RE,401506LK,401589HP,401655DC,401812HG,402056KD
chr1	196743958	196744047	chr1	196741789	196772224	CNV	loss	Uddin_et_al_2014	25503493	SNP	array	esv3578355,esv3578354,esv3578350	M	873	0	13	CFH	400109LJ,400186WC,400272AE,400533BB,400542EG,400897MD,401017SC,401087SF,401112LG,401155ML,401331LJ,401348RB,401623SN
chr1	196744063	196744152	chr1	196741789	196772224	CNV	loss	Uddin_et_al_2014	25503493	SNP	array	esv3578355,esv3578354,esv3578350	M	873	0	13	CFH	400109LJ,400186WC,400272AE,400533BB,400542EG,400897MD,401017SC,401087SF,401112LG,401155ML,401331LJ,401348RB,401623SN
chr1	196748200	196748347	chr1	196741789	196772224	CNV	loss	Uddin_et_al_2014	25503493	SNP	array	esv3578355,esv3578354,esv3578350	M	873	0	13	CFH	400109LJ,400186WC,400272AE,400533BB,400542EG,400897MD,401017SC,401087SF,401112LG,401155ML,401331LJ,401348RB,401623SN
chr1	196748200	196748347	chr1	196747283	196907907	CNV	loss	Uddin_et_al_2014	25503493	SNP	array	esv3578357,esv3578359	M	873	0	2	CFHR4,CFHR3,CFH,CFHR1	400225CJ,401251WN
chr1	196748432	196748552	chr1	196741789	196772224	CNV	loss	Uddin_et_al_2014	25503493	SNP	array	esv3578355,esv3578354,esv3578350	M	873	0	13	CFH	400109LJ,400186WC,400272AE,400533BB,400542EG,400897MD,401017SC,401087SF,401112LG,401155ML,401331LJ,401348RB,401623SN
chr1	196748432	196748552	chr1	196747283	196907907	CNV	loss	Uddin_et_al_2014	25503493	SNP	array	esv3578357,esv3578359	M	873	0	2	CFHR4,CFHR3,CFH,CFHR1	400225CJ,401251WN
chr1	196748882	196749002	chr1	196741789	196772224	CNV	loss	Uddin_et_al_2014	25503493	SNP	array	esv3578355,esv3578354,esv3578350	M	873	0	13	CFH	400109LJ,400186WC,400272AE,400533BB,400542EG,400897MD,401017SC,401087SF,401112LG,401155ML,401331LJ,401348RB,401623SN
chr1	196748882	196749002	chr1	196747283	196907907	CNV	loss	Uddin_et_al_2014	25503493	SNP	array	esv3578357,esv3578359	M	873	0	2	CFHR4,CFHR3,CFH,CFHR1	400225CJ,401251WN
chr1	196757341	196757478	chr1	196741789	196772224	CNV	loss	Uddin_et_al_2014	25503493	SNP	array	esv3578355,esv3578354,esv3578350	M	873	0	13	CFH	400109LJ,400186WC,400272AE,400533BB,400542EG,400897MD,401017SC,401087SF,401112LG,401155ML,401331LJ,401348RB,401623SN
chr1	196757341	196757478	chr1	196747283	196907907	CNV	loss	Uddin_et_al_2014	25503493	SNP	array	esv3578357,esv3578359	M	873	0	2	CFHR4,CFHR3,CFH,CFHR1	400225CJ,401251WN
chr1	196757487	196757576	chr1	196741789	196772224	CNV	loss	Uddin_et_al_2014	25503493	SNP	array	esv3578355,esv3578354,esv3578350	M	873	0	13	CFH	400109LJ,400186WC,400272AE,400533BB,400542EG,400897MD,401017SC,401087SF,401112LG,401155ML,401331LJ,401348RB,401623SN
chr1	196757487	196757576	chr1	196747283	196907907	CNV	loss	Uddin_et_al_2014	25503493	SNP	array	esv3578357,esv3578359	M	873	0	2	CFHR4,CFHR3,CFH,CFHR1	400225CJ,401251WN
chr1	196757810	196757979	chr1	196741789	196772224	CNV	loss	Uddin_et_al_2014	25503493	SNP	array	esv3578355,esv3578354,esv3578350	M	873	0	13	CFH	400109LJ,400186WC,400272AE,400533BB,400542EG,400897MD,401017SC,401087SF,401112LG,401155ML,401331LJ,401348RB,401623SN
chr1	196757810	196757979	chr1	196747283	196907907	CNV	loss	Uddin_et_al_2014	25503493	SNP	array	esv3578357,esv3578359	M	873	0	2	CFHR4,CFHR3,CFH,CFHR1	400225CJ,401251WN
chr1	196758840	196758929	chr1	196741789	196772224	CNV	loss	Uddin_et_al_2014	25503493	SNP	array	esv3578355,esv3578354,esv3578350	M	873	0	13	CFH	400109LJ,400186WC,400272AE,400533BB,400542EG,400897MD,401017SC,401087SF,401112LG,401155ML,401331LJ,401348RB,401623SN
chr1	196758840	196758929	chr1	196747283	196907907	CNV	loss	Uddin_et_al_2014	25503493	SNP	array	esv3578357,esv3578359	M	873	0	2	CFHR4,CFHR3,CFH,CFHR1	400225CJ,401251WN
chr1	196759166	196759405	chr1	196741789	196772224	CNV	loss	Uddin_et_al_2014	25503493	SNP	array	esv3578355,esv3578354,esv3578350	M	873	0	13	CFH	400109LJ,400186WC,400272AE,400533BB,400542EG,400897MD,401017SC,401087SF,401112LG,401155ML,401331LJ,401348RB,401623SN
chr1	196759166	196759405	chr1	196747283	196907907	CNV	loss	Uddin_et_al_2014	25503493	SNP	array	esv3578357,esv3578359	M	873	0	2	CFHR4,CFHR3,CFH,CFHR1	400225CJ,401251WN
chr1	196762373	196762502	chr1	196741789	196772224	CNV	loss	Uddin_et_al_2014	25503493	SNP	array	esv3578355,esv3578354,esv3578350	M	873	0	13	CFH	400109LJ,400186WC,400272AE,400533BB,400542EG,400897MD,401017SC,401087SF,401112LG,401155ML,401331LJ,401348RB,401623SN
chr1	196762373	196762502	chr1	196762018	196932623	CNV	loss	Pinto_et_al_2007	17911159	SNP	array	esv35037,esv34607,esv34776,esv34299,esv34652,esv35048,esv34289,esv34753,esv34943	771	0	22	CFHR4,CFHR3,CFHR1	NA18503,NA18505,NA18526,NA18563,NA18611,NA18956,NA19003,NA19130,NA19131
chr1	196762373	196762502	chr1	196762018	197042447	CNV	gain	Pinto_et_al_2007	17911159	SNP	array	esv2750822,esv34978	M	771	5	0	F13B,CFHR4,CFHR5,CFHR2,CFHR3,CFHR1	NA11840,SPC_165
chr1	196762373	196762502	chr1	196747283	196907907	CNV	loss	Uddin_et_al_2014	25503493	SNP	array	esv3578357,esv3578359	M	873	0	2	CFHR4,CFHR3,CFH,CFHR1	400225CJ,401251WN
chr1	196762587	196762717	chr1	196741789	196772224	CNV	loss	Uddin_et_al_2014	25503493	SNP	array	esv3578355,esv3578354,esv3578350	M	873	0	13	CFH	400109LJ,400186WC,400272AE,400533BB,400542EG,400897MD,401017SC,401087SF,401112LG,401155ML,401331LJ,401348RB,401623SN
chr1	196762587	196762717	chr1	196762018	196932623	CNV	loss	Pinto_et_al_2007	17911159	SNP	array	esv35037,esv34607,esv34776,esv34299,esv34652,esv35048,esv34289,esv34753,esv34943	771	0	22	CFHR4,CFHR3,CFHR1	NA18503,NA18505,NA18526,NA18563,NA18611,NA18956,NA19003,NA19130,NA19131
chr1	196762587	196762717	chr1	196762018	197042447	CNV	gain	Pinto_et_al_2007	17911159	SNP	array	esv2750822,esv34978	M	771	5	0	F13B,CFHR4,CFHR5,CFHR2,CFHR3,CFHR1	NA11840,SPC_165
chr1	196762587	196762717	chr1	196747283	196907907	CNV	loss	Uddin_et_al_2014	25503493	SNP	array	esv3578357,esv3578359	M	873	0	2	CFHR4,CFHR3,CFH,CFHR1	400225CJ,401251WN
chr1	196763659	196763773	chr1	196741789	196772224	CNV	loss	Uddin_et_al_2014	25503493	SNP	array	esv3578355,esv3578354,esv3578350	M	873	0	13	CFH	400109LJ,400186WC,400272AE,400533BB,400542EG,400897MD,401017SC,401087SF,401112LG,401155ML,401331LJ,401348RB,401623SN
chr1	196763659	196763773	chr1	196762018	196932623	CNV	loss	Pinto_et_al_2007	17911159	SNP	array	esv35037,esv34607,esv34776,esv34299,esv34652,esv35048,esv34289,esv34753,esv34943	771	0	22	CFHR4,CFHR3,CFHR1	NA18503,NA18505,NA18526,NA18563,NA18611,NA18956,NA19003,NA19130,NA19131
chr1	196763659	196763773	chr1	196762018	197042447	CNV	gain	Pinto_et_al_2007	17911159	SNP	array	esv2750822,esv34978	M	771	5	0	F13B,CFHR4,CFHR5,CFHR2,CFHR3,CFHR1	NA11840,SPC_165
chr1	196763659	196763773	chr1	196747283	196907907	CNV	loss	Uddin_et_al_2014	25503493	SNP	array	esv3578357,esv3578359	M	873	0	2	CFHR4,CFHR3,CFH,CFHR1	400225CJ,401251WN
chr1	196788922	196789051	chr1	196762018	196932623	CNV	loss	Pinto_et_al_2007	17911159	SNP	array	esv35037,esv34607,esv34776,esv34299,esv34652,esv35048,esv34289,esv34753,esv34943	771	0	22	CFHR4,CFHR3,CFHR1	NA18503,NA18505,NA18526,NA18563,NA18611,NA18956,NA19003,NA19130,NA19131
chr1	196788922	196789051	chr1	196762018	197042447	CNV	gain	Pinto_et_al_2007	17911159	SNP	array	esv2750822,esv34978	M	771	5	0	F13B,CFHR4,CFHR5,CFHR2,CFHR3,CFHR1	NA11840,SPC_165
chr1	196788922	196789051	chr1	196747283	196907907	CNV	loss	Uddin_et_al_2014	25503493	SNP	array	esv3578357,esv3578359	M	873	0	2	CFHR4,CFHR3,CFH,CFHR1	400225CJ,401251WN
chr1	196788922	196789051	chr1	196764003	196932623	CNV	gain	Pinto_et_al_2007	17911159	SNP	array	esv2750825,esv2750823,esv2750824	M	771	8	0	CFHR4,CFHR3,CFHR1	BEC_438,BEC_594,SPC_143
chr1	196794572	196794718	chr1	196762018	196932623	CNV	loss	Pinto_et_al_2007	17911159	SNP	array	esv35037,esv34607,esv34776,esv34299,esv34652,esv35048,esv34289,esv34753,esv34943	771	0	22	CFHR4,CFHR3,CFHR1	NA18503,NA18505,NA18526,NA18563,NA18611,NA18956,NA19003,NA19130,NA19131
chr1	196794572	196794718	chr1	196762018	197042447	CNV	gain	Pinto_et_al_2007	17911159	SNP	array	esv2750822,esv34978	M	771	5	0	F13B,CFHR4,CFHR5,CFHR2,CFHR3,CFHR1	NA11840,SPC_165
chr1	196794572	196794718	chr1	196747283	196907907	CNV	loss	Uddin_et_al_2014	25503493	SNP	array	esv3578357,esv3578359	M	873	0	2	CFHR4,CFHR3,CFH,CFHR1	400225CJ,401251WN
chr1	196794572	196794718	chr1	196764003	196932623	CNV	gain	Pinto_et_al_2007	17911159	SNP	array	esv2750825,esv2750823,esv2750824	M	771	8	0	CFHR4,CFHR3,CFHR1	BEC_438,BEC_594,SPC_143
chr1	196794725	196794841	chr1	196762018	196932623	CNV	loss	Pinto_et_al_2007	17911159	SNP	array	esv35037,esv34607,esv34776,esv34299,esv34652,esv35048,esv34289,esv34753,esv34943	771	0	22	CFHR4,CFHR3,CFHR1	NA18503,NA18505,NA18526,NA18563,NA18611,NA18956,NA19003,NA19130,NA19131
chr1	196794725	196794841	chr1	196762018	197042447	CNV	gain	Pinto_et_al_2007	17911159	SNP	array	esv2750822,esv34978	M	771	5	0	F13B,CFHR4,CFHR5,CFHR2,CFHR3,CFHR1	NA11840,SPC_165
chr1	196794725	196794841	chr1	196747283	196907907	CNV	loss	Uddin_et_al_2014	25503493	SNP	array	esv3578357,esv3578359	M	873	0	2	CFHR4,CFHR3,CFH,CFHR1	400225CJ,401251WN
chr1	196794725	196794841	chr1	196764003	196932623	CNV	gain	Pinto_et_al_2007	17911159	SNP	array	esv2750825,esv2750823,esv2750824	M	771	8	0	CFHR4,CFHR3,CFHR1	BEC_438,BEC_594,SPC_143
chr1	196796070	196796199	chr1	196762018	196932623	CNV	loss	Pinto_et_al_2007	17911159	SNP	array	esv35037,esv34607,esv34776,esv34299,esv34652,esv35048,esv34289,esv34753,esv34943	771	0	22	CFHR4,CFHR3,CFHR1	NA18503,NA18505,NA18526,NA18563,NA18611,NA18956,NA19003,NA19130,NA19131
chr1	196796070	196796199	chr1	196762018	197042447	CNV	gain	Pinto_et_al_2007	17911159	SNP	array	esv2750822,esv34978	M	771	5	0	F13B,CFHR4,CFHR5,CFHR2,CFHR3,CFHR1	NA11840,SPC_165
chr1	196796070	196796199	chr1	196747283	196907907	CNV	loss	Uddin_et_al_2014	25503493	SNP	array	esv3578357,esv3578359	M	873	0	2	CFHR4,CFHR3,CFH,CFHR1	400225CJ,401251WN
chr1	196796070	196796199	chr1	196764003	196932623	CNV	gain	Pinto_et_al_2007	17911159	SNP	array	esv2750825,esv2750823,esv2750824	M	771	8	0	CFHR4,CFHR3,CFHR1	BEC_438,BEC_594,SPC_143
chr1	196797169	196797383	chr1	196762018	196932623	CNV	loss	Pinto_et_al_2007	17911159	SNP	array	esv35037,esv34607,esv34776,esv34299,esv34652,esv35048,esv34289,esv34753,esv34943	771	0	22	CFHR4,CFHR3,CFHR1	NA18503,NA18505,NA18526,NA18563,NA18611,NA18956,NA19003,NA19130,NA19131
chr1	196797169	196797383	chr1	196762018	197042447	CNV	gain	Pinto_et_al_2007	17911159	SNP	array	esv2750822,esv34978	M	771	5	0	F13B,CFHR4,CFHR5,CFHR2,CFHR3,CFHR1	NA11840,SPC_165
chr1	196797169	196797383	chr1	196747283	196907907	CNV	loss	Uddin_et_al_2014	25503493	SNP	array	esv3578357,esv3578359	M	873	0	2	CFHR4,CFHR3,CFH,CFHR1	400225CJ,401251WN
chr1	196797169	196797383	chr1	196764003	196932623	CNV	gain	Pinto_et_al_2007	17911159	SNP	array	esv2750825,esv2750823,esv2750824	M	771	8	0	CFHR4,CFHR3,CFHR1	BEC_438,BEC_594,SPC_143
chr1	196799601	196799690	chr1	196762018	196932623	CNV	loss	Pinto_et_al_2007	17911159	SNP	array	esv35037,esv34607,esv34776,esv34299,esv34652,esv35048,esv34289,esv34753,esv34943	771	0	22	CFHR4,CFHR3,CFHR1	NA18503,NA18505,NA18526,NA18563,NA18611,NA18956,NA19003,NA19130,NA19131
chr1	196799601	196799690	chr1	196762018	197042447	CNV	gain	Pinto_et_al_2007	17911159	SNP	array	esv2750822,esv34978	M	771	5	0	F13B,CFHR4,CFHR5,CFHR2,CFHR3,CFHR1	NA11840,SPC_165
chr1	196799601	196799690	chr1	196747283	196907907	CNV	loss	Uddin_et_al_2014	25503493	SNP	array	esv3578357,esv3578359	M	873	0	2	CFHR4,CFHR3,CFH,CFHR1	400225CJ,401251WN
chr1	196799601	196799690	chr1	196764003	196932623	CNV	gain	Pinto_et_al_2007	17911159	SNP	array	esv2750825,esv2750823,esv2750824	M	771	8	0	CFHR4,CFHR3,CFHR1	BEC_438,BEC_594,SPC_143
chr1	196799706	196799860	chr1	196762018	196932623	CNV	loss	Pinto_et_al_2007	17911159	SNP	array	esv35037,esv34607,esv34776,esv34299,esv34652,esv35048,esv34289,esv34753,esv34943	771	0	22	CFHR4,CFHR3,CFHR1	NA18503,NA18505,NA18526,NA18563,NA18611,NA18956,NA19003,NA19130,NA19131
chr1	196799706	196799860	chr1	196762018	197042447	CNV	gain	Pinto_et_al_2007	17911159	SNP	array	esv2750822,esv34978	M	771	5	0	F13B,CFHR4,CFHR5,CFHR2,CFHR3,CFHR1	NA11840,SPC_165
chr1	196799706	196799860	chr1	196747283	196907907	CNV	loss	Uddin_et_al_2014	25503493	SNP	array	esv3578357,esv3578359	M	873	0	2	CFHR4,CFHR3,CFH,CFHR1	400225CJ,401251WN
chr1	196799706	196799860	chr1	196764003	196932623	CNV	gain	Pinto_et_al_2007	17911159	SNP	array	esv2750825,esv2750823,esv2750824	M	771	8	0	CFHR4,CFHR3,CFHR1	BEC_438,BEC_594,SPC_143
chr1	196800928	196801167	chr1	196762018	196932623	CNV	loss	Pinto_et_al_2007	17911159	SNP	array	esv35037,esv34607,esv34776,esv34299,esv34652,esv35048,esv34289,esv34753,esv34943	771	0	22	CFHR4,CFHR3,CFHR1	NA18503,NA18505,NA18526,NA18563,NA18611,NA18956,NA19003,NA19130,NA19131
chr1	196800928	196801167	chr1	196762018	197042447	CNV	gain	Pinto_et_al_2007	17911159	SNP	array	esv2750822,esv34978	M	771	5	0	F13B,CFHR4,CFHR5,CFHR2,CFHR3,CFHR1	NA11840,SPC_165
chr1	196800928	196801167	chr1	196747283	196907907	CNV	loss	Uddin_et_al_2014	25503493	SNP	array	esv3578357,esv3578359	M	873	0	2	CFHR4,CFHR3,CFH,CFHR1	400225CJ,401251WN
chr1	196800928	196801167	chr1	196764003	196932623	CNV	gain	Pinto_et_al_2007	17911159	SNP	array	esv2750825,esv2750823,esv2750824	M	771	8	0	CFHR4,CFHR3,CFHR1	BEC_438,BEC_594,SPC_143
chr1	196857327	196857426	chr1	196762018	196932623	CNV	loss	Pinto_et_al_2007	17911159	SNP	array	esv35037,esv34607,esv34776,esv34299,esv34652,esv35048,esv34289,esv34753,esv34943	771	0	22	CFHR4,CFHR3,CFHR1	NA18503,NA18505,NA18526,NA18563,NA18611,NA18956,NA19003,NA19130,NA19131
chr1	196857327	196857426	chr1	196762018	197042447	CNV	gain	Pinto_et_al_2007	17911159	SNP	array	esv2750822,esv34978	M	771	5	0	F13B,CFHR4,CFHR5,CFHR2,CFHR3,CFHR1	NA11840,SPC_165
chr1	196857327	196857426	chr1	196747283	196907907	CNV	loss	Uddin_et_al_2014	25503493	SNP	array	esv3578357,esv3578359	M	873	0	2	CFHR4,CFHR3,CFH,CFHR1	400225CJ,401251WN
chr1	196857327	196857426	chr1	196764003	196932623	CNV	gain	Pinto_et_al_2007	17911159	SNP	array	esv2750825,esv2750823,esv2750824	M	771	8	0	CFHR4,CFHR3,CFHR1	BEC_438,BEC_594,SPC_143
chr1	196871534	196871663	chr1	196762018	196932623	CNV	loss	Pinto_et_al_2007	17911159	SNP	array	esv35037,esv34607,esv34776,esv34299,esv34652,esv35048,esv34289,esv34753,esv34943	771	0	22	CFHR4,CFHR3,CFHR1	NA18503,NA18505,NA18526,NA18563,NA18611,NA18956,NA19003,NA19130,NA19131
chr1	196871534	196871663	chr1	196762018	197042447	CNV	gain	Pinto_et_al_2007	17911159	SNP	array	esv2750822,esv34978	M	771	5	0	F13B,CFHR4,CFHR5,CFHR2,CFHR3,CFHR1	NA11840,SPC_165
chr1	196871534	196871663	chr1	196747283	196907907	CNV	loss	Uddin_et_al_2014	25503493	SNP	array	esv3578357,esv3578359	M	873	0	2	CFHR4,CFHR3,CFH,CFHR1	400225CJ,401251WN
chr1	196871534	196871663	chr1	196764003	196932623	CNV	gain	Pinto_et_al_2007	17911159	SNP	array	esv2750825,esv2750823,esv2750824	M	771	8	0	CFHR4,CFHR3,CFHR1	BEC_438,BEC_594,SPC_143
chr1	196874233	196874369	chr1	196762018	196932623	CNV	loss	Pinto_et_al_2007	17911159	SNP	array	esv35037,esv34607,esv34776,esv34299,esv34652,esv35048,esv34289,esv34753,esv34943	771	0	22	CFHR4,CFHR3,CFHR1	NA18503,NA18505,NA18526,NA18563,NA18611,NA18956,NA19003,NA19130,NA19131
chr1	196874233	196874369	chr1	196762018	197042447	CNV	gain	Pinto_et_al_2007	17911159	SNP	array	esv2750822,esv34978	M	771	5	0	F13B,CFHR4,CFHR5,CFHR2,CFHR3,CFHR1	NA11840,SPC_165
chr1	196874233	196874369	chr1	196747283	196907907	CNV	loss	Uddin_et_al_2014	25503493	SNP	array	esv3578357,esv3578359	M	873	0	2	CFHR4,CFHR3,CFH,CFHR1	400225CJ,401251WN
chr1	196874233	196874369	chr1	196764003	196932623	CNV	gain	Pinto_et_al_2007	17911159	SNP	array	esv2750825,esv2750823,esv2750824	M	771	8	0	CFHR4,CFHR3,CFHR1	BEC_438,BEC_594,SPC_143
chr1	196874379	196874468	chr1	196762018	196932623	CNV	loss	Pinto_et_al_2007	17911159	SNP	array	esv35037,esv34607,esv34776,esv34299,esv34652,esv35048,esv34289,esv34753,esv34943	771	0	22	CFHR4,CFHR3,CFHR1	NA18503,NA18505,NA18526,NA18563,NA18611,NA18956,NA19003,NA19130,NA19131
chr1	196874379	196874468	chr1	196762018	197042447	CNV	gain	Pinto_et_al_2007	17911159	SNP	array	esv2750822,esv34978	M	771	5	0	F13B,CFHR4,CFHR5,CFHR2,CFHR3,CFHR1	NA11840,SPC_165
chr1	196874379	196874468	chr1	196747283	196907907	CNV	loss	Uddin_et_al_2014	25503493	SNP	array	esv3578357,esv3578359	M	873	0	2	CFHR4,CFHR3,CFH,CFHR1	400225CJ,401251WN
chr1	196874379	196874468	chr1	196764003	196932623	CNV	gain	Pinto_et_al_2007	17911159	SNP	array	esv2750825,esv2750823,esv2750824	M	771	8	0	CFHR4,CFHR3,CFHR1	BEC_438,BEC_594,SPC_143
chr1	196875951	196876040	chr1	196762018	196932623	CNV	loss	Pinto_et_al_2007	17911159	SNP	array	esv35037,esv34607,esv34776,esv34299,esv34652,esv35048,esv34289,esv34753,esv34943	771	0	22	CFHR4,CFHR3,CFHR1	NA18503,NA18505,NA18526,NA18563,NA18611,NA18956,NA19003,NA19130,NA19131
chr1	196875951	196876040	chr1	196762018	197042447	CNV	gain	Pinto_et_al_2007	17911159	SNP	array	esv2750822,esv34978	M	771	5	0	F13B,CFHR4,CFHR5,CFHR2,CFHR3,CFHR1	NA11840,SPC_165
chr1	196875951	196876040	chr1	196747283	196907907	CNV	loss	Uddin_et_al_2014	25503493	SNP	array	esv3578357,esv3578359	M	873	0	2	CFHR4,CFHR3,CFH,CFHR1	400225CJ,401251WN
chr1	196875951	196876040	chr1	196764003	196932623	CNV	gain	Pinto_et_al_2007	17911159	SNP	array	esv2750825,esv2750823,esv2750824	M	771	8	0	CFHR4,CFHR3,CFHR1	BEC_438,BEC_594,SPC_143
chr1	196876102	196876231	chr1	196762018	196932623	CNV	loss	Pinto_et_al_2007	17911159	SNP	array	esv35037,esv34607,esv34776,esv34299,esv34652,esv35048,esv34289,esv34753,esv34943	771	0	22	CFHR4,CFHR3,CFHR1	NA18503,NA18505,NA18526,NA18563,NA18611,NA18956,NA19003,NA19130,NA19131
chr1	196876102	196876231	chr1	196762018	197042447	CNV	gain	Pinto_et_al_2007	17911159	SNP	array	esv2750822,esv34978	M	771	5	0	F13B,CFHR4,CFHR5,CFHR2,CFHR3,CFHR1	NA11840,SPC_165
chr1	196876102	196876231	chr1	196747283	196907907	CNV	loss	Uddin_et_al_2014	25503493	SNP	array	esv3578357,esv3578359	M	873	0	2	CFHR4,CFHR3,CFH,CFHR1	400225CJ,401251WN
chr1	196876102	196876231	chr1	196764003	196932623	CNV	gain	Pinto_et_al_2007	17911159	SNP	array	esv2750825,esv2750823,esv2750824	M	771	8	0	CFHR4,CFHR3,CFHR1	BEC_438,BEC_594,SPC_143
chr1	196876560	196876686	chr1	196762018	196932623	CNV	loss	Pinto_et_al_2007	17911159	SNP	array	esv35037,esv34607,esv34776,esv34299,esv34652,esv35048,esv34289,esv34753,esv34943	771	0	22	CFHR4,CFHR3,CFHR1	NA18503,NA18505,NA18526,NA18563,NA18611,NA18956,NA19003,NA19130,NA19131
chr1	196876560	196876686	chr1	196762018	197042447	CNV	gain	Pinto_et_al_2007	17911159	SNP	array	esv2750822,esv34978	M	771	5	0	F13B,CFHR4,CFHR5,CFHR2,CFHR3,CFHR1	NA11840,SPC_165
chr1	196876560	196876686	chr1	196747283	196907907	CNV	loss	Uddin_et_al_2014	25503493	SNP	array	esv3578357,esv3578359	M	873	0	2	CFHR4,CFHR3,CFH,CFHR1	400225CJ,401251WN
chr1	196876560	196876686	chr1	196764003	196932623	CNV	gain	Pinto_et_al_2007	17911159	SNP	array	esv2750825,esv2750823,esv2750824	M	771	8	0	CFHR4,CFHR3,CFHR1	BEC_438,BEC_594,SPC_143
chr1	196879397	196879526	chr1	196762018	196932623	CNV	loss	Pinto_et_al_2007	17911159	SNP	array	esv35037,esv34607,esv34776,esv34299,esv34652,esv35048,esv34289,esv34753,esv34943	771	0	22	CFHR4,CFHR3,CFHR1	NA18503,NA18505,NA18526,NA18563,NA18611,NA18956,NA19003,NA19130,NA19131
chr1	196879397	196879526	chr1	196762018	197042447	CNV	gain	Pinto_et_al_2007	17911159	SNP	array	esv2750822,esv34978	M	771	5	0	F13B,CFHR4,CFHR5,CFHR2,CFHR3,CFHR1	NA11840,SPC_165
chr1	196879397	196879526	chr1	196747283	196907907	CNV	loss	Uddin_et_al_2014	25503493	SNP	array	esv3578357,esv3578359	M	873	0	2	CFHR4,CFHR3,CFH,CFHR1	400225CJ,401251WN
chr1	196879397	196879526	chr1	196764003	196932623	CNV	gain	Pinto_et_al_2007	17911159	SNP	array	esv2750825,esv2750823,esv2750824	M	771	8	0	CFHR4,CFHR3,CFHR1	BEC_438,BEC_594,SPC_143
chr1	196881865	196882003	chr1	196762018	196932623	CNV	loss	Pinto_et_al_2007	17911159	SNP	array	esv35037,esv34607,esv34776,esv34299,esv34652,esv35048,esv34289,esv34753,esv34943	771	0	22	CFHR4,CFHR3,CFHR1	NA18503,NA18505,NA18526,NA18563,NA18611,NA18956,NA19003,NA19130,NA19131
chr1	196881865	196882003	chr1	196762018	197042447	CNV	gain	Pinto_et_al_2007	17911159	SNP	array	esv2750822,esv34978	M	771	5	0	F13B,CFHR4,CFHR5,CFHR2,CFHR3,CFHR1	NA11840,SPC_165
chr1	196881865	196882003	chr1	196747283	196907907	CNV	loss	Uddin_et_al_2014	25503493	SNP	array	esv3578357,esv3578359	M	873	0	2	CFHR4,CFHR3,CFH,CFHR1	400225CJ,401251WN
chr1	196881865	196882003	chr1	196764003	196932623	CNV	gain	Pinto_et_al_2007	17911159	SNP	array	esv2750825,esv2750823,esv2750824	M	771	8	0	CFHR4,CFHR3,CFHR1	BEC_438,BEC_594,SPC_143
chr1	196882011	196882100	chr1	196762018	196932623	CNV	loss	Pinto_et_al_2007	17911159	SNP	array	esv35037,esv34607,esv34776,esv34299,esv34652,esv35048,esv34289,esv34753,esv34943	771	0	22	CFHR4,CFHR3,CFHR1	NA18503,NA18505,NA18526,NA18563,NA18611,NA18956,NA19003,NA19130,NA19131
chr1	196882011	196882100	chr1	196762018	197042447	CNV	gain	Pinto_et_al_2007	17911159	SNP	array	esv2750822,esv34978	M	771	5	0	F13B,CFHR4,CFHR5,CFHR2,CFHR3,CFHR1	NA11840,SPC_165
chr1	196882011	196882100	chr1	196747283	196907907	CNV	loss	Uddin_et_al_2014	25503493	SNP	array	esv3578357,esv3578359	M	873	0	2	CFHR4,CFHR3,CFH,CFHR1	400225CJ,401251WN
chr1	196882011	196882100	chr1	196764003	196932623	CNV	gain	Pinto_et_al_2007	17911159	SNP	array	esv2750825,esv2750823,esv2750824	M	771	8	0	CFHR4,CFHR3,CFHR1	BEC_438,BEC_594,SPC_143
chr1	196883585	196883737	chr1	196762018	196932623	CNV	loss	Pinto_et_al_2007	17911159	SNP	array	esv35037,esv34607,esv34776,esv34299,esv34652,esv35048,esv34289,esv34753,esv34943	771	0	22	CFHR4,CFHR3,CFHR1	NA18503,NA18505,NA18526,NA18563,NA18611,NA18956,NA19003,NA19130,NA19131
chr1	196883585	196883737	chr1	196762018	197042447	CNV	gain	Pinto_et_al_2007	17911159	SNP	array	esv2750822,esv34978	M	771	5	0	F13B,CFHR4,CFHR5,CFHR2,CFHR3,CFHR1	NA11840,SPC_165
chr1	196883585	196883737	chr1	196747283	196907907	CNV	loss	Uddin_et_al_2014	25503493	SNP	array	esv3578357,esv3578359	M	873	0	2	CFHR4,CFHR3,CFH,CFHR1	400225CJ,401251WN
chr1	196883585	196883737	chr1	196764003	196932623	CNV	gain	Pinto_et_al_2007	17911159	SNP	array	esv2750825,esv2750823,esv2750824	M	771	8	0	CFHR4,CFHR3,CFHR1	BEC_438,BEC_594,SPC_143
chr1	196883753	196883842	chr1	196762018	196932623	CNV	loss	Pinto_et_al_2007	17911159	SNP	array	esv35037,esv34607,esv34776,esv34299,esv34652,esv35048,esv34289,esv34753,esv34943	771	0	22	CFHR4,CFHR3,CFHR1	NA18503,NA18505,NA18526,NA18563,NA18611,NA18956,NA19003,NA19130,NA19131
chr1	196883753	196883842	chr1	196762018	197042447	CNV	gain	Pinto_et_al_2007	17911159	SNP	array	esv2750822,esv34978	M	771	5	0	F13B,CFHR4,CFHR5,CFHR2,CFHR3,CFHR1	NA11840,SPC_165
chr1	196883753	196883842	chr1	196747283	196907907	CNV	loss	Uddin_et_al_2014	25503493	SNP	array	esv3578357,esv3578359	M	873	0	2	CFHR4,CFHR3,CFH,CFHR1	400225CJ,401251WN
chr1	196883753	196883842	chr1	196764003	196932623	CNV	gain	Pinto_et_al_2007	17911159	SNP	array	esv2750825,esv2750823,esv2750824	M	771	8	0	CFHR4,CFHR3,CFHR1	BEC_438,BEC_594,SPC_143
chr1	196884077	196884316	chr1	196762018	196932623	CNV	loss	Pinto_et_al_2007	17911159	SNP	array	esv35037,esv34607,esv34776,esv34299,esv34652,esv35048,esv34289,esv34753,esv34943	771	0	22	CFHR4,CFHR3,CFHR1	NA18503,NA18505,NA18526,NA18563,NA18611,NA18956,NA19003,NA19130,NA19131
chr1	196884077	196884316	chr1	196762018	197042447	CNV	gain	Pinto_et_al_2007	17911159	SNP	array	esv2750822,esv34978	M	771	5	0	F13B,CFHR4,CFHR5,CFHR2,CFHR3,CFHR1	NA11840,SPC_165
chr1	196884077	196884316	chr1	196747283	196907907	CNV	loss	Uddin_et_al_2014	25503493	SNP	array	esv3578357,esv3578359	M	873	0	2	CFHR4,CFHR3,CFH,CFHR1	400225CJ,401251WN
chr1	196884077	196884316	chr1	196764003	196932623	CNV	gain	Pinto_et_al_2007	17911159	SNP	array	esv2750825,esv2750823,esv2750824	M	771	8	0	CFHR4,CFHR3,CFHR1	BEC_438,BEC_594,SPC_143
chr1	196887266	196887395	chr1	196762018	196932623	CNV	loss	Pinto_et_al_2007	17911159	SNP	array	esv35037,esv34607,esv34776,esv34299,esv34652,esv35048,esv34289,esv34753,esv34943	771	0	22	CFHR4,CFHR3,CFHR1	NA18503,NA18505,NA18526,NA18563,NA18611,NA18956,NA19003,NA19130,NA19131
chr1	196887266	196887395	chr1	196762018	197042447	CNV	gain	Pinto_et_al_2007	17911159	SNP	array	esv2750822,esv34978	M	771	5	0	F13B,CFHR4,CFHR5,CFHR2,CFHR3,CFHR1	NA11840,SPC_165
chr1	196887266	196887395	chr1	196747283	196907907	CNV	loss	Uddin_et_al_2014	25503493	SNP	array	esv3578357,esv3578359	M	873	0	2	CFHR4,CFHR3,CFH,CFHR1	400225CJ,401251WN
chr1	196887266	196887395	chr1	196764003	196932623	CNV	gain	Pinto_et_al_2007	17911159	SNP	array	esv2750825,esv2750823,esv2750824	M	771	8	0	CFHR4,CFHR3,CFHR1	BEC_438,BEC_594,SPC_143
chr1	196887470	196887584	chr1	196762018	196932623	CNV	loss	Pinto_et_al_2007	17911159	SNP	array	esv35037,esv34607,esv34776,esv34299,esv34652,esv35048,esv34289,esv34753,esv34943	771	0	22	CFHR4,CFHR3,CFHR1	NA18503,NA18505,NA18526,NA18563,NA18611,NA18956,NA19003,NA19130,NA19131
chr1	196887470	196887584	chr1	196762018	197042447	CNV	gain	Pinto_et_al_2007	17911159	SNP	array	esv2750822,esv34978	M	771	5	0	F13B,CFHR4,CFHR5,CFHR2,CFHR3,CFHR1	NA11840,SPC_165
chr1	196887470	196887584	chr1	196747283	196907907	CNV	loss	Uddin_et_al_2014	25503493	SNP	array	esv3578357,esv3578359	M	873	0	2	CFHR4,CFHR3,CFH,CFHR1	400225CJ,401251WN
chr1	196887470	196887584	chr1	196764003	196932623	CNV	gain	Pinto_et_al_2007	17911159	SNP	array	esv2750825,esv2750823,esv2750824	M	771	8	0	CFHR4,CFHR3,CFHR1	BEC_438,BEC_594,SPC_143
chr1	196912958	196913087	chr1	196762018	196932623	CNV	loss	Pinto_et_al_2007	17911159	SNP	array	esv35037,esv34607,esv34776,esv34299,esv34652,esv35048,esv34289,esv34753,esv34943	771	0	22	CFHR4,CFHR3,CFHR1	NA18503,NA18505,NA18526,NA18563,NA18611,NA18956,NA19003,NA19130,NA19131
chr1	196912958	196913087	chr1	196762018	197042447	CNV	gain	Pinto_et_al_2007	17911159	SNP	array	esv2750822,esv34978	M	771	5	0	F13B,CFHR4,CFHR5,CFHR2,CFHR3,CFHR1	NA11840,SPC_165
chr1	196912958	196913087	chr1	196764003	196932623	CNV	gain	Pinto_et_al_2007	17911159	SNP	array	esv2750825,esv2750823,esv2750824	M	771	8	0	CFHR4,CFHR3,CFHR1	BEC_438,BEC_594,SPC_143
chr1	196918544	196918696	chr1	196762018	196932623	CNV	loss	Pinto_et_al_2007	17911159	SNP	array	esv35037,esv34607,esv34776,esv34299,esv34652,esv35048,esv34289,esv34753,esv34943	771	0	22	CFHR4,CFHR3,CFHR1	NA18503,NA18505,NA18526,NA18563,NA18611,NA18956,NA19003,NA19130,NA19131
chr1	196918544	196918696	chr1	196762018	197042447	CNV	gain	Pinto_et_al_2007	17911159	SNP	array	esv2750822,esv34978	M	771	5	0	F13B,CFHR4,CFHR5,CFHR2,CFHR3,CFHR1	NA11840,SPC_165
chr1	196918544	196918696	chr1	196764003	196932623	CNV	gain	Pinto_et_al_2007	17911159	SNP	array	esv2750825,esv2750823,esv2750824	M	771	8	0	CFHR4,CFHR3,CFHR1	BEC_438,BEC_594,SPC_143
chr1	196918704	196918793	chr1	196762018	196932623	CNV	loss	Pinto_et_al_2007	17911159	SNP	array	esv35037,esv34607,esv34776,esv34299,esv34652,esv35048,esv34289,esv34753,esv34943	771	0	22	CFHR4,CFHR3,CFHR1	NA18503,NA18505,NA18526,NA18563,NA18611,NA18956,NA19003,NA19130,NA19131
chr1	196918704	196918793	chr1	196762018	197042447	CNV	gain	Pinto_et_al_2007	17911159	SNP	array	esv2750822,esv34978	M	771	5	0	F13B,CFHR4,CFHR5,CFHR2,CFHR3,CFHR1	NA11840,SPC_165
chr1	196918704	196918793	chr1	196764003	196932623	CNV	gain	Pinto_et_al_2007	17911159	SNP	array	esv2750825,esv2750823,esv2750824	M	771	8	0	CFHR4,CFHR3,CFHR1	BEC_438,BEC_594,SPC_143
chr1	196920093	196920222	chr1	196762018	196932623	CNV	loss	Pinto_et_al_2007	17911159	SNP	array	esv35037,esv34607,esv34776,esv34299,esv34652,esv35048,esv34289,esv34753,esv34943	771	0	22	CFHR4,CFHR3,CFHR1	NA18503,NA18505,NA18526,NA18563,NA18611,NA18956,NA19003,NA19130,NA19131
chr1	196920093	196920222	chr1	196762018	197042447	CNV	gain	Pinto_et_al_2007	17911159	SNP	array	esv2750822,esv34978	M	771	5	0	F13B,CFHR4,CFHR5,CFHR2,CFHR3,CFHR1	NA11840,SPC_165
chr1	196920093	196920222	chr1	196764003	196932623	CNV	gain	Pinto_et_al_2007	17911159	SNP	array	esv2750825,esv2750823,esv2750824	M	771	8	0	CFHR4,CFHR3,CFHR1	BEC_438,BEC_594,SPC_143
chr1	196926972	196927061	chr1	196762018	196932623	CNV	loss	Pinto_et_al_2007	17911159	SNP	array	esv35037,esv34607,esv34776,esv34299,esv34652,esv35048,esv34289,esv34753,esv34943	771	0	22	CFHR4,CFHR3,CFHR1	NA18503,NA18505,NA18526,NA18563,NA18611,NA18956,NA19003,NA19130,NA19131
chr1	196926972	196927061	chr1	196762018	197042447	CNV	gain	Pinto_et_al_2007	17911159	SNP	array	esv2750822,esv34978	M	771	5	0	F13B,CFHR4,CFHR5,CFHR2,CFHR3,CFHR1	NA11840,SPC_165
chr1	196926972	196927061	chr1	196764003	196932623	CNV	gain	Pinto_et_al_2007	17911159	SNP	array	esv2750825,esv2750823,esv2750824	M	771	8	0	CFHR4,CFHR3,CFHR1	BEC_438,BEC_594,SPC_143
chr1	196927063	196927228	chr1	196762018	196932623	CNV	loss	Pinto_et_al_2007	17911159	SNP	array	esv35037,esv34607,esv34776,esv34299,esv34652,esv35048,esv34289,esv34753,esv34943	771	0	22	CFHR4,CFHR3,CFHR1	NA18503,NA18505,NA18526,NA18563,NA18611,NA18956,NA19003,NA19130,NA19131
chr1	196927063	196927228	chr1	196762018	197042447	CNV	gain	Pinto_et_al_2007	17911159	SNP	array	esv2750822,esv34978	M	771	5	0	F13B,CFHR4,CFHR5,CFHR2,CFHR3,CFHR1	NA11840,SPC_165
chr1	196927063	196927228	chr1	196764003	196932623	CNV	gain	Pinto_et_al_2007	17911159	SNP	array	esv2750825,esv2750823,esv2750824	M	771	8	0	CFHR4,CFHR3,CFHR1	BEC_438,BEC_594,SPC_143
chr1	196928065	196928245	chr1	196762018	196932623	CNV	loss	Pinto_et_al_2007	17911159	SNP	array	esv35037,esv34607,esv34776,esv34299,esv34652,esv35048,esv34289,esv34753,esv34943	771	0	22	CFHR4,CFHR3,CFHR1	NA18503,NA18505,NA18526,NA18563,NA18611,NA18956,NA19003,NA19130,NA19131
chr1	196928065	196928245	chr1	196762018	197042447	CNV	gain	Pinto_et_al_2007	17911159	SNP	array	esv2750822,esv34978	M	771	5	0	F13B,CFHR4,CFHR5,CFHR2,CFHR3,CFHR1	NA11840,SPC_165
chr1	196928065	196928245	chr1	196764003	196932623	CNV	gain	Pinto_et_al_2007	17911159	SNP	array	esv2750825,esv2750823,esv2750824	M	771	8	0	CFHR4,CFHR3,CFHR1	BEC_438,BEC_594,SPC_143
chr1	196946739	196946918	chr1	196762018	197042447	CNV	gain	Pinto_et_al_2007	17911159	SNP	array	esv2750822,esv34978	M	771	5	0	F13B,CFHR4,CFHR5,CFHR2,CFHR3,CFHR1	NA11840,SPC_165
chr1	196951960	196952089	chr1	196762018	197042447	CNV	gain	Pinto_et_al_2007	17911159	SNP	array	esv2750822,esv34978	M	771	5	0	F13B,CFHR4,CFHR5,CFHR2,CFHR3,CFHR1	NA11840,SPC_165
chr1	196952160	196952317	chr1	196762018	197042447	CNV	gain	Pinto_et_al_2007	17911159	SNP	array	esv2750822,esv34978	M	771	5	0	F13B,CFHR4,CFHR5,CFHR2,CFHR3,CFHR1	NA11840,SPC_165
chr1	196953182	196953302	chr1	196762018	197042447	CNV	gain	Pinto_et_al_2007	17911159	SNP	array	esv2750822,esv34978	M	771	5	0	F13B,CFHR4,CFHR5,CFHR2,CFHR3,CFHR1	NA11840,SPC_165
chr1	196963211	196963392	chr1	196762018	197042447	CNV	gain	Pinto_et_al_2007	17911159	SNP	array	esv2750822,esv34978	M	771	5	0	F13B,CFHR4,CFHR5,CFHR2,CFHR3,CFHR1	NA11840,SPC_165
chr1	196964837	196965087	chr1	196762018	197042447	CNV	gain	Pinto_et_al_2007	17911159	SNP	array	esv2750822,esv34978	M	771	5	0	F13B,CFHR4,CFHR5,CFHR2,CFHR3,CFHR1	NA11840,SPC_165
chr1	196965090	196965347	chr1	196762018	197042447	CNV	gain	Pinto_et_al_2007	17911159	SNP	array	esv2750822,esv34978	M	771	5	0	F13B,CFHR4,CFHR5,CFHR2,CFHR3,CFHR1	NA11840,SPC_165
chr1	196967304	196967471	chr1	196762018	197042447	CNV	gain	Pinto_et_al_2007	17911159	SNP	array	esv2750822,esv34978	M	771	5	0	F13B,CFHR4,CFHR5,CFHR2,CFHR3,CFHR1	NA11840,SPC_165
chr1	196971542	196971661	chr1	196762018	197042447	CNV	gain	Pinto_et_al_2007	17911159	SNP	array	esv2750822,esv34978	M	771	5	0	F13B,CFHR4,CFHR5,CFHR2,CFHR3,CFHR1	NA11840,SPC_165
chr1	196971666	196971785	chr1	196762018	197042447	CNV	gain	Pinto_et_al_2007	17911159	SNP	array	esv2750822,esv34978	M	771	5	0	F13B,CFHR4,CFHR5,CFHR2,CFHR3,CFHR1	NA11840,SPC_165
chr1	196973790	196973989	chr1	196762018	197042447	CNV	gain	Pinto_et_al_2007	17911159	SNP	array	esv2750822,esv34978	M	771	5	0	F13B,CFHR4,CFHR5,CFHR2,CFHR3,CFHR1	NA11840,SPC_165
chr1	196977653	196977821	chr1	196762018	197042447	CNV	gain	Pinto_et_al_2007	17911159	SNP	array	esv2750822,esv34978	M	771	5	0	F13B,CFHR4,CFHR5,CFHR2,CFHR3,CFHR1	NA11840,SPC_165
chr1	197008476	197008651	chr1	196762018	197042447	CNV	gain	Pinto_et_al_2007	17911159	SNP	array	esv2750822,esv34978	M	771	5	0	F13B,CFHR4,CFHR5,CFHR2,CFHR3,CFHR1	NA11840,SPC_165
chr1	197009683	197009881	chr1	196762018	197042447	CNV	gain	Pinto_et_al_2007	17911159	SNP	array	esv2750822,esv34978	M	771	5	0	F13B,CFHR4,CFHR5,CFHR2,CFHR3,CFHR1	NA11840,SPC_165
chr1	197019831	197020014	chr1	196762018	197042447	CNV	gain	Pinto_et_al_2007	17911159	SNP	array	esv2750822,esv34978	M	771	5	0	F13B,CFHR4,CFHR5,CFHR2,CFHR3,CFHR1	NA11840,SPC_165
chr1	197021738	197021913	chr1	196762018	197042447	CNV	gain	Pinto_et_al_2007	17911159	SNP	array	esv2750822,esv34978	M	771	5	0	F13B,CFHR4,CFHR5,CFHR2,CFHR3,CFHR1	NA11840,SPC_165
chr1	197024844	197025020	chr1	196762018	197042447	CNV	gain	Pinto_et_al_2007	17911159	SNP	array	esv2750822,esv34978	M	771	5	0	F13B,CFHR4,CFHR5,CFHR2,CFHR3,CFHR1	NA11840,SPC_165
chr1	197026127	197026582	chr1	196762018	197042447	CNV	gain	Pinto_et_al_2007	17911159	SNP	array	esv2750822,esv34978	M	771	5	0	F13B,CFHR4,CFHR5,CFHR2,CFHR3,CFHR1	NA11840,SPC_165
chr1	197029424	197029626	chr1	196762018	197042447	CNV	gain	Pinto_et_al_2007	17911159	SNP	array	esv2750822,esv34978	M	771	5	0	F13B,CFHR4,CFHR5,CFHR2,CFHR3,CFHR1	NA11840,SPC_165
chr1	197029994	197030167	chr1	196762018	197042447	CNV	gain	Pinto_et_al_2007	17911159	SNP	array	esv2750822,esv34978	M	771	5	0	F13B,CFHR4,CFHR5,CFHR2,CFHR3,CFHR1	NA11840,SPC_165
chr1	197030897	197031086	chr1	196762018	197042447	CNV	gain	Pinto_et_al_2007	17911159	SNP	array	esv2750822,esv34978	M	771	5	0	F13B,CFHR4,CFHR5,CFHR2,CFHR3,CFHR1	NA11840,SPC_165
chr1	197031948	197032131	chr1	196762018	197042447	CNV	gain	Pinto_et_al_2007	17911159	SNP	array	esv2750822,esv34978	M	771	5	0	F13B,CFHR4,CFHR5,CFHR2,CFHR3,CFHR1	NA11840,SPC_165
chr1	197036278	197036443	chr1	196762018	197042447	CNV	gain	Pinto_et_al_2007	17911159	SNP	array	esv2750822,esv34978	M	771	5	0	F13B,CFHR4,CFHR5,CFHR2,CFHR3,CFHR1	NA11840,SPC_165
chr1	201709090	201709267	chr1	201707431	201721391	CNV	loss	Uddin_et_al_2014	25503493	SNP	array	esv3578373,esv3578375,esv3578374	M	873	0	30	MIR5191,NAV1,IPO9-AS1	400191MP,400265LK,400291VJ,400316SL,400325BE,400337HG,400362TV,400507VD,400929MM,401016IT,401112LG,401177SL,401200BD,401258PC,401262RR,401334DH,401454CD,401457WK,401487FW,401490TL,401498HH,401580CA,401706BJ,401746WW,401785MJ,401845MJ,401873BK,401882CR,401889FR,401952UH
chr1	207520340	207520459	chr1	207518787	207575509	CNV	gain	Uddin_et_al_2014	25503493	SNP	array	esv3575549,esv3575560,esv3575494,esv3575571,esv3575538,esv3575584,esv3575527,esv3575483,esv3575516,esv3575505	M	873	10	0	CR1	400050RL,400094RS,400136DM,400248JO,400337HG,400458LS,400645KM,400926LJ,401182OC,401762SD
chr1	207520464	207520583	chr1	207518787	207575509	CNV	gain	Uddin_et_al_2014	25503493	SNP	array	esv3575549,esv3575560,esv3575494,esv3575571,esv3575538,esv3575584,esv3575527,esv3575483,esv3575516,esv3575505	M	873	10	0	CR1	400050RL,400094RS,400136DM,400248JO,400337HG,400458LS,400645KM,400926LJ,401182OC,401762SD
chr1	207520867	207520966	chr1	207518787	207575509	CNV	gain	Uddin_et_al_2014	25503493	SNP	array	esv3575549,esv3575560,esv3575494,esv3575571,esv3575538,esv3575584,esv3575527,esv3575483,esv3575516,esv3575505	M	873	10	0	CR1	400050RL,400094RS,400136DM,400248JO,400337HG,400458LS,400645KM,400926LJ,401182OC,401762SD
chr1	207523377	207523471	chr1	207518787	207575509	CNV	gain	Uddin_et_al_2014	25503493	SNP	array	esv3575549,esv3575560,esv3575494,esv3575571,esv3575538,esv3575584,esv3575527,esv3575483,esv3575516,esv3575505	M	873	10	0	CR1	400050RL,400094RS,400136DM,400248JO,400337HG,400458LS,400645KM,400926LJ,401182OC,401762SD
chr1	207527323	207527496	chr1	207518787	207575509	CNV	gain	Uddin_et_al_2014	25503493	SNP	array	esv3575549,esv3575560,esv3575494,esv3575571,esv3575538,esv3575584,esv3575527,esv3575483,esv3575516,esv3575505	M	873	10	0	CR1	400050RL,400094RS,400136DM,400248JO,400337HG,400458LS,400645KM,400926LJ,401182OC,401762SD
chr1	207527323	207527496	chr1	207524412	207573464	CNV	loss	Uddin_et_al_2014	25503493	SNP	array	esv3578395,esv3578392,esv3578393	M	873	0	5	CR1	400554WB,401563TK,401922MW,401924ST,402062KR
chr1	207527323	207527496	chr1	207526356	207567725	CNV	deletion	Dogan_et_al_2014	24416366	Sequencing	nsv952684,nsv958066	M	1	0	1	CR1	BILGI_BIOE
chr1	207532882	207533010	chr1	207518787	207575509	CNV	gain	Uddin_et_al_2014	25503493	SNP	array	esv3575549,esv3575560,esv3575494,esv3575571,esv3575538,esv3575584,esv3575527,esv3575483,esv3575516,esv3575505	M	873	10	0	CR1	400050RL,400094RS,400136DM,400248JO,400337HG,400458LS,400645KM,400926LJ,401182OC,401762SD
chr1	207532882	207533010	chr1	207524412	207573464	CNV	loss	Uddin_et_al_2014	25503493	SNP	array	esv3578395,esv3578392,esv3578393	M	873	0	5	CR1	400554WB,401563TK,401922MW,401924ST,402062KR
chr1	207532882	207533010	chr1	207526356	207567725	CNV	deletion	Dogan_et_al_2014	24416366	Sequencing	nsv952684,nsv958066	M	1	0	1	CR1	BILGI_BIOE
chr1	208252582	208252701	chr1	208252363	208281834	CNV	gain	Pinto_et_al_2007	17911159	SNP	array	esv2750826,esv2750827	M	771	5	0	-	BEC_494,BEC_520
chr1	208252703	208252822	chr1	208252363	208281834	CNV	gain	Pinto_et_al_2007	17911159	SNP	array	esv2750826,esv2750827	M	771	5	0	-	BEC_494,BEC_520
chr1	208255683	208255859	chr1	208252363	208281834	CNV	gain	Pinto_et_al_2007	17911159	SNP	array	esv2750826,esv2750827	M	771	5	0	-	BEC_494,BEC_520
chr1	208257782	208257973	chr1	208252363	208281834	CNV	gain	Pinto_et_al_2007	17911159	SNP	array	esv2750826,esv2750827	M	771	5	0	-	BEC_494,BEC_520
chr1	208266107	208266344	chr1	208252363	208281834	CNV	gain	Pinto_et_al_2007	17911159	SNP	array	esv2750826,esv2750827	M	771	5	0	-	BEC_494,BEC_520
chr1	208269315	208269510	chr1	208252363	208281834	CNV	gain	Pinto_et_al_2007	17911159	SNP	array	esv2750826,esv2750827	M	771	5	0	-	BEC_494,BEC_520
chr1	208270029	208270148	chr1	208252363	208281834	CNV	gain	Pinto_et_al_2007	17911159	SNP	array	esv2750826,esv2750827	M	771	5	0	-	BEC_494,BEC_520
chr1	208270151	208270270	chr1	208252363	208281834	CNV	gain	Pinto_et_al_2007	17911159	SNP	array	esv2750826,esv2750827	M	771	5	0	-	BEC_494,BEC_520
chr1	208272092	208272299	chr1	208252363	208281834	CNV	gain	Pinto_et_al_2007	17911159	SNP	array	esv2750826,esv2750827	M	771	5	0	-	BEC_494,BEC_520
chr1	208276382	208276587	chr1	208252363	208281834	CNV	gain	Pinto_et_al_2007	17911159	SNP	array	esv2750826,esv2750827	M	771	5	0	-	BEC_494,BEC_520
chr1	209801372	209801599	chr1	209801098	209804134	CNV	loss	Uddin_et_al_2014	25503493	SNP	array	esv3578406,esv3578403,esv3578404	M	873	0	13	IRF6	400123WN,400270BD,400277LM,400571WV,400631SJ,400871CM,401085LA,401299ST,401314MK,401434VN,401606CG,401730MS,401881TJ
chr1	209803014	209803244	chr1	209801098	209804134	CNV	loss	Uddin_et_al_2014	25503493	SNP	array	esv3578406,esv3578403,esv3578404	M	873	0	13	IRF6	400123WN,400270BD,400277LM,400571WV,400631SJ,400871CM,401085LA,401299ST,401314MK,401434VN,401606CG,401730MS,401881TJ
chr1	209803836	209804040	chr1	209801098	209804134	CNV	loss	Uddin_et_al_2014	25503493	SNP	array	esv3578406,esv3578403,esv3578404	M	873	0	13	IRF6	400123WN,400270BD,400277LM,400571WV,400631SJ,400871CM,401085LA,401299ST,401314MK,401434VN,401606CG,401730MS,401881TJ
chr1	224415302	224415512	chr1	224405182	224417476	CNV	loss	Uddin_et_al_2014	25503493	SNP	array	esv3578455,esv3578456	M	873	0	8	WDR26	400068PW,400319HT,400508RD,400743LS,401165SB,401706BJ,401785MJ,401795SP
chr1	229676445	229676565	chr1	229675409	229685993	CNV	loss	Uddin_et_al_2014	25503493	SNP	array	esv3578461,esv3578463,esv3578459,esv3578462	M	873	0	27	-	400007RG,400061DE,400136DM,400164SS,400241CP,400265LK,400298ME,400413FJ,400455SJ,400582WS,400674CA,400978JG,401146US,401162TM,401210PB,401263HS,401281BP,401292ER,401334DH,401365DJ,401503MJ,401566DD,401698SB,401791FG,401841OB,401857VG,401979TB
chr1	229678052	229678173	chr1	229676636	229680635	CNV	loss	Park_et_al_2010	20364138	Oligo	aCGH	nsv827164,nsv827153,nsv827175,nsv827142	M	31	0	18	-	AK10,AK12,AK2,AK20,AK4,AK6,NA18526,NA18542,NA18552,NA18564,NA18566,NA18570,NA18947,NA18951,NA18969,NA18972,NA18973,NA18999
chr1	229678052	229678173	chr1	229675409	229685993	CNV	loss	Uddin_et_al_2014	25503493	SNP	array	esv3578461,esv3578463,esv3578459,esv3578462	M	873	0	27	-	400007RG,400061DE,400136DM,400164SS,400241CP,400265LK,400298ME,400413FJ,400455SJ,400582WS,400674CA,400978JG,401146US,401162TM,401210PB,401263HS,401281BP,401292ER,401334DH,401365DJ,401503MJ,401566DD,401698SB,401791FG,401841OB,401857VG,401979TB
chr1	229683330	229683485	chr1	229675409	229685993	CNV	loss	Uddin_et_al_2014	25503493	SNP	array	esv3578461,esv3578463,esv3578459,esv3578462	M	873	0	27	-	400007RG,400061DE,400136DM,400164SS,400241CP,400265LK,400298ME,400413FJ,400455SJ,400582WS,400674CA,400978JG,401146US,401162TM,401210PB,401263HS,401281BP,401292ER,401334DH,401365DJ,401503MJ,401566DD,401698SB,401791FG,401841OB,401857VG,401979TB
chr1	229684961	229685050	chr1	229675409	229685993	CNV	loss	Uddin_et_al_2014	25503493	SNP	array	esv3578461,esv3578463,esv3578459,esv3578462	M	873	0	27	-	400007RG,400061DE,400136DM,400164SS,400241CP,400265LK,400298ME,400413FJ,400455SJ,400582WS,400674CA,400978JG,401146US,401162TM,401210PB,401263HS,401281BP,401292ER,401334DH,401365DJ,401503MJ,401566DD,401698SB,401791FG,401841OB,401857VG,401979TB
chr1	229685066	229685220	chr1	229675409	229685993	CNV	loss	Uddin_et_al_2014	25503493	SNP	array	esv3578461,esv3578463,esv3578459,esv3578462	M	873	0	27	-	400007RG,400061DE,400136DM,400164SS,400241CP,400265LK,400298ME,400413FJ,400455SJ,400582WS,400674CA,400978JG,401146US,401162TM,401210PB,401263HS,401281BP,401292ER,401334DH,401365DJ,401503MJ,401566DD,401698SB,401791FG,401841OB,401857VG,401979TB
chr1	231401000	231401119	chr1	231400194	231403649	CNV	loss	Uddin_et_al_2014	25503493	SNP	array	esv3578468,esv3578467	M	873	0	2	EGLN1	400360SM,401786WD
chr1	231401121	231401240	chr1	231400194	231403649	CNV	loss	Uddin_et_al_2014	25503493	SNP	array	esv3578468,esv3578467	M	873	0	2	EGLN1	400360SM,401786WD
chr1	231401407	231401585	chr1	231400194	231403649	CNV	loss	Uddin_et_al_2014	25503493	SNP	array	esv3578468,esv3578467	M	873	0	2	EGLN1	400360SM,401786WD
chr1	231401806	231402192	chr1	231400194	231403649	CNV	loss	Uddin_et_al_2014	25503493	SNP	array	esv3578468,esv3578467	M	873	0	2	EGLN1	400360SM,401786WD
chr1	231403483	231403695	chr1	231400194	231403649	CNV	loss	Uddin_et_al_2014	25503493	SNP	array	esv3578468,esv3578467	M	873	0	2	EGLN1	400360SM,401786WD
chr1	231664516	231664686	chr1	231576858	231677561	CNV	gain	Uddin_et_al_2014	25503493	SNP	array	esv3575772,esv3575761	M	873	2	0	TSNAX-DISC1,DISC1,LINC00582	400906BR,401612HB
chr1	231664893	231665119	chr1	231576858	231677561	CNV	gain	Uddin_et_al_2014	25503493	SNP	array	esv3575772,esv3575761	M	873	2	0	TSNAX-DISC1,DISC1,LINC00582	400906BR,401612HB
chr1	231672854	231673084	chr1	231576858	231677561	CNV	gain	Uddin_et_al_2014	25503493	SNP	array	esv3575772,esv3575761	M	873	2	0	TSNAX-DISC1,DISC1,LINC00582	400906BR,401612HB
chr1	234569142	234569333	chr1	234568035	234573621	CNV	loss	Park_et_al_2010	20364138	Oligo	aCGH	nsv827353,nsv827376,nsv827365	M	31	0	3	-	NA18547,NA18942,NA18973
chr1	234573026	234573229	chr1	234568035	234573621	CNV	loss	Park_et_al_2010	20364138	Oligo	aCGH	nsv827353,nsv827376,nsv827365	M	31	0	3	-	NA18547,NA18942,NA18973
chr1	248569278	248569736	chr1	248564398	248633377	CNV	loss	Park_et_al_2010	20364138	Oligo	aCGH	nsv827842,nsv827831,nsv827853	M	31	0	3	OR2T11,OR2T10,OR2T34	AK12,AK6,NA18570
chr1	248569863	248570419	chr1	248564398	248633377	CNV	loss	Park_et_al_2010	20364138	Oligo	aCGH	nsv827842,nsv827831,nsv827853	M	31	0	3	OR2T11,OR2T10,OR2T34	AK12,AK6,NA18570
chr1	248604490	248604667	chr1	248564398	248633377	CNV	loss	Park_et_al_2010	20364138	Oligo	aCGH	nsv827842,nsv827831,nsv827853	M	31	0	3	OR2T11,OR2T10,OR2T34	AK12,AK6,NA18570
chr1	248604683	248604927	chr1	248564398	248633377	CNV	loss	Park_et_al_2010	20364138	Oligo	aCGH	nsv827842,nsv827831,nsv827853	M	31	0	3	OR2T11,OR2T10,OR2T34	AK12,AK6,NA18570
chr1	248604931	248605190	chr1	248564398	248633377	CNV	loss	Park_et_al_2010	20364138	Oligo	aCGH	nsv827842,nsv827831,nsv827853	M	31	0	3	OR2T11,OR2T10,OR2T34	AK12,AK6,NA18570
chr1	248605203	248605384	chr1	248564398	248633377	CNV	loss	Park_et_al_2010	20364138	Oligo	aCGH	nsv827842,nsv827831,nsv827853	M	31	0	3	OR2T11,OR2T10,OR2T34	AK12,AK6,NA18570
chr1	248616114	248616427	chr1	248564398	248633377	CNV	loss	Park_et_al_2010	20364138	Oligo	aCGH	nsv827842,nsv827831,nsv827853	M	31	0	3	OR2T11,OR2T10,OR2T34	AK12,AK6,NA18570
chr1	248616441	248616819	chr1	248564398	248633377	CNV	loss	Park_et_al_2010	20364138	Oligo	aCGH	nsv827842,nsv827831,nsv827853	M	31	0	3	OR2T11,OR2T10,OR2T34	AK12,AK6,NA18570
chr1	248616831	248617096	chr1	248564398	248633377	CNV	loss	Park_et_al_2010	20364138	Oligo	aCGH	nsv827842,nsv827831,nsv827853	M	31	0	3	OR2T11,OR2T10,OR2T34	AK12,AK6,NA18570
chr2	10206005	10206198	chr2	10201342	10244176	CNV	gain	Pinto_et_al_2007	17911159	SNP	array	esv34981,esv35171	M	771	5	0	C2orf48	NA10857,NA12043
chr2	10220044	10220222	chr2	10201342	10244176	CNV	gain	Pinto_et_al_2007	17911159	SNP	array	esv34981,esv35171	M	771	5	0	C2orf48	NA10857,NA12043
chr2	10220258	10220380	chr2	10201342	10244176	CNV	gain	Pinto_et_al_2007	17911159	SNP	array	esv34981,esv35171	M	771	5	0	C2orf48	NA10857,NA12043
chr2	10223935	10224145	chr2	10201342	10244176	CNV	gain	Pinto_et_al_2007	17911159	SNP	array	esv34981,esv35171	M	771	5	0	C2orf48	NA10857,NA12043
chr2	10225259	10225450	chr2	10201342	10244176	CNV	gain	Pinto_et_al_2007	17911159	SNP	array	esv34981,esv35171	M	771	5	0	C2orf48	NA10857,NA12043
chr2	10226086	10226205	chr2	10201342	10244176	CNV	gain	Pinto_et_al_2007	17911159	SNP	array	esv34981,esv35171	M	771	5	0	C2orf48	NA10857,NA12043
chr2	10226208	10226327	chr2	10201342	10244176	CNV	gain	Pinto_et_al_2007	17911159	SNP	array	esv34981,esv35171	M	771	5	0	C2orf48	NA10857,NA12043
chr2	25799719	25799950	chr2	25797581	25819646	CNV	loss	Uddin_et_al_2014	25503493	SNP	array	esv3583673,esv3583672	M	873	0	3	ASXL2	400171BJ,401054VM,402038MR
chr2	25803527	25803718	chr2	25797581	25819646	CNV	loss	Uddin_et_al_2014	25503493	SNP	array	esv3583673,esv3583672	M	873	0	3	ASXL2	400171BJ,401054VM,402038MR
chr2	25818885	25819094	chr2	25797581	25819646	CNV	loss	Uddin_et_al_2014	25503493	SNP	array	esv3583673,esv3583672	M	873	0	3	ASXL2	400171BJ,401054VM,402038MR
chr2	27545218	27545409	chr2	27542428	27561466	CNV	loss	Uddin_et_al_2014	25503493	SNP	array	esv3583680,esv3583679	M	873	0	3	-	400454RE,401053MF,401395OP
chr2	27547202	27547408	chr2	27542428	27561466	CNV	loss	Uddin_et_al_2014	25503493	SNP	array	esv3583680,esv3583679	M	873	0	3	-	400454RE,401053MF,401395OP
chr2	27548971	27549160	chr2	27542428	27561466	CNV	loss	Uddin_et_al_2014	25503493	SNP	array	esv3583680,esv3583679	M	873	0	3	-	400454RE,401053MF,401395OP
chr2	27549537	27549722	chr2	27542428	27561466	CNV	loss	Uddin_et_al_2014	25503493	SNP	array	esv3583680,esv3583679	M	873	0	3	-	400454RE,401053MF,401395OP
chr2	27549724	27549843	chr2	27542428	27561466	CNV	loss	Uddin_et_al_2014	25503493	SNP	array	esv3583680,esv3583679	M	873	0	3	-	400454RE,401053MF,401395OP
chr2	27550031	27550151	chr2	27542428	27561466	CNV	loss	Uddin_et_al_2014	25503493	SNP	array	esv3583680,esv3583679	M	873	0	3	-	400454RE,401053MF,401395OP
chr2	27550858	27551088	chr2	27542428	27561466	CNV	loss	Uddin_et_al_2014	25503493	SNP	array	esv3583680,esv3583679	M	873	0	3	-	400454RE,401053MF,401395OP
chr2	27551279	27551470	chr2	27542428	27561466	CNV	loss	Uddin_et_al_2014	25503493	SNP	array	esv3583680,esv3583679	M	873	0	3	-	400454RE,401053MF,401395OP
chr2	27551602	27551821	chr2	27542428	27561466	CNV	loss	Uddin_et_al_2014	25503493	SNP	array	esv3583680,esv3583679	M	873	0	3	-	400454RE,401053MF,401395OP
chr2	27551999	27552458	chr2	27542428	27561466	CNV	loss	Uddin_et_al_2014	25503493	SNP	array	esv3583680,esv3583679	M	873	0	3	-	400454RE,401053MF,401395OP
chr2	27556479	27556598	chr2	27542428	27561466	CNV	loss	Uddin_et_al_2014	25503493	SNP	array	esv3583680,esv3583679	M	873	0	3	-	400454RE,401053MF,401395OP
chr2	27556604	27556723	chr2	27542428	27561466	CNV	loss	Uddin_et_al_2014	25503493	SNP	array	esv3583680,esv3583679	M	873	0	3	-	400454RE,401053MF,401395OP
chr2	27556735	27556855	chr2	27542428	27561466	CNV	loss	Uddin_et_al_2014	25503493	SNP	array	esv3583680,esv3583679	M	873	0	3	-	400454RE,401053MF,401395OP
chr2	27558202	27558368	chr2	27542428	27561466	CNV	loss	Uddin_et_al_2014	25503493	SNP	array	esv3583680,esv3583679	M	873	0	3	-	400454RE,401053MF,401395OP
chr2	27558472	27558796	chr2	27542428	27561466	CNV	loss	Uddin_et_al_2014	25503493	SNP	array	esv3583680,esv3583679	M	873	0	3	-	400454RE,401053MF,401395OP
chr2	27558801	27558920	chr2	27542428	27561466	CNV	loss	Uddin_et_al_2014	25503493	SNP	array	esv3583680,esv3583679	M	873	0	3	-	400454RE,401053MF,401395OP
chr2	27559068	27559258	chr2	27542428	27561466	CNV	loss	Uddin_et_al_2014	25503493	SNP	array	esv3583680,esv3583679	M	873	0	3	-	400454RE,401053MF,401395OP
chr2	27559263	27559382	chr2	27542428	27561466	CNV	loss	Uddin_et_al_2014	25503493	SNP	array	esv3583680,esv3583679	M	873	0	3	-	400454RE,401053MF,401395OP
chr2	27560042	27560449	chr2	27542428	27561466	CNV	loss	Uddin_et_al_2014	25503493	SNP	array	esv3583680,esv3583679	M	873	0	3	-	400454RE,401053MF,401395OP
chr2	27560795	27560970	chr2	27542428	27561466	CNV	loss	Uddin_et_al_2014	25503493	SNP	array	esv3583680,esv3583679	M	873	0	3	-	400454RE,401053MF,401395OP
chr2	29240584	29240797	chr2	29240554	29251777	CNV	loss	Uddin_et_al_2014	25503493	SNP	array	esv3583697,esv3583698	M	873	0	12	ALK	400278PD,400287BP,400295PS,401215MJ,401346FJ,401672FD,401734PG,401911FL,401932GN,401940SJ,401969DR,402009WP
chr2	29245001	29245189	chr2	29240554	29251777	CNV	loss	Uddin_et_al_2014	25503493	SNP	array	esv3583697,esv3583698	M	873	0	12	ALK	400278PD,400287BP,400295PS,401215MJ,401346FJ,401672FD,401734PG,401911FL,401932GN,401940SJ,401969DR,402009WP
chr2	29245859	29246063	chr2	29240554	29251777	CNV	loss	Uddin_et_al_2014	25503493	SNP	array	esv3583697,esv3583698	M	873	0	12	ALK	400278PD,400287BP,400295PS,401215MJ,401346FJ,401672FD,401734PG,401911FL,401932GN,401940SJ,401969DR,402009WP
chr2	29246987	29247264	chr2	29240554	29251777	CNV	loss	Uddin_et_al_2014	25503493	SNP	array	esv3583697,esv3583698	M	873	0	12	ALK	400278PD,400287BP,400295PS,401215MJ,401346FJ,401672FD,401734PG,401911FL,401932GN,401940SJ,401969DR,402009WP
chr2	29249636	29249844	chr2	29240554	29251777	CNV	loss	Uddin_et_al_2014	25503493	SNP	array	esv3583697,esv3583698	M	873	0	12	ALK	400278PD,400287BP,400295PS,401215MJ,401346FJ,401672FD,401734PG,401911FL,401932GN,401940SJ,401969DR,402009WP
chr2	32409290	32409456	chr2	32403550	33109632	CNV	gain	Uddin_et_al_2014	25503493	SNP	array	esv3575214,esv3575213,esv3575215,esv3575217	M	873	4	0	LOC100271832,LINC00486,BIRC6,MIR4765,MIR558,LTBP1,BIRC6-AS2,TTC27	400668TD,401210PB,401496SL,402009WP
chr2	32412112	32412341	chr2	32403550	33109632	CNV	gain	Uddin_et_al_2014	25503493	SNP	array	esv3575214,esv3575213,esv3575215,esv3575217	M	873	4	0	LOC100271832,LINC00486,BIRC6,MIR4765,MIR558,LTBP1,BIRC6-AS2,TTC27	400668TD,401210PB,401496SL,402009WP
chr2	32417345	32417554	chr2	32403550	33109632	CNV	gain	Uddin_et_al_2014	25503493	SNP	array	esv3575214,esv3575213,esv3575215,esv3575217	M	873	4	0	LOC100271832,LINC00486,BIRC6,MIR4765,MIR558,LTBP1,BIRC6-AS2,TTC27	400668TD,401210PB,401496SL,402009WP
chr2	32417906	32418104	chr2	32403550	33109632	CNV	gain	Uddin_et_al_2014	25503493	SNP	array	esv3575214,esv3575213,esv3575215,esv3575217	M	873	4	0	LOC100271832,LINC00486,BIRC6,MIR4765,MIR558,LTBP1,BIRC6-AS2,TTC27	400668TD,401210PB,401496SL,402009WP
chr2	32418845	32419050	chr2	32403550	33109632	CNV	gain	Uddin_et_al_2014	25503493	SNP	array	esv3575214,esv3575213,esv3575215,esv3575217	M	873	4	0	LOC100271832,LINC00486,BIRC6,MIR4765,MIR558,LTBP1,BIRC6-AS2,TTC27	400668TD,401210PB,401496SL,402009WP
chr2	32422355	32422530	chr2	32403550	33109632	CNV	gain	Uddin_et_al_2014	25503493	SNP	array	esv3575214,esv3575213,esv3575215,esv3575217	M	873	4	0	LOC100271832,LINC00486,BIRC6,MIR4765,MIR558,LTBP1,BIRC6-AS2,TTC27	400668TD,401210PB,401496SL,402009WP
chr2	32422710	32422889	chr2	32403550	33109632	CNV	gain	Uddin_et_al_2014	25503493	SNP	array	esv3575214,esv3575213,esv3575215,esv3575217	M	873	4	0	LOC100271832,LINC00486,BIRC6,MIR4765,MIR558,LTBP1,BIRC6-AS2,TTC27	400668TD,401210PB,401496SL,402009WP
chr2	32429662	32429832	chr2	32403550	33109632	CNV	gain	Uddin_et_al_2014	25503493	SNP	array	esv3575214,esv3575213,esv3575215,esv3575217	M	873	4	0	LOC100271832,LINC00486,BIRC6,MIR4765,MIR558,LTBP1,BIRC6-AS2,TTC27	400668TD,401210PB,401496SL,402009WP
chr2	32431843	32432020	chr2	32403550	33109632	CNV	gain	Uddin_et_al_2014	25503493	SNP	array	esv3575214,esv3575213,esv3575215,esv3575217	M	873	4	0	LOC100271832,LINC00486,BIRC6,MIR4765,MIR558,LTBP1,BIRC6-AS2,TTC27	400668TD,401210PB,401496SL,402009WP
chr2	32434440	32434641	chr2	32403550	33109632	CNV	gain	Uddin_et_al_2014	25503493	SNP	array	esv3575214,esv3575213,esv3575215,esv3575217	M	873	4	0	LOC100271832,LINC00486,BIRC6,MIR4765,MIR558,LTBP1,BIRC6-AS2,TTC27	400668TD,401210PB,401496SL,402009WP
chr2	32445240	32445749	chr2	32403550	33109632	CNV	gain	Uddin_et_al_2014	25503493	SNP	array	esv3575214,esv3575213,esv3575215,esv3575217	M	873	4	0	LOC100271832,LINC00486,BIRC6,MIR4765,MIR558,LTBP1,BIRC6-AS2,TTC27	400668TD,401210PB,401496SL,402009WP
chr2	32449564	32449860	chr2	32403550	33109632	CNV	gain	Uddin_et_al_2014	25503493	SNP	array	esv3575214,esv3575213,esv3575215,esv3575217	M	873	4	0	LOC100271832,LINC00486,BIRC6,MIR4765,MIR558,LTBP1,BIRC6-AS2,TTC27	400668TD,401210PB,401496SL,402009WP
chr2	32460427	32460595	chr2	32403550	33109632	CNV	gain	Uddin_et_al_2014	25503493	SNP	array	esv3575214,esv3575213,esv3575215,esv3575217	M	873	4	0	LOC100271832,LINC00486,BIRC6,MIR4765,MIR558,LTBP1,BIRC6-AS2,TTC27	400668TD,401210PB,401496SL,402009WP
chr2	32461214	32461414	chr2	32403550	33109632	CNV	gain	Uddin_et_al_2014	25503493	SNP	array	esv3575214,esv3575213,esv3575215,esv3575217	M	873	4	0	LOC100271832,LINC00486,BIRC6,MIR4765,MIR558,LTBP1,BIRC6-AS2,TTC27	400668TD,401210PB,401496SL,402009WP
chr2	32463199	32463373	chr2	32403550	33109632	CNV	gain	Uddin_et_al_2014	25503493	SNP	array	esv3575214,esv3575213,esv3575215,esv3575217	M	873	4	0	LOC100271832,LINC00486,BIRC6,MIR4765,MIR558,LTBP1,BIRC6-AS2,TTC27	400668TD,401210PB,401496SL,402009WP
chr2	32466001	32466230	chr2	32403550	33109632	CNV	gain	Uddin_et_al_2014	25503493	SNP	array	esv3575214,esv3575213,esv3575215,esv3575217	M	873	4	0	LOC100271832,LINC00486,BIRC6,MIR4765,MIR558,LTBP1,BIRC6-AS2,TTC27	400668TD,401210PB,401496SL,402009WP
chr2	32474649	32475759	chr2	32403550	33109632	CNV	gain	Uddin_et_al_2014	25503493	SNP	array	esv3575214,esv3575213,esv3575215,esv3575217	M	873	4	0	LOC100271832,LINC00486,BIRC6,MIR4765,MIR558,LTBP1,BIRC6-AS2,TTC27	400668TD,401210PB,401496SL,402009WP
chr2	32475761	32476012	chr2	32403550	33109632	CNV	gain	Uddin_et_al_2014	25503493	SNP	array	esv3575214,esv3575213,esv3575215,esv3575217	M	873	4	0	LOC100271832,LINC00486,BIRC6,MIR4765,MIR558,LTBP1,BIRC6-AS2,TTC27	400668TD,401210PB,401496SL,402009WP
chr2	32476018	32476438	chr2	32403550	33109632	CNV	gain	Uddin_et_al_2014	25503493	SNP	array	esv3575214,esv3575213,esv3575215,esv3575217	M	873	4	0	LOC100271832,LINC00486,BIRC6,MIR4765,MIR558,LTBP1,BIRC6-AS2,TTC27	400668TD,401210PB,401496SL,402009WP
chr2	32476443	32476607	chr2	32403550	33109632	CNV	gain	Uddin_et_al_2014	25503493	SNP	array	esv3575214,esv3575213,esv3575215,esv3575217	M	873	4	0	LOC100271832,LINC00486,BIRC6,MIR4765,MIR558,LTBP1,BIRC6-AS2,TTC27	400668TD,401210PB,401496SL,402009WP
chr2	32477511	32477762	chr2	32403550	33109632	CNV	gain	Uddin_et_al_2014	25503493	SNP	array	esv3575214,esv3575213,esv3575215,esv3575217	M	873	4	0	LOC100271832,LINC00486,BIRC6,MIR4765,MIR558,LTBP1,BIRC6-AS2,TTC27	400668TD,401210PB,401496SL,402009WP
chr2	32481747	32481932	chr2	32403550	33109632	CNV	gain	Uddin_et_al_2014	25503493	SNP	array	esv3575214,esv3575213,esv3575215,esv3575217	M	873	4	0	LOC100271832,LINC00486,BIRC6,MIR4765,MIR558,LTBP1,BIRC6-AS2,TTC27	400668TD,401210PB,401496SL,402009WP
chr2	32503222	32503389	chr2	32403550	33109632	CNV	gain	Uddin_et_al_2014	25503493	SNP	array	esv3575214,esv3575213,esv3575215,esv3575217	M	873	4	0	LOC100271832,LINC00486,BIRC6,MIR4765,MIR558,LTBP1,BIRC6-AS2,TTC27	400668TD,401210PB,401496SL,402009WP
chr2	32515546	32515711	chr2	32403550	33109632	CNV	gain	Uddin_et_al_2014	25503493	SNP	array	esv3575214,esv3575213,esv3575215,esv3575217	M	873	4	0	LOC100271832,LINC00486,BIRC6,MIR4765,MIR558,LTBP1,BIRC6-AS2,TTC27	400668TD,401210PB,401496SL,402009WP
chr2	32517244	32517419	chr2	32403550	33109632	CNV	gain	Uddin_et_al_2014	25503493	SNP	array	esv3575214,esv3575213,esv3575215,esv3575217	M	873	4	0	LOC100271832,LINC00486,BIRC6,MIR4765,MIR558,LTBP1,BIRC6-AS2,TTC27	400668TD,401210PB,401496SL,402009WP
chr2	32523196	32523400	chr2	32403550	33109632	CNV	gain	Uddin_et_al_2014	25503493	SNP	array	esv3575214,esv3575213,esv3575215,esv3575217	M	873	4	0	LOC100271832,LINC00486,BIRC6,MIR4765,MIR558,LTBP1,BIRC6-AS2,TTC27	400668TD,401210PB,401496SL,402009WP
chr2	32526438	32526629	chr2	32403550	33109632	CNV	gain	Uddin_et_al_2014	25503493	SNP	array	esv3575214,esv3575213,esv3575215,esv3575217	M	873	4	0	LOC100271832,LINC00486,BIRC6,MIR4765,MIR558,LTBP1,BIRC6-AS2,TTC27	400668TD,401210PB,401496SL,402009WP
chr2	32530512	32530693	chr2	32403550	33109632	CNV	gain	Uddin_et_al_2014	25503493	SNP	array	esv3575214,esv3575213,esv3575215,esv3575217	M	873	4	0	LOC100271832,LINC00486,BIRC6,MIR4765,MIR558,LTBP1,BIRC6-AS2,TTC27	400668TD,401210PB,401496SL,402009WP
chr2	32532038	32532266	chr2	32403550	33109632	CNV	gain	Uddin_et_al_2014	25503493	SNP	array	esv3575214,esv3575213,esv3575215,esv3575217	M	873	4	0	LOC100271832,LINC00486,BIRC6,MIR4765,MIR558,LTBP1,BIRC6-AS2,TTC27	400668TD,401210PB,401496SL,402009WP
chr2	32582183	32582368	chr2	32403550	33109632	CNV	gain	Uddin_et_al_2014	25503493	SNP	array	esv3575214,esv3575213,esv3575215,esv3575217	M	873	4	0	LOC100271832,LINC00486,BIRC6,MIR4765,MIR558,LTBP1,BIRC6-AS2,TTC27	400668TD,401210PB,401496SL,402009WP
chr2	32582371	32582565	chr2	32403550	33109632	CNV	gain	Uddin_et_al_2014	25503493	SNP	array	esv3575214,esv3575213,esv3575215,esv3575217	M	873	4	0	LOC100271832,LINC00486,BIRC6,MIR4765,MIR558,LTBP1,BIRC6-AS2,TTC27	400668TD,401210PB,401496SL,402009WP
chr2	32602663	32602846	chr2	32403550	33109632	CNV	gain	Uddin_et_al_2014	25503493	SNP	array	esv3575214,esv3575213,esv3575215,esv3575217	M	873	4	0	LOC100271832,LINC00486,BIRC6,MIR4765,MIR558,LTBP1,BIRC6-AS2,TTC27	400668TD,401210PB,401496SL,402009WP
chr2	32605220	32605439	chr2	32403550	33109632	CNV	gain	Uddin_et_al_2014	25503493	SNP	array	esv3575214,esv3575213,esv3575215,esv3575217	M	873	4	0	LOC100271832,LINC00486,BIRC6,MIR4765,MIR558,LTBP1,BIRC6-AS2,TTC27	400668TD,401210PB,401496SL,402009WP
chr2	32613812	32613982	chr2	32403550	33109632	CNV	gain	Uddin_et_al_2014	25503493	SNP	array	esv3575214,esv3575213,esv3575215,esv3575217	M	873	4	0	LOC100271832,LINC00486,BIRC6,MIR4765,MIR558,LTBP1,BIRC6-AS2,TTC27	400668TD,401210PB,401496SL,402009WP
chr2	32617099	32617273	chr2	32403550	33109632	CNV	gain	Uddin_et_al_2014	25503493	SNP	array	esv3575214,esv3575213,esv3575215,esv3575217	M	873	4	0	LOC100271832,LINC00486,BIRC6,MIR4765,MIR558,LTBP1,BIRC6-AS2,TTC27	400668TD,401210PB,401496SL,402009WP
chr2	32620553	32620721	chr2	32403550	33109632	CNV	gain	Uddin_et_al_2014	25503493	SNP	array	esv3575214,esv3575213,esv3575215,esv3575217	M	873	4	0	LOC100271832,LINC00486,BIRC6,MIR4765,MIR558,LTBP1,BIRC6-AS2,TTC27	400668TD,401210PB,401496SL,402009WP
chr2	32626199	32626480	chr2	32403550	33109632	CNV	gain	Uddin_et_al_2014	25503493	SNP	array	esv3575214,esv3575213,esv3575215,esv3575217	M	873	4	0	LOC100271832,LINC00486,BIRC6,MIR4765,MIR558,LTBP1,BIRC6-AS2,TTC27	400668TD,401210PB,401496SL,402009WP
chr2	32626486	32626658	chr2	32403550	33109632	CNV	gain	Uddin_et_al_2014	25503493	SNP	array	esv3575214,esv3575213,esv3575215,esv3575217	M	873	4	0	LOC100271832,LINC00486,BIRC6,MIR4765,MIR558,LTBP1,BIRC6-AS2,TTC27	400668TD,401210PB,401496SL,402009WP
chr2	32631508	32631696	chr2	32403550	33109632	CNV	gain	Uddin_et_al_2014	25503493	SNP	array	esv3575214,esv3575213,esv3575215,esv3575217	M	873	4	0	LOC100271832,LINC00486,BIRC6,MIR4765,MIR558,LTBP1,BIRC6-AS2,TTC27	400668TD,401210PB,401496SL,402009WP
chr2	32639833	32641215	chr2	32403550	33109632	CNV	gain	Uddin_et_al_2014	25503493	SNP	array	esv3575214,esv3575213,esv3575215,esv3575217	M	873	4	0	LOC100271832,LINC00486,BIRC6,MIR4765,MIR558,LTBP1,BIRC6-AS2,TTC27	400668TD,401210PB,401496SL,402009WP
chr2	32654205	32654370	chr2	32403550	33109632	CNV	gain	Uddin_et_al_2014	25503493	SNP	array	esv3575214,esv3575213,esv3575215,esv3575217	M	873	4	0	LOC100271832,LINC00486,BIRC6,MIR4765,MIR558,LTBP1,BIRC6-AS2,TTC27	400668TD,401210PB,401496SL,402009WP
chr2	32655958	32656187	chr2	32403550	33109632	CNV	gain	Uddin_et_al_2014	25503493	SNP	array	esv3575214,esv3575213,esv3575215,esv3575217	M	873	4	0	LOC100271832,LINC00486,BIRC6,MIR4765,MIR558,LTBP1,BIRC6-AS2,TTC27	400668TD,401210PB,401496SL,402009WP
chr2	32658689	32658874	chr2	32403550	33109632	CNV	gain	Uddin_et_al_2014	25503493	SNP	array	esv3575214,esv3575213,esv3575215,esv3575217	M	873	4	0	LOC100271832,LINC00486,BIRC6,MIR4765,MIR558,LTBP1,BIRC6-AS2,TTC27	400668TD,401210PB,401496SL,402009WP
chr2	32660527	32660744	chr2	32403550	33109632	CNV	gain	Uddin_et_al_2014	25503493	SNP	array	esv3575214,esv3575213,esv3575215,esv3575217	M	873	4	0	LOC100271832,LINC00486,BIRC6,MIR4765,MIR558,LTBP1,BIRC6-AS2,TTC27	400668TD,401210PB,401496SL,402009WP
chr2	32661119	32661288	chr2	32403550	33109632	CNV	gain	Uddin_et_al_2014	25503493	SNP	array	esv3575214,esv3575213,esv3575215,esv3575217	M	873	4	0	LOC100271832,LINC00486,BIRC6,MIR4765,MIR558,LTBP1,BIRC6-AS2,TTC27	400668TD,401210PB,401496SL,402009WP
chr2	32664579	32664772	chr2	32403550	33109632	CNV	gain	Uddin_et_al_2014	25503493	SNP	array	esv3575214,esv3575213,esv3575215,esv3575217	M	873	4	0	LOC100271832,LINC00486,BIRC6,MIR4765,MIR558,LTBP1,BIRC6-AS2,TTC27	400668TD,401210PB,401496SL,402009WP
chr2	32666381	32666546	chr2	32403550	33109632	CNV	gain	Uddin_et_al_2014	25503493	SNP	array	esv3575214,esv3575213,esv3575215,esv3575217	M	873	4	0	LOC100271832,LINC00486,BIRC6,MIR4765,MIR558,LTBP1,BIRC6-AS2,TTC27	400668TD,401210PB,401496SL,402009WP
chr2	32667131	32667519	chr2	32403550	33109632	CNV	gain	Uddin_et_al_2014	25503493	SNP	array	esv3575214,esv3575213,esv3575215,esv3575217	M	873	4	0	LOC100271832,LINC00486,BIRC6,MIR4765,MIR558,LTBP1,BIRC6-AS2,TTC27	400668TD,401210PB,401496SL,402009WP
chr2	32668481	32668658	chr2	32403550	33109632	CNV	gain	Uddin_et_al_2014	25503493	SNP	array	esv3575214,esv3575213,esv3575215,esv3575217	M	873	4	0	LOC100271832,LINC00486,BIRC6,MIR4765,MIR558,LTBP1,BIRC6-AS2,TTC27	400668TD,401210PB,401496SL,402009WP
chr2	32670580	32670751	chr2	32403550	33109632	CNV	gain	Uddin_et_al_2014	25503493	SNP	array	esv3575214,esv3575213,esv3575215,esv3575217	M	873	4	0	LOC100271832,LINC00486,BIRC6,MIR4765,MIR558,LTBP1,BIRC6-AS2,TTC27	400668TD,401210PB,401496SL,402009WP
chr2	32673876	32674062	chr2	32403550	33109632	CNV	gain	Uddin_et_al_2014	25503493	SNP	array	esv3575214,esv3575213,esv3575215,esv3575217	M	873	4	0	LOC100271832,LINC00486,BIRC6,MIR4765,MIR558,LTBP1,BIRC6-AS2,TTC27	400668TD,401210PB,401496SL,402009WP
chr2	32678840	32679017	chr2	32403550	33109632	CNV	gain	Uddin_et_al_2014	25503493	SNP	array	esv3575214,esv3575213,esv3575215,esv3575217	M	873	4	0	LOC100271832,LINC00486,BIRC6,MIR4765,MIR558,LTBP1,BIRC6-AS2,TTC27	400668TD,401210PB,401496SL,402009WP
chr2	32688277	32688514	chr2	32403550	33109632	CNV	gain	Uddin_et_al_2014	25503493	SNP	array	esv3575214,esv3575213,esv3575215,esv3575217	M	873	4	0	LOC100271832,LINC00486,BIRC6,MIR4765,MIR558,LTBP1,BIRC6-AS2,TTC27	400668TD,401210PB,401496SL,402009WP
chr2	32689510	32689629	chr2	32403550	33109632	CNV	gain	Uddin_et_al_2014	25503493	SNP	array	esv3575214,esv3575213,esv3575215,esv3575217	M	873	4	0	LOC100271832,LINC00486,BIRC6,MIR4765,MIR558,LTBP1,BIRC6-AS2,TTC27	400668TD,401210PB,401496SL,402009WP
chr2	32689631	32689905	chr2	32403550	33109632	CNV	gain	Uddin_et_al_2014	25503493	SNP	array	esv3575214,esv3575213,esv3575215,esv3575217	M	873	4	0	LOC100271832,LINC00486,BIRC6,MIR4765,MIR558,LTBP1,BIRC6-AS2,TTC27	400668TD,401210PB,401496SL,402009WP
chr2	32690114	32690238	chr2	32403550	33109632	CNV	gain	Uddin_et_al_2014	25503493	SNP	array	esv3575214,esv3575213,esv3575215,esv3575217	M	873	4	0	LOC100271832,LINC00486,BIRC6,MIR4765,MIR558,LTBP1,BIRC6-AS2,TTC27	400668TD,401210PB,401496SL,402009WP
chr2	32692632	32692809	chr2	32403550	33109632	CNV	gain	Uddin_et_al_2014	25503493	SNP	array	esv3575214,esv3575213,esv3575215,esv3575217	M	873	4	0	LOC100271832,LINC00486,BIRC6,MIR4765,MIR558,LTBP1,BIRC6-AS2,TTC27	400668TD,401210PB,401496SL,402009WP
chr2	32693004	32693176	chr2	32403550	33109632	CNV	gain	Uddin_et_al_2014	25503493	SNP	array	esv3575214,esv3575213,esv3575215,esv3575217	M	873	4	0	LOC100271832,LINC00486,BIRC6,MIR4765,MIR558,LTBP1,BIRC6-AS2,TTC27	400668TD,401210PB,401496SL,402009WP
chr2	32693513	32693887	chr2	32403550	33109632	CNV	gain	Uddin_et_al_2014	25503493	SNP	array	esv3575214,esv3575213,esv3575215,esv3575217	M	873	4	0	LOC100271832,LINC00486,BIRC6,MIR4765,MIR558,LTBP1,BIRC6-AS2,TTC27	400668TD,401210PB,401496SL,402009WP
chr2	32694525	32694705	chr2	32403550	33109632	CNV	gain	Uddin_et_al_2014	25503493	SNP	array	esv3575214,esv3575213,esv3575215,esv3575217	M	873	4	0	LOC100271832,LINC00486,BIRC6,MIR4765,MIR558,LTBP1,BIRC6-AS2,TTC27	400668TD,401210PB,401496SL,402009WP
chr2	32695252	32695427	chr2	32403550	33109632	CNV	gain	Uddin_et_al_2014	25503493	SNP	array	esv3575214,esv3575213,esv3575215,esv3575217	M	873	4	0	LOC100271832,LINC00486,BIRC6,MIR4765,MIR558,LTBP1,BIRC6-AS2,TTC27	400668TD,401210PB,401496SL,402009WP
chr2	32696030	32696201	chr2	32403550	33109632	CNV	gain	Uddin_et_al_2014	25503493	SNP	array	esv3575214,esv3575213,esv3575215,esv3575217	M	873	4	0	LOC100271832,LINC00486,BIRC6,MIR4765,MIR558,LTBP1,BIRC6-AS2,TTC27	400668TD,401210PB,401496SL,402009WP
chr2	32698171	32698395	chr2	32403550	33109632	CNV	gain	Uddin_et_al_2014	25503493	SNP	array	esv3575214,esv3575213,esv3575215,esv3575217	M	873	4	0	LOC100271832,LINC00486,BIRC6,MIR4765,MIR558,LTBP1,BIRC6-AS2,TTC27	400668TD,401210PB,401496SL,402009WP
chr2	32701295	32701489	chr2	32403550	33109632	CNV	gain	Uddin_et_al_2014	25503493	SNP	array	esv3575214,esv3575213,esv3575215,esv3575217	M	873	4	0	LOC100271832,LINC00486,BIRC6,MIR4765,MIR558,LTBP1,BIRC6-AS2,TTC27	400668TD,401210PB,401496SL,402009WP
chr2	32702452	32702627	chr2	32403550	33109632	CNV	gain	Uddin_et_al_2014	25503493	SNP	array	esv3575214,esv3575213,esv3575215,esv3575217	M	873	4	0	LOC100271832,LINC00486,BIRC6,MIR4765,MIR558,LTBP1,BIRC6-AS2,TTC27	400668TD,401210PB,401496SL,402009WP
chr2	32703683	32703880	chr2	32403550	33109632	CNV	gain	Uddin_et_al_2014	25503493	SNP	array	esv3575214,esv3575213,esv3575215,esv3575217	M	873	4	0	LOC100271832,LINC00486,BIRC6,MIR4765,MIR558,LTBP1,BIRC6-AS2,TTC27	400668TD,401210PB,401496SL,402009WP
chr2	32704485	32704695	chr2	32403550	33109632	CNV	gain	Uddin_et_al_2014	25503493	SNP	array	esv3575214,esv3575213,esv3575215,esv3575217	M	873	4	0	LOC100271832,LINC00486,BIRC6,MIR4765,MIR558,LTBP1,BIRC6-AS2,TTC27	400668TD,401210PB,401496SL,402009WP
chr2	32706387	32706509	chr2	32403550	33109632	CNV	gain	Uddin_et_al_2014	25503493	SNP	array	esv3575214,esv3575213,esv3575215,esv3575217	M	873	4	0	LOC100271832,LINC00486,BIRC6,MIR4765,MIR558,LTBP1,BIRC6-AS2,TTC27	400668TD,401210PB,401496SL,402009WP
chr2	32707489	32707674	chr2	32403550	33109632	CNV	gain	Uddin_et_al_2014	25503493	SNP	array	esv3575214,esv3575213,esv3575215,esv3575217	M	873	4	0	LOC100271832,LINC00486,BIRC6,MIR4765,MIR558,LTBP1,BIRC6-AS2,TTC27	400668TD,401210PB,401496SL,402009WP
chr2	32710645	32710828	chr2	32403550	33109632	CNV	gain	Uddin_et_al_2014	25503493	SNP	array	esv3575214,esv3575213,esv3575215,esv3575217	M	873	4	0	LOC100271832,LINC00486,BIRC6,MIR4765,MIR558,LTBP1,BIRC6-AS2,TTC27	400668TD,401210PB,401496SL,402009WP
chr2	32712695	32712872	chr2	32403550	33109632	CNV	gain	Uddin_et_al_2014	25503493	SNP	array	esv3575214,esv3575213,esv3575215,esv3575217	M	873	4	0	LOC100271832,LINC00486,BIRC6,MIR4765,MIR558,LTBP1,BIRC6-AS2,TTC27	400668TD,401210PB,401496SL,402009WP
chr2	32713615	32713783	chr2	32403550	33109632	CNV	gain	Uddin_et_al_2014	25503493	SNP	array	esv3575214,esv3575213,esv3575215,esv3575217	M	873	4	0	LOC100271832,LINC00486,BIRC6,MIR4765,MIR558,LTBP1,BIRC6-AS2,TTC27	400668TD,401210PB,401496SL,402009WP
chr2	32715060	32715225	chr2	32403550	33109632	CNV	gain	Uddin_et_al_2014	25503493	SNP	array	esv3575214,esv3575213,esv3575215,esv3575217	M	873	4	0	LOC100271832,LINC00486,BIRC6,MIR4765,MIR558,LTBP1,BIRC6-AS2,TTC27	400668TD,401210PB,401496SL,402009WP
chr2	32716490	32716660	chr2	32403550	33109632	CNV	gain	Uddin_et_al_2014	25503493	SNP	array	esv3575214,esv3575213,esv3575215,esv3575217	M	873	4	0	LOC100271832,LINC00486,BIRC6,MIR4765,MIR558,LTBP1,BIRC6-AS2,TTC27	400668TD,401210PB,401496SL,402009WP
chr2	32718567	32718736	chr2	32403550	33109632	CNV	gain	Uddin_et_al_2014	25503493	SNP	array	esv3575214,esv3575213,esv3575215,esv3575217	M	873	4	0	LOC100271832,LINC00486,BIRC6,MIR4765,MIR558,LTBP1,BIRC6-AS2,TTC27	400668TD,401210PB,401496SL,402009WP
chr2	32724622	32725190	chr2	32403550	33109632	CNV	gain	Uddin_et_al_2014	25503493	SNP	array	esv3575214,esv3575213,esv3575215,esv3575217	M	873	4	0	LOC100271832,LINC00486,BIRC6,MIR4765,MIR558,LTBP1,BIRC6-AS2,TTC27	400668TD,401210PB,401496SL,402009WP
chr2	32726820	32726989	chr2	32403550	33109632	CNV	gain	Uddin_et_al_2014	25503493	SNP	array	esv3575214,esv3575213,esv3575215,esv3575217	M	873	4	0	LOC100271832,LINC00486,BIRC6,MIR4765,MIR558,LTBP1,BIRC6-AS2,TTC27	400668TD,401210PB,401496SL,402009WP
chr2	32727776	32727962	chr2	32403550	33109632	CNV	gain	Uddin_et_al_2014	25503493	SNP	array	esv3575214,esv3575213,esv3575215,esv3575217	M	873	4	0	LOC100271832,LINC00486,BIRC6,MIR4765,MIR558,LTBP1,BIRC6-AS2,TTC27	400668TD,401210PB,401496SL,402009WP
chr2	32728163	32728327	chr2	32403550	33109632	CNV	gain	Uddin_et_al_2014	25503493	SNP	array	esv3575214,esv3575213,esv3575215,esv3575217	M	873	4	0	LOC100271832,LINC00486,BIRC6,MIR4765,MIR558,LTBP1,BIRC6-AS2,TTC27	400668TD,401210PB,401496SL,402009WP
chr2	32730049	32730288	chr2	32403550	33109632	CNV	gain	Uddin_et_al_2014	25503493	SNP	array	esv3575214,esv3575213,esv3575215,esv3575217	M	873	4	0	LOC100271832,LINC00486,BIRC6,MIR4765,MIR558,LTBP1,BIRC6-AS2,TTC27	400668TD,401210PB,401496SL,402009WP
chr2	32733074	32733302	chr2	32403550	33109632	CNV	gain	Uddin_et_al_2014	25503493	SNP	array	esv3575214,esv3575213,esv3575215,esv3575217	M	873	4	0	LOC100271832,LINC00486,BIRC6,MIR4765,MIR558,LTBP1,BIRC6-AS2,TTC27	400668TD,401210PB,401496SL,402009WP
chr2	32734805	32735069	chr2	32403550	33109632	CNV	gain	Uddin_et_al_2014	25503493	SNP	array	esv3575214,esv3575213,esv3575215,esv3575217	M	873	4	0	LOC100271832,LINC00486,BIRC6,MIR4765,MIR558,LTBP1,BIRC6-AS2,TTC27	400668TD,401210PB,401496SL,402009WP
chr2	32735587	32735781	chr2	32403550	33109632	CNV	gain	Uddin_et_al_2014	25503493	SNP	array	esv3575214,esv3575213,esv3575215,esv3575217	M	873	4	0	LOC100271832,LINC00486,BIRC6,MIR4765,MIR558,LTBP1,BIRC6-AS2,TTC27	400668TD,401210PB,401496SL,402009WP
chr2	32738005	32738182	chr2	32403550	33109632	CNV	gain	Uddin_et_al_2014	25503493	SNP	array	esv3575214,esv3575213,esv3575215,esv3575217	M	873	4	0	LOC100271832,LINC00486,BIRC6,MIR4765,MIR558,LTBP1,BIRC6-AS2,TTC27	400668TD,401210PB,401496SL,402009WP
chr2	32740067	32740849	chr2	32403550	33109632	CNV	gain	Uddin_et_al_2014	25503493	SNP	array	esv3575214,esv3575213,esv3575215,esv3575217	M	873	4	0	LOC100271832,LINC00486,BIRC6,MIR4765,MIR558,LTBP1,BIRC6-AS2,TTC27	400668TD,401210PB,401496SL,402009WP
chr2	32743310	32743474	chr2	32403550	33109632	CNV	gain	Uddin_et_al_2014	25503493	SNP	array	esv3575214,esv3575213,esv3575215,esv3575217	M	873	4	0	LOC100271832,LINC00486,BIRC6,MIR4765,MIR558,LTBP1,BIRC6-AS2,TTC27	400668TD,401210PB,401496SL,402009WP
chr2	32743866	32744032	chr2	32403550	33109632	CNV	gain	Uddin_et_al_2014	25503493	SNP	array	esv3575214,esv3575213,esv3575215,esv3575217	M	873	4	0	LOC100271832,LINC00486,BIRC6,MIR4765,MIR558,LTBP1,BIRC6-AS2,TTC27	400668TD,401210PB,401496SL,402009WP
chr2	32749957	32750130	chr2	32403550	33109632	CNV	gain	Uddin_et_al_2014	25503493	SNP	array	esv3575214,esv3575213,esv3575215,esv3575217	M	873	4	0	LOC100271832,LINC00486,BIRC6,MIR4765,MIR558,LTBP1,BIRC6-AS2,TTC27	400668TD,401210PB,401496SL,402009WP
chr2	32750475	32750703	chr2	32403550	33109632	CNV	gain	Uddin_et_al_2014	25503493	SNP	array	esv3575214,esv3575213,esv3575215,esv3575217	M	873	4	0	LOC100271832,LINC00486,BIRC6,MIR4765,MIR558,LTBP1,BIRC6-AS2,TTC27	400668TD,401210PB,401496SL,402009WP
chr2	32754682	32754846	chr2	32403550	33109632	CNV	gain	Uddin_et_al_2014	25503493	SNP	array	esv3575214,esv3575213,esv3575215,esv3575217	M	873	4	0	LOC100271832,LINC00486,BIRC6,MIR4765,MIR558,LTBP1,BIRC6-AS2,TTC27	400668TD,401210PB,401496SL,402009WP
chr2	32756413	32756598	chr2	32403550	33109632	CNV	gain	Uddin_et_al_2014	25503493	SNP	array	esv3575214,esv3575213,esv3575215,esv3575217	M	873	4	0	LOC100271832,LINC00486,BIRC6,MIR4765,MIR558,LTBP1,BIRC6-AS2,TTC27	400668TD,401210PB,401496SL,402009WP
chr2	32757214	32757334	chr2	32403550	33109632	CNV	gain	Uddin_et_al_2014	25503493	SNP	array	esv3575214,esv3575213,esv3575215,esv3575217	M	873	4	0	LOC100271832,LINC00486,BIRC6,MIR4765,MIR558,LTBP1,BIRC6-AS2,TTC27	400668TD,401210PB,401496SL,402009WP
chr2	32768295	32768620	chr2	32403550	33109632	CNV	gain	Uddin_et_al_2014	25503493	SNP	array	esv3575214,esv3575213,esv3575215,esv3575217	M	873	4	0	LOC100271832,LINC00486,BIRC6,MIR4765,MIR558,LTBP1,BIRC6-AS2,TTC27	400668TD,401210PB,401496SL,402009WP
chr2	32770771	32770948	chr2	32403550	33109632	CNV	gain	Uddin_et_al_2014	25503493	SNP	array	esv3575214,esv3575213,esv3575215,esv3575217	M	873	4	0	LOC100271832,LINC00486,BIRC6,MIR4765,MIR558,LTBP1,BIRC6-AS2,TTC27	400668TD,401210PB,401496SL,402009WP
chr2	32772899	32773107	chr2	32403550	33109632	CNV	gain	Uddin_et_al_2014	25503493	SNP	array	esv3575214,esv3575213,esv3575215,esv3575217	M	873	4	0	LOC100271832,LINC00486,BIRC6,MIR4765,MIR558,LTBP1,BIRC6-AS2,TTC27	400668TD,401210PB,401496SL,402009WP
chr2	32774372	32774564	chr2	32403550	33109632	CNV	gain	Uddin_et_al_2014	25503493	SNP	array	esv3575214,esv3575213,esv3575215,esv3575217	M	873	4	0	LOC100271832,LINC00486,BIRC6,MIR4765,MIR558,LTBP1,BIRC6-AS2,TTC27	400668TD,401210PB,401496SL,402009WP
chr2	32800173	32800401	chr2	32403550	33109632	CNV	gain	Uddin_et_al_2014	25503493	SNP	array	esv3575214,esv3575213,esv3575215,esv3575217	M	873	4	0	LOC100271832,LINC00486,BIRC6,MIR4765,MIR558,LTBP1,BIRC6-AS2,TTC27	400668TD,401210PB,401496SL,402009WP
chr2	32818989	32819156	chr2	32403550	33109632	CNV	gain	Uddin_et_al_2014	25503493	SNP	array	esv3575214,esv3575213,esv3575215,esv3575217	M	873	4	0	LOC100271832,LINC00486,BIRC6,MIR4765,MIR558,LTBP1,BIRC6-AS2,TTC27	400668TD,401210PB,401496SL,402009WP
chr2	32820071	32820238	chr2	32403550	33109632	CNV	gain	Uddin_et_al_2014	25503493	SNP	array	esv3575214,esv3575213,esv3575215,esv3575217	M	873	4	0	LOC100271832,LINC00486,BIRC6,MIR4765,MIR558,LTBP1,BIRC6-AS2,TTC27	400668TD,401210PB,401496SL,402009WP
chr2	32822826	32823054	chr2	32403550	33109632	CNV	gain	Uddin_et_al_2014	25503493	SNP	array	esv3575214,esv3575213,esv3575215,esv3575217	M	873	4	0	LOC100271832,LINC00486,BIRC6,MIR4765,MIR558,LTBP1,BIRC6-AS2,TTC27	400668TD,401210PB,401496SL,402009WP
chr2	32824799	32824968	chr2	32403550	33109632	CNV	gain	Uddin_et_al_2014	25503493	SNP	array	esv3575214,esv3575213,esv3575215,esv3575217	M	873	4	0	LOC100271832,LINC00486,BIRC6,MIR4765,MIR558,LTBP1,BIRC6-AS2,TTC27	400668TD,401210PB,401496SL,402009WP
chr2	32828005	32828173	chr2	32403550	33109632	CNV	gain	Uddin_et_al_2014	25503493	SNP	array	esv3575214,esv3575213,esv3575215,esv3575217	M	873	4	0	LOC100271832,LINC00486,BIRC6,MIR4765,MIR558,LTBP1,BIRC6-AS2,TTC27	400668TD,401210PB,401496SL,402009WP
chr2	32832522	32832716	chr2	32403550	33109632	CNV	gain	Uddin_et_al_2014	25503493	SNP	array	esv3575214,esv3575213,esv3575215,esv3575217	M	873	4	0	LOC100271832,LINC00486,BIRC6,MIR4765,MIR558,LTBP1,BIRC6-AS2,TTC27	400668TD,401210PB,401496SL,402009WP
chr2	32836514	32836736	chr2	32403550	33109632	CNV	gain	Uddin_et_al_2014	25503493	SNP	array	esv3575214,esv3575213,esv3575215,esv3575217	M	873	4	0	LOC100271832,LINC00486,BIRC6,MIR4765,MIR558,LTBP1,BIRC6-AS2,TTC27	400668TD,401210PB,401496SL,402009WP
chr2	32842813	32843041	chr2	32403550	33109632	CNV	gain	Uddin_et_al_2014	25503493	SNP	array	esv3575214,esv3575213,esv3575215,esv3575217	M	873	4	0	LOC100271832,LINC00486,BIRC6,MIR4765,MIR558,LTBP1,BIRC6-AS2,TTC27	400668TD,401210PB,401496SL,402009WP
chr2	32853333	32853562	chr2	32403550	33109632	CNV	gain	Uddin_et_al_2014	25503493	SNP	array	esv3575214,esv3575213,esv3575215,esv3575217	M	873	4	0	LOC100271832,LINC00486,BIRC6,MIR4765,MIR558,LTBP1,BIRC6-AS2,TTC27	400668TD,401210PB,401496SL,402009WP
chr2	32855602	32855801	chr2	32403550	33109632	CNV	gain	Uddin_et_al_2014	25503493	SNP	array	esv3575214,esv3575213,esv3575215,esv3575217	M	873	4	0	LOC100271832,LINC00486,BIRC6,MIR4765,MIR558,LTBP1,BIRC6-AS2,TTC27	400668TD,401210PB,401496SL,402009WP
chr2	32858917	32859102	chr2	32403550	33109632	CNV	gain	Uddin_et_al_2014	25503493	SNP	array	esv3575214,esv3575213,esv3575215,esv3575217	M	873	4	0	LOC100271832,LINC00486,BIRC6,MIR4765,MIR558,LTBP1,BIRC6-AS2,TTC27	400668TD,401210PB,401496SL,402009WP
chr2	32860312	32860432	chr2	32403550	33109632	CNV	gain	Uddin_et_al_2014	25503493	SNP	array	esv3575214,esv3575213,esv3575215,esv3575217	M	873	4	0	LOC100271832,LINC00486,BIRC6,MIR4765,MIR558,LTBP1,BIRC6-AS2,TTC27	400668TD,401210PB,401496SL,402009WP
chr2	32865333	32865569	chr2	32403550	33109632	CNV	gain	Uddin_et_al_2014	25503493	SNP	array	esv3575214,esv3575213,esv3575215,esv3575217	M	873	4	0	LOC100271832,LINC00486,BIRC6,MIR4765,MIR558,LTBP1,BIRC6-AS2,TTC27	400668TD,401210PB,401496SL,402009WP
chr2	32875180	32875357	chr2	32403550	33109632	CNV	gain	Uddin_et_al_2014	25503493	SNP	array	esv3575214,esv3575213,esv3575215,esv3575217	M	873	4	0	LOC100271832,LINC00486,BIRC6,MIR4765,MIR558,LTBP1,BIRC6-AS2,TTC27	400668TD,401210PB,401496SL,402009WP
chr2	32889331	32889514	chr2	32403550	33109632	CNV	gain	Uddin_et_al_2014	25503493	SNP	array	esv3575214,esv3575213,esv3575215,esv3575217	M	873	4	0	LOC100271832,LINC00486,BIRC6,MIR4765,MIR558,LTBP1,BIRC6-AS2,TTC27	400668TD,401210PB,401496SL,402009WP
chr2	32891705	32891880	chr2	32403550	33109632	CNV	gain	Uddin_et_al_2014	25503493	SNP	array	esv3575214,esv3575213,esv3575215,esv3575217	M	873	4	0	LOC100271832,LINC00486,BIRC6,MIR4765,MIR558,LTBP1,BIRC6-AS2,TTC27	400668TD,401210PB,401496SL,402009WP
chr2	32897339	32897519	chr2	32403550	33109632	CNV	gain	Uddin_et_al_2014	25503493	SNP	array	esv3575214,esv3575213,esv3575215,esv3575217	M	873	4	0	LOC100271832,LINC00486,BIRC6,MIR4765,MIR558,LTBP1,BIRC6-AS2,TTC27	400668TD,401210PB,401496SL,402009WP
chr2	32903913	32904090	chr2	32403550	33109632	CNV	gain	Uddin_et_al_2014	25503493	SNP	array	esv3575214,esv3575213,esv3575215,esv3575217	M	873	4	0	LOC100271832,LINC00486,BIRC6,MIR4765,MIR558,LTBP1,BIRC6-AS2,TTC27	400668TD,401210PB,401496SL,402009WP
chr2	32927839	32928072	chr2	32403550	33109632	CNV	gain	Uddin_et_al_2014	25503493	SNP	array	esv3575214,esv3575213,esv3575215,esv3575217	M	873	4	0	LOC100271832,LINC00486,BIRC6,MIR4765,MIR558,LTBP1,BIRC6-AS2,TTC27	400668TD,401210PB,401496SL,402009WP
chr2	32929844	32930036	chr2	32403550	33109632	CNV	gain	Uddin_et_al_2014	25503493	SNP	array	esv3575214,esv3575213,esv3575215,esv3575217	M	873	4	0	LOC100271832,LINC00486,BIRC6,MIR4765,MIR558,LTBP1,BIRC6-AS2,TTC27	400668TD,401210PB,401496SL,402009WP
chr2	32958873	32959049	chr2	32403550	33109632	CNV	gain	Uddin_et_al_2014	25503493	SNP	array	esv3575214,esv3575213,esv3575215,esv3575217	M	873	4	0	LOC100271832,LINC00486,BIRC6,MIR4765,MIR558,LTBP1,BIRC6-AS2,TTC27	400668TD,401210PB,401496SL,402009WP
chr2	32961753	32961957	chr2	32403550	33109632	CNV	gain	Uddin_et_al_2014	25503493	SNP	array	esv3575214,esv3575213,esv3575215,esv3575217	M	873	4	0	LOC100271832,LINC00486,BIRC6,MIR4765,MIR558,LTBP1,BIRC6-AS2,TTC27	400668TD,401210PB,401496SL,402009WP
chr2	32983349	32983468	chr2	32403550	33109632	CNV	gain	Uddin_et_al_2014	25503493	SNP	array	esv3575214,esv3575213,esv3575215,esv3575217	M	873	4	0	LOC100271832,LINC00486,BIRC6,MIR4765,MIR558,LTBP1,BIRC6-AS2,TTC27	400668TD,401210PB,401496SL,402009WP
chr2	32983473	32983672	chr2	32403550	33109632	CNV	gain	Uddin_et_al_2014	25503493	SNP	array	esv3575214,esv3575213,esv3575215,esv3575217	M	873	4	0	LOC100271832,LINC00486,BIRC6,MIR4765,MIR558,LTBP1,BIRC6-AS2,TTC27	400668TD,401210PB,401496SL,402009WP
chr2	32991471	32991626	chr2	32403550	33109632	CNV	gain	Uddin_et_al_2014	25503493	SNP	array	esv3575214,esv3575213,esv3575215,esv3575217	M	873	4	0	LOC100271832,LINC00486,BIRC6,MIR4765,MIR558,LTBP1,BIRC6-AS2,TTC27	400668TD,401210PB,401496SL,402009WP
chr2	33002891	33003100	chr2	32403550	33109632	CNV	gain	Uddin_et_al_2014	25503493	SNP	array	esv3575214,esv3575213,esv3575215,esv3575217	M	873	4	0	LOC100271832,LINC00486,BIRC6,MIR4765,MIR558,LTBP1,BIRC6-AS2,TTC27	400668TD,401210PB,401496SL,402009WP
chr2	33004986	33005188	chr2	32403550	33109632	CNV	gain	Uddin_et_al_2014	25503493	SNP	array	esv3575214,esv3575213,esv3575215,esv3575217	M	873	4	0	LOC100271832,LINC00486,BIRC6,MIR4765,MIR558,LTBP1,BIRC6-AS2,TTC27	400668TD,401210PB,401496SL,402009WP
chr2	33007603	33007785	chr2	32403550	33109632	CNV	gain	Uddin_et_al_2014	25503493	SNP	array	esv3575214,esv3575213,esv3575215,esv3575217	M	873	4	0	LOC100271832,LINC00486,BIRC6,MIR4765,MIR558,LTBP1,BIRC6-AS2,TTC27	400668TD,401210PB,401496SL,402009WP
chr2	33012068	33012237	chr2	32403550	33109632	CNV	gain	Uddin_et_al_2014	25503493	SNP	array	esv3575214,esv3575213,esv3575215,esv3575217	M	873	4	0	LOC100271832,LINC00486,BIRC6,MIR4765,MIR558,LTBP1,BIRC6-AS2,TTC27	400668TD,401210PB,401496SL,402009WP
chr2	33036059	33036287	chr2	32403550	33109632	CNV	gain	Uddin_et_al_2014	25503493	SNP	array	esv3575214,esv3575213,esv3575215,esv3575217	M	873	4	0	LOC100271832,LINC00486,BIRC6,MIR4765,MIR558,LTBP1,BIRC6-AS2,TTC27	400668TD,401210PB,401496SL,402009WP
chr2	33037497	33037682	chr2	32403550	33109632	CNV	gain	Uddin_et_al_2014	25503493	SNP	array	esv3575214,esv3575213,esv3575215,esv3575217	M	873	4	0	LOC100271832,LINC00486,BIRC6,MIR4765,MIR558,LTBP1,BIRC6-AS2,TTC27	400668TD,401210PB,401496SL,402009WP
chr2	33042492	33042664	chr2	32403550	33109632	CNV	gain	Uddin_et_al_2014	25503493	SNP	array	esv3575214,esv3575213,esv3575215,esv3575217	M	873	4	0	LOC100271832,LINC00486,BIRC6,MIR4765,MIR558,LTBP1,BIRC6-AS2,TTC27	400668TD,401210PB,401496SL,402009WP
chr2	33045879	33046065	chr2	32403550	33109632	CNV	gain	Uddin_et_al_2014	25503493	SNP	array	esv3575214,esv3575213,esv3575215,esv3575217	M	873	4	0	LOC100271832,LINC00486,BIRC6,MIR4765,MIR558,LTBP1,BIRC6-AS2,TTC27	400668TD,401210PB,401496SL,402009WP
chr2	43625102	43625312	chr2	43576289	43768352	CNV	loss	Pinto_et_al_2007	17911159	SNP	array	esv2751891,esv2751890,esv2751892	M	771	0	11	THADA,PLEKHH2,LOC728819	BEC_305,BEC_557,BEC_642
chr2	43655178	43655385	chr2	43576289	43768352	CNV	loss	Pinto_et_al_2007	17911159	SNP	array	esv2751891,esv2751890,esv2751892	M	771	0	11	THADA,PLEKHH2,LOC728819	BEC_305,BEC_557,BEC_642
chr2	43657269	43657447	chr2	43576289	43768352	CNV	loss	Pinto_et_al_2007	17911159	SNP	array	esv2751891,esv2751890,esv2751892	M	771	0	11	THADA,PLEKHH2,LOC728819	BEC_305,BEC_557,BEC_642
chr2	43657719	43657839	chr2	43576289	43768352	CNV	loss	Pinto_et_al_2007	17911159	SNP	array	esv2751891,esv2751890,esv2751892	M	771	0	11	THADA,PLEKHH2,LOC728819	BEC_305,BEC_557,BEC_642
chr2	43660698	43660818	chr2	43576289	43768352	CNV	loss	Pinto_et_al_2007	17911159	SNP	array	esv2751891,esv2751890,esv2751892	M	771	0	11	THADA,PLEKHH2,LOC728819	BEC_305,BEC_557,BEC_642
chr2	43711512	43711677	chr2	43576289	43768352	CNV	loss	Pinto_et_al_2007	17911159	SNP	array	esv2751891,esv2751890,esv2751892	M	771	0	11	THADA,PLEKHH2,LOC728819	BEC_305,BEC_557,BEC_642
chr2	43712355	43712520	chr2	43576289	43768352	CNV	loss	Pinto_et_al_2007	17911159	SNP	array	esv2751891,esv2751890,esv2751892	M	771	0	11	THADA,PLEKHH2,LOC728819	BEC_305,BEC_557,BEC_642
chr2	43725908	43726091	chr2	43576289	43768352	CNV	loss	Pinto_et_al_2007	17911159	SNP	array	esv2751891,esv2751890,esv2751892	M	771	0	11	THADA,PLEKHH2,LOC728819	BEC_305,BEC_557,BEC_642
chr2	43732658	43732876	chr2	43576289	43768352	CNV	loss	Pinto_et_al_2007	17911159	SNP	array	esv2751891,esv2751890,esv2751892	M	771	0	11	THADA,PLEKHH2,LOC728819	BEC_305,BEC_557,BEC_642
chr2	43735700	43735905	chr2	43576289	43768352	CNV	loss	Pinto_et_al_2007	17911159	SNP	array	esv2751891,esv2751890,esv2751892	M	771	0	11	THADA,PLEKHH2,LOC728819	BEC_305,BEC_557,BEC_642
chr2	43754989	43755159	chr2	43576289	43768352	CNV	loss	Pinto_et_al_2007	17911159	SNP	array	esv2751891,esv2751890,esv2751892	M	771	0	11	THADA,PLEKHH2,LOC728819	BEC_305,BEC_557,BEC_642
chr2	43768236	43768459	chr2	43576289	43768352	CNV	loss	Pinto_et_al_2007	17911159	SNP	array	esv2751891,esv2751890,esv2751892	M	771	0	11	THADA,PLEKHH2,LOC728819	BEC_305,BEC_557,BEC_642
chr2	45233265	45233443	chr2	45181796	45749281	CNV	gain	Uddin_et_al_2014	25503493	SNP	array	esv3575241,esv3575240	M	873	2	0	LINC01121,SRBD1,PRKCE	400583HS,401824MM
chr2	45233449	45233624	chr2	45181796	45749281	CNV	gain	Uddin_et_al_2014	25503493	SNP	array	esv3575241,esv3575240	M	873	2	0	LINC01121,SRBD1,PRKCE	400583HS,401824MM
chr2	45235728	45236004	chr2	45181796	45749281	CNV	gain	Uddin_et_al_2014	25503493	SNP	array	esv3575241,esv3575240	M	873	2	0	LINC01121,SRBD1,PRKCE	400583HS,401824MM
chr2	45236010	45236175	chr2	45181796	45749281	CNV	gain	Uddin_et_al_2014	25503493	SNP	array	esv3575241,esv3575240	M	873	2	0	LINC01121,SRBD1,PRKCE	400583HS,401824MM
chr2	45236180	45236299	chr2	45181796	45749281	CNV	gain	Uddin_et_al_2014	25503493	SNP	array	esv3575241,esv3575240	M	873	2	0	LINC01121,SRBD1,PRKCE	400583HS,401824MM
chr2	45616394	45616717	chr2	45181796	45749281	CNV	gain	Uddin_et_al_2014	25503493	SNP	array	esv3575241,esv3575240	M	873	2	0	LINC01121,SRBD1,PRKCE	400583HS,401824MM
chr2	45620035	45620154	chr2	45181796	45749281	CNV	gain	Uddin_et_al_2014	25503493	SNP	array	esv3575241,esv3575240	M	873	2	0	LINC01121,SRBD1,PRKCE	400583HS,401824MM
chr2	45620159	45620278	chr2	45181796	45749281	CNV	gain	Uddin_et_al_2014	25503493	SNP	array	esv3575241,esv3575240	M	873	2	0	LINC01121,SRBD1,PRKCE	400583HS,401824MM
chr2	45640279	45640447	chr2	45181796	45749281	CNV	gain	Uddin_et_al_2014	25503493	SNP	array	esv3575241,esv3575240	M	873	2	0	LINC01121,SRBD1,PRKCE	400583HS,401824MM
chr2	45645463	45645649	chr2	45181796	45749281	CNV	gain	Uddin_et_al_2014	25503493	SNP	array	esv3575241,esv3575240	M	873	2	0	LINC01121,SRBD1,PRKCE	400583HS,401824MM
chr2	45646858	45647038	chr2	45181796	45749281	CNV	gain	Uddin_et_al_2014	25503493	SNP	array	esv3575241,esv3575240	M	873	2	0	LINC01121,SRBD1,PRKCE	400583HS,401824MM
chr2	45704064	45704235	chr2	45181796	45749281	CNV	gain	Uddin_et_al_2014	25503493	SNP	array	esv3575241,esv3575240	M	873	2	0	LINC01121,SRBD1,PRKCE	400583HS,401824MM
chr2	45715326	45715528	chr2	45181796	45749281	CNV	gain	Uddin_et_al_2014	25503493	SNP	array	esv3575241,esv3575240	M	873	2	0	LINC01121,SRBD1,PRKCE	400583HS,401824MM
chr2	46386661	46386896	chr2	46378520	46591853	CNV	loss	Pinto_et_al_2007	17911159	SNP	array	esv34937,esv34650	M	771	0	10	RHOQ,EPAS1,ATP6V1E2,LOC100506142,PIGF,TMEM247,LOC101805491	NA10847,NA12146
chr2	46411841	46412010	chr2	46378520	46591853	CNV	loss	Pinto_et_al_2007	17911159	SNP	array	esv34937,esv34650	M	771	0	10	RHOQ,EPAS1,ATP6V1E2,LOC100506142,PIGF,TMEM247,LOC101805491	NA10847,NA12146
chr2	46524961	46525127	chr2	46378520	46591853	CNV	loss	Pinto_et_al_2007	17911159	SNP	array	esv34937,esv34650	M	771	0	10	RHOQ,EPAS1,ATP6V1E2,LOC100506142,PIGF,TMEM247,LOC101805491	NA10847,NA12146
chr2	46573958	46574188	chr2	46378520	46591853	CNV	loss	Pinto_et_al_2007	17911159	SNP	array	esv34937,esv34650	M	771	0	10	RHOQ,EPAS1,ATP6V1E2,LOC100506142,PIGF,TMEM247,LOC101805491	NA10847,NA12146
chr2	46583320	46583521	chr2	46378520	46591853	CNV	loss	Pinto_et_al_2007	17911159	SNP	array	esv34937,esv34650	M	771	0	10	RHOQ,EPAS1,ATP6V1E2,LOC100506142,PIGF,TMEM247,LOC101805491	NA10847,NA12146
chr2	46583749	46583983	chr2	46378520	46591853	CNV	loss	Pinto_et_al_2007	17911159	SNP	array	esv34937,esv34650	M	771	0	10	RHOQ,EPAS1,ATP6V1E2,LOC100506142,PIGF,TMEM247,LOC101805491	NA10847,NA12146
chr2	46587721	46588172	chr2	46378520	46591853	CNV	loss	Pinto_et_al_2007	17911159	SNP	array	esv34937,esv34650	M	771	0	10	RHOQ,EPAS1,ATP6V1E2,LOC100506142,PIGF,TMEM247,LOC101805491	NA10847,NA12146
chr2	64084961	64085142	chr2	64085008	64294232	CNV	gain	Pinto_et_al_2007	17911159	SNP	array	esv34955,esv34698	M	771	9	0	LOC100507006,PELI1,LINC00309	NA18500,NA18502
chr2	64089873	64090085	chr2	64085008	64294232	CNV	gain	Pinto_et_al_2007	17911159	SNP	array	esv34955,esv34698	M	771	9	0	LOC100507006,PELI1,LINC00309	NA18500,NA18502
chr2	64109590	64109759	chr2	64085008	64294232	CNV	gain	Pinto_et_al_2007	17911159	SNP	array	esv34955,esv34698	M	771	9	0	LOC100507006,PELI1,LINC00309	NA18500,NA18502
chr2	64111042	64111161	chr2	64085008	64294232	CNV	gain	Pinto_et_al_2007	17911159	SNP	array	esv34955,esv34698	M	771	9	0	LOC100507006,PELI1,LINC00309	NA18500,NA18502
chr2	64111163	64111282	chr2	64085008	64294232	CNV	gain	Pinto_et_al_2007	17911159	SNP	array	esv34955,esv34698	M	771	9	0	LOC100507006,PELI1,LINC00309	NA18500,NA18502
chr2	64112759	64113069	chr2	64085008	64294232	CNV	gain	Pinto_et_al_2007	17911159	SNP	array	esv34955,esv34698	M	771	9	0	LOC100507006,PELI1,LINC00309	NA18500,NA18502
chr2	64113473	64113702	chr2	64085008	64294232	CNV	gain	Pinto_et_al_2007	17911159	SNP	array	esv34955,esv34698	M	771	9	0	LOC100507006,PELI1,LINC00309	NA18500,NA18502
chr2	64114470	64114754	chr2	64085008	64294232	CNV	gain	Pinto_et_al_2007	17911159	SNP	array	esv34955,esv34698	M	771	9	0	LOC100507006,PELI1,LINC00309	NA18500,NA18502
chr2	64117158	64117332	chr2	64085008	64294232	CNV	gain	Pinto_et_al_2007	17911159	SNP	array	esv34955,esv34698	M	771	9	0	LOC100507006,PELI1,LINC00309	NA18500,NA18502
chr2	64118239	64118416	chr2	64085008	64294232	CNV	gain	Pinto_et_al_2007	17911159	SNP	array	esv34955,esv34698	M	771	9	0	LOC100507006,PELI1,LINC00309	NA18500,NA18502
chr2	64120426	64120639	chr2	64085008	64294232	CNV	gain	Pinto_et_al_2007	17911159	SNP	array	esv34955,esv34698	M	771	9	0	LOC100507006,PELI1,LINC00309	NA18500,NA18502
chr2	64124525	64124726	chr2	64085008	64294232	CNV	gain	Pinto_et_al_2007	17911159	SNP	array	esv34955,esv34698	M	771	9	0	LOC100507006,PELI1,LINC00309	NA18500,NA18502
chr2	64126605	64126789	chr2	64085008	64294232	CNV	gain	Pinto_et_al_2007	17911159	SNP	array	esv34955,esv34698	M	771	9	0	LOC100507006,PELI1,LINC00309	NA18500,NA18502
chr2	64139486	64139656	chr2	64085008	64294232	CNV	gain	Pinto_et_al_2007	17911159	SNP	array	esv34955,esv34698	M	771	9	0	LOC100507006,PELI1,LINC00309	NA18500,NA18502
chr2	64139660	64139830	chr2	64085008	64294232	CNV	gain	Pinto_et_al_2007	17911159	SNP	array	esv34955,esv34698	M	771	9	0	LOC100507006,PELI1,LINC00309	NA18500,NA18502
chr2	64140306	64140513	chr2	64085008	64294232	CNV	gain	Pinto_et_al_2007	17911159	SNP	array	esv34955,esv34698	M	771	9	0	LOC100507006,PELI1,LINC00309	NA18500,NA18502
chr2	64141265	64141445	chr2	64085008	64294232	CNV	gain	Pinto_et_al_2007	17911159	SNP	array	esv34955,esv34698	M	771	9	0	LOC100507006,PELI1,LINC00309	NA18500,NA18502
chr2	64143980	64144147	chr2	64085008	64294232	CNV	gain	Pinto_et_al_2007	17911159	SNP	array	esv34955,esv34698	M	771	9	0	LOC100507006,PELI1,LINC00309	NA18500,NA18502
chr2	64147011	64147190	chr2	64085008	64294232	CNV	gain	Pinto_et_al_2007	17911159	SNP	array	esv34955,esv34698	M	771	9	0	LOC100507006,PELI1,LINC00309	NA18500,NA18502
chr2	64147568	64147746	chr2	64085008	64294232	CNV	gain	Pinto_et_al_2007	17911159	SNP	array	esv34955,esv34698	M	771	9	0	LOC100507006,PELI1,LINC00309	NA18500,NA18502
chr2	64148334	64148540	chr2	64085008	64294232	CNV	gain	Pinto_et_al_2007	17911159	SNP	array	esv34955,esv34698	M	771	9	0	LOC100507006,PELI1,LINC00309	NA18500,NA18502
chr2	64160785	64161134	chr2	64085008	64294232	CNV	gain	Pinto_et_al_2007	17911159	SNP	array	esv34955,esv34698	M	771	9	0	LOC100507006,PELI1,LINC00309	NA18500,NA18502
chr2	64169577	64169759	chr2	64085008	64294232	CNV	gain	Pinto_et_al_2007	17911159	SNP	array	esv34955,esv34698	M	771	9	0	LOC100507006,PELI1,LINC00309	NA18500,NA18502
chr2	64171599	64171805	chr2	64085008	64294232	CNV	gain	Pinto_et_al_2007	17911159	SNP	array	esv34955,esv34698	M	771	9	0	LOC100507006,PELI1,LINC00309	NA18500,NA18502
chr2	64174466	64174634	chr2	64085008	64294232	CNV	gain	Pinto_et_al_2007	17911159	SNP	array	esv34955,esv34698	M	771	9	0	LOC100507006,PELI1,LINC00309	NA18500,NA18502
chr2	64176105	64176299	chr2	64085008	64294232	CNV	gain	Pinto_et_al_2007	17911159	SNP	array	esv34955,esv34698	M	771	9	0	LOC100507006,PELI1,LINC00309	NA18500,NA18502
chr2	64189205	64189564	chr2	64085008	64294232	CNV	gain	Pinto_et_al_2007	17911159	SNP	array	esv34955,esv34698	M	771	9	0	LOC100507006,PELI1,LINC00309	NA18500,NA18502
chr2	64192903	64193093	chr2	64085008	64294232	CNV	gain	Pinto_et_al_2007	17911159	SNP	array	esv34955,esv34698	M	771	9	0	LOC100507006,PELI1,LINC00309	NA18500,NA18502
chr2	64196003	64196181	chr2	64085008	64294232	CNV	gain	Pinto_et_al_2007	17911159	SNP	array	esv34955,esv34698	M	771	9	0	LOC100507006,PELI1,LINC00309	NA18500,NA18502
chr2	64199296	64199473	chr2	64085008	64294232	CNV	gain	Pinto_et_al_2007	17911159	SNP	array	esv34955,esv34698	M	771	9	0	LOC100507006,PELI1,LINC00309	NA18500,NA18502
chr2	64202048	64202168	chr2	64085008	64294232	CNV	gain	Pinto_et_al_2007	17911159	SNP	array	esv34955,esv34698	M	771	9	0	LOC100507006,PELI1,LINC00309	NA18500,NA18502
chr2	64208776	64209049	chr2	64085008	64294232	CNV	gain	Pinto_et_al_2007	17911159	SNP	array	esv34955,esv34698	M	771	9	0	LOC100507006,PELI1,LINC00309	NA18500,NA18502
chr2	64210981	64211156	chr2	64085008	64294232	CNV	gain	Pinto_et_al_2007	17911159	SNP	array	esv34955,esv34698	M	771	9	0	LOC100507006,PELI1,LINC00309	NA18500,NA18502
chr2	86947808	86947928	chr2	86893766	87082698	CNV	loss	Uddin_et_al_2014	25503493	SNP	array	esv3583918,esv3583917	M	873	0	3	PLGLB1,RGPD2,PLGLB2,ANAPC1P1,RGPD1,LOC285074	400650RM,400818BL,401518VK
chr2	86968070	86968218	chr2	86893766	87082698	CNV	loss	Uddin_et_al_2014	25503493	SNP	array	esv3583918,esv3583917	M	873	0	3	PLGLB1,RGPD2,PLGLB2,ANAPC1P1,RGPD1,LOC285074	400650RM,400818BL,401518VK
chr2	86978984	86979103	chr2	86893766	87082698	CNV	loss	Uddin_et_al_2014	25503493	SNP	array	esv3583918,esv3583917	M	873	0	3	PLGLB1,RGPD2,PLGLB2,ANAPC1P1,RGPD1,LOC285074	400650RM,400818BL,401518VK
chr2	86979106	86979225	chr2	86893766	87082698	CNV	loss	Uddin_et_al_2014	25503493	SNP	array	esv3583918,esv3583917	M	873	0	3	PLGLB1,RGPD2,PLGLB2,ANAPC1P1,RGPD1,LOC285074	400650RM,400818BL,401518VK
chr2	86980514	86980695	chr2	86893766	87082698	CNV	loss	Uddin_et_al_2014	25503493	SNP	array	esv3583918,esv3583917	M	873	0	3	PLGLB1,RGPD2,PLGLB2,ANAPC1P1,RGPD1,LOC285074	400650RM,400818BL,401518VK
chr2	86992147	86992358	chr2	86893766	87082698	CNV	loss	Uddin_et_al_2014	25503493	SNP	array	esv3583918,esv3583917	M	873	0	3	PLGLB1,RGPD2,PLGLB2,ANAPC1P1,RGPD1,LOC285074	400650RM,400818BL,401518VK
chr2	86992922	86993106	chr2	86893766	87082698	CNV	loss	Uddin_et_al_2014	25503493	SNP	array	esv3583918,esv3583917	M	873	0	3	PLGLB1,RGPD2,PLGLB2,ANAPC1P1,RGPD1,LOC285074	400650RM,400818BL,401518VK
chr2	86997126	86997304	chr2	86893766	87082698	CNV	loss	Uddin_et_al_2014	25503493	SNP	array	esv3583918,esv3583917	M	873	0	3	PLGLB1,RGPD2,PLGLB2,ANAPC1P1,RGPD1,LOC285074	400650RM,400818BL,401518VK
chr2	86998671	86998844	chr2	86893766	87082698	CNV	loss	Uddin_et_al_2014	25503493	SNP	array	esv3583918,esv3583917	M	873	0	3	PLGLB1,RGPD2,PLGLB2,ANAPC1P1,RGPD1,LOC285074	400650RM,400818BL,401518VK
chr2	87000420	87000539	chr2	86893766	87082698	CNV	loss	Uddin_et_al_2014	25503493	SNP	array	esv3583918,esv3583917	M	873	0	3	PLGLB1,RGPD2,PLGLB2,ANAPC1P1,RGPD1,LOC285074	400650RM,400818BL,401518VK
chr2	87000545	87000664	chr2	86893766	87082698	CNV	loss	Uddin_et_al_2014	25503493	SNP	array	esv3583918,esv3583917	M	873	0	3	PLGLB1,RGPD2,PLGLB2,ANAPC1P1,RGPD1,LOC285074	400650RM,400818BL,401518VK
chr2	87012937	87013110	chr2	86893766	87082698	CNV	loss	Uddin_et_al_2014	25503493	SNP	array	esv3583918,esv3583917	M	873	0	3	PLGLB1,RGPD2,PLGLB2,ANAPC1P1,RGPD1,LOC285074	400650RM,400818BL,401518VK
chr2	87015625	87015790	chr2	86893766	87082698	CNV	loss	Uddin_et_al_2014	25503493	SNP	array	esv3583918,esv3583917	M	873	0	3	PLGLB1,RGPD2,PLGLB2,ANAPC1P1,RGPD1,LOC285074	400650RM,400818BL,401518VK
chr2	87016412	87016585	chr2	86893766	87082698	CNV	loss	Uddin_et_al_2014	25503493	SNP	array	esv3583918,esv3583917	M	873	0	3	PLGLB1,RGPD2,PLGLB2,ANAPC1P1,RGPD1,LOC285074	400650RM,400818BL,401518VK
chr2	87016775	87016979	chr2	86893766	87082698	CNV	loss	Uddin_et_al_2014	25503493	SNP	array	esv3583918,esv3583917	M	873	0	3	PLGLB1,RGPD2,PLGLB2,ANAPC1P1,RGPD1,LOC285074	400650RM,400818BL,401518VK
chr2	87017470	87017821	chr2	86893766	87082698	CNV	loss	Uddin_et_al_2014	25503493	SNP	array	esv3583918,esv3583917	M	873	0	3	PLGLB1,RGPD2,PLGLB2,ANAPC1P1,RGPD1,LOC285074	400650RM,400818BL,401518VK
chr2	87017824	87017989	chr2	86893766	87082698	CNV	loss	Uddin_et_al_2014	25503493	SNP	array	esv3583918,esv3583917	M	873	0	3	PLGLB1,RGPD2,PLGLB2,ANAPC1P1,RGPD1,LOC285074	400650RM,400818BL,401518VK
chr2	87017995	87018114	chr2	86893766	87082698	CNV	loss	Uddin_et_al_2014	25503493	SNP	array	esv3583918,esv3583917	M	873	0	3	PLGLB1,RGPD2,PLGLB2,ANAPC1P1,RGPD1,LOC285074	400650RM,400818BL,401518VK
chr2	87042670	87042908	chr2	86893766	87082698	CNV	loss	Uddin_et_al_2014	25503493	SNP	array	esv3583918,esv3583917	M	873	0	3	PLGLB1,RGPD2,PLGLB2,ANAPC1P1,RGPD1,LOC285074	400650RM,400818BL,401518VK
chr2	87048756	87048925	chr2	86893766	87082698	CNV	loss	Uddin_et_al_2014	25503493	SNP	array	esv3583918,esv3583917	M	873	0	3	PLGLB1,RGPD2,PLGLB2,ANAPC1P1,RGPD1,LOC285074	400650RM,400818BL,401518VK
chr2	87049319	87049520	chr2	86893766	87082698	CNV	loss	Uddin_et_al_2014	25503493	SNP	array	esv3583918,esv3583917	M	873	0	3	PLGLB1,RGPD2,PLGLB2,ANAPC1P1,RGPD1,LOC285074	400650RM,400818BL,401518VK
chr2	87060163	87060283	chr2	86893766	87082698	CNV	loss	Uddin_et_al_2014	25503493	SNP	array	esv3583918,esv3583917	M	873	0	3	PLGLB1,RGPD2,PLGLB2,ANAPC1P1,RGPD1,LOC285074	400650RM,400818BL,401518VK
chr2	87069333	87069489	chr2	86893766	87082698	CNV	loss	Uddin_et_al_2014	25503493	SNP	array	esv3583918,esv3583917	M	873	0	3	PLGLB1,RGPD2,PLGLB2,ANAPC1P1,RGPD1,LOC285074	400650RM,400818BL,401518VK
chr2	87071677	87071767	chr2	86893766	87082698	CNV	loss	Uddin_et_al_2014	25503493	SNP	array	esv3583918,esv3583917	M	873	0	3	PLGLB1,RGPD2,PLGLB2,ANAPC1P1,RGPD1,LOC285074	400650RM,400818BL,401518VK
chr2	87071971	87072115	chr2	86893766	87082698	CNV	loss	Uddin_et_al_2014	25503493	SNP	array	esv3583918,esv3583917	M	873	0	3	PLGLB1,RGPD2,PLGLB2,ANAPC1P1,RGPD1,LOC285074	400650RM,400818BL,401518VK
chr2	87073757	87073846	chr2	86893766	87082698	CNV	loss	Uddin_et_al_2014	25503493	SNP	array	esv3583918,esv3583917	M	873	0	3	PLGLB1,RGPD2,PLGLB2,ANAPC1P1,RGPD1,LOC285074	400650RM,400818BL,401518VK
chr2	87073859	87073948	chr2	86893766	87082698	CNV	loss	Uddin_et_al_2014	25503493	SNP	array	esv3583918,esv3583917	M	873	0	3	PLGLB1,RGPD2,PLGLB2,ANAPC1P1,RGPD1,LOC285074	400650RM,400818BL,401518VK
chr2	87080088	87080177	chr2	86893766	87082698	CNV	loss	Uddin_et_al_2014	25503493	SNP	array	esv3583918,esv3583917	M	873	0	3	PLGLB1,RGPD2,PLGLB2,ANAPC1P1,RGPD1,LOC285074	400650RM,400818BL,401518VK
chr2	87080182	87080271	chr2	86893766	87082698	CNV	loss	Uddin_et_al_2014	25503493	SNP	array	esv3583918,esv3583917	M	873	0	3	PLGLB1,RGPD2,PLGLB2,ANAPC1P1,RGPD1,LOC285074	400650RM,400818BL,401518VK
chr2	97164036	97164210	chr2	97065383	97501652	CNV	loss	Uddin_et_al_2014	25503493	SNP	array	esv3583940,esv3583953,esv3583956,esv3583954	M	873	0	5	FAHD2B,LOC100506076,ANKRD36,LOC100506123	400553PP,400718PS,401401BA,401582GG,401736BF
chr2	97164993	97165212	chr2	97065383	97501652	CNV	loss	Uddin_et_al_2014	25503493	SNP	array	esv3583940,esv3583953,esv3583956,esv3583954	M	873	0	5	FAHD2B,LOC100506076,ANKRD36,LOC100506123	400553PP,400718PS,401401BA,401582GG,401736BF
chr2	97165967	97166632	chr2	97065383	97501652	CNV	loss	Uddin_et_al_2014	25503493	SNP	array	esv3583940,esv3583953,esv3583956,esv3583954	M	873	0	5	FAHD2B,LOC100506076,ANKRD36,LOC100506123	400553PP,400718PS,401401BA,401582GG,401736BF
chr2	97170960	97171171	chr2	97065383	97501652	CNV	loss	Uddin_et_al_2014	25503493	SNP	array	esv3583940,esv3583953,esv3583956,esv3583954	M	873	0	5	FAHD2B,LOC100506076,ANKRD36,LOC100506123	400553PP,400718PS,401401BA,401582GG,401736BF
chr2	97202480	97202669	chr2	97192401	97212320	CNV	loss	Uddin_et_al_2014	25503493	SNP	array	esv3583958,esv3583961,esv3583959,esv3583957,esv3583947	M	873	0	ANKRD36	400315DA,400325BE,400429YF,400655WB,400660GK,401079HJ,401563TK
chr2	97202480	97202669	chr2	97199587	97212320	CNV	loss	Uddin_et_al_2014	25503493	SNP	array	esv3583963,esv3583962	M	873	0	2	ANKRD36	400124FR,400769SL
chr2	97202480	97202669	chr2	97065383	97501652	CNV	loss	Uddin_et_al_2014	25503493	SNP	array	esv3583940,esv3583953,esv3583956,esv3583954	M	873	0	5	FAHD2B,LOC100506076,ANKRD36,LOC100506123	400553PP,400718PS,401401BA,401582GG,401736BF
chr2	97202480	97202669	chr2	97199999	97545713	CNV	gain	Uddin_et_al_2014	25503493	SNP	array	esv3575282,esv3575279,esv3575280	M	873	3	0	ANKRD36B,LOC100506076,ANKRD36,LOC100506123	401135CS,401359HF,401855RE
chr2	97213034	97213264	chr2	97207584	97235230	CNV	loss	Uddin_et_al_2014	25503493	SNP	array	esv3583941,esv3583966,esv3583950,esv3583965,esv3583952	M	873	0	ANKRD36	400082SD,400203NA,400352CA,400626FC,401359HF,401733CG,401763SG,401855RE
chr2	97213034	97213264	chr2	97065383	97501652	CNV	loss	Uddin_et_al_2014	25503493	SNP	array	esv3583940,esv3583953,esv3583956,esv3583954	M	873	0	5	FAHD2B,LOC100506076,ANKRD36,LOC100506123	400553PP,400718PS,401401BA,401582GG,401736BF
chr2	97213034	97213264	chr2	97199999	97545713	CNV	gain	Uddin_et_al_2014	25503493	SNP	array	esv3575282,esv3575279,esv3575280	M	873	3	0	ANKRD36B,LOC100506076,ANKRD36,LOC100506123	401135CS,401359HF,401855RE
chr2	97215029	97215223	chr2	97207584	97235230	CNV	loss	Uddin_et_al_2014	25503493	SNP	array	esv3583941,esv3583966,esv3583950,esv3583965,esv3583952	M	873	0	ANKRD36	400082SD,400203NA,400352CA,400626FC,401359HF,401733CG,401763SG,401855RE
chr2	97215029	97215223	chr2	97065383	97501652	CNV	loss	Uddin_et_al_2014	25503493	SNP	array	esv3583940,esv3583953,esv3583956,esv3583954	M	873	0	5	FAHD2B,LOC100506076,ANKRD36,LOC100506123	400553PP,400718PS,401401BA,401582GG,401736BF
chr2	97215029	97215223	chr2	97199999	97545713	CNV	gain	Uddin_et_al_2014	25503493	SNP	array	esv3575282,esv3575279,esv3575280	M	873	3	0	ANKRD36B,LOC100506076,ANKRD36,LOC100506123	401135CS,401359HF,401855RE
chr2	97215408	97215593	chr2	97207584	97235230	CNV	loss	Uddin_et_al_2014	25503493	SNP	array	esv3583941,esv3583966,esv3583950,esv3583965,esv3583952	M	873	0	ANKRD36	400082SD,400203NA,400352CA,400626FC,401359HF,401733CG,401763SG,401855RE
chr2	97215408	97215593	chr2	97065383	97501652	CNV	loss	Uddin_et_al_2014	25503493	SNP	array	esv3583940,esv3583953,esv3583956,esv3583954	M	873	0	5	FAHD2B,LOC100506076,ANKRD36,LOC100506123	400553PP,400718PS,401401BA,401582GG,401736BF
chr2	97215408	97215593	chr2	97199999	97545713	CNV	gain	Uddin_et_al_2014	25503493	SNP	array	esv3575282,esv3575279,esv3575280	M	873	3	0	ANKRD36B,LOC100506076,ANKRD36,LOC100506123	401135CS,401359HF,401855RE
chr2	97215696	97215896	chr2	97207584	97235230	CNV	loss	Uddin_et_al_2014	25503493	SNP	array	esv3583941,esv3583966,esv3583950,esv3583965,esv3583952	M	873	0	ANKRD36	400082SD,400203NA,400352CA,400626FC,401359HF,401733CG,401763SG,401855RE
chr2	97215696	97215896	chr2	97065383	97501652	CNV	loss	Uddin_et_al_2014	25503493	SNP	array	esv3583940,esv3583953,esv3583956,esv3583954	M	873	0	5	FAHD2B,LOC100506076,ANKRD36,LOC100506123	400553PP,400718PS,401401BA,401582GG,401736BF
chr2	97215696	97215896	chr2	97199999	97545713	CNV	gain	Uddin_et_al_2014	25503493	SNP	array	esv3575282,esv3575279,esv3575280	M	873	3	0	ANKRD36B,LOC100506076,ANKRD36,LOC100506123	401135CS,401359HF,401855RE
chr2	97215902	97216021	chr2	97207584	97235230	CNV	loss	Uddin_et_al_2014	25503493	SNP	array	esv3583941,esv3583966,esv3583950,esv3583965,esv3583952	M	873	0	ANKRD36	400082SD,400203NA,400352CA,400626FC,401359HF,401733CG,401763SG,401855RE
chr2	97215902	97216021	chr2	97065383	97501652	CNV	loss	Uddin_et_al_2014	25503493	SNP	array	esv3583940,esv3583953,esv3583956,esv3583954	M	873	0	5	FAHD2B,LOC100506076,ANKRD36,LOC100506123	400553PP,400718PS,401401BA,401582GG,401736BF
chr2	97215902	97216021	chr2	97199999	97545713	CNV	gain	Uddin_et_al_2014	25503493	SNP	array	esv3575282,esv3575279,esv3575280	M	873	3	0	ANKRD36B,LOC100506076,ANKRD36,LOC100506123	401135CS,401359HF,401855RE
chr2	97216288	97216455	chr2	97207584	97235230	CNV	loss	Uddin_et_al_2014	25503493	SNP	array	esv3583941,esv3583966,esv3583950,esv3583965,esv3583952	M	873	0	ANKRD36	400082SD,400203NA,400352CA,400626FC,401359HF,401733CG,401763SG,401855RE
chr2	97216288	97216455	chr2	97065383	97501652	CNV	loss	Uddin_et_al_2014	25503493	SNP	array	esv3583940,esv3583953,esv3583956,esv3583954	M	873	0	5	FAHD2B,LOC100506076,ANKRD36,LOC100506123	400553PP,400718PS,401401BA,401582GG,401736BF
chr2	97216288	97216455	chr2	97199999	97545713	CNV	gain	Uddin_et_al_2014	25503493	SNP	array	esv3575282,esv3575279,esv3575280	M	873	3	0	ANKRD36B,LOC100506076,ANKRD36,LOC100506123	401135CS,401359HF,401855RE
chr2	97216800	97217256	chr2	97207584	97235230	CNV	loss	Uddin_et_al_2014	25503493	SNP	array	esv3583941,esv3583966,esv3583950,esv3583965,esv3583952	M	873	0	ANKRD36	400082SD,400203NA,400352CA,400626FC,401359HF,401733CG,401763SG,401855RE
chr2	97216800	97217256	chr2	97065383	97501652	CNV	loss	Uddin_et_al_2014	25503493	SNP	array	esv3583940,esv3583953,esv3583956,esv3583954	M	873	0	5	FAHD2B,LOC100506076,ANKRD36,LOC100506123	400553PP,400718PS,401401BA,401582GG,401736BF
chr2	97216800	97217256	chr2	97199999	97545713	CNV	gain	Uddin_et_al_2014	25503493	SNP	array	esv3575282,esv3575279,esv3575280	M	873	3	0	ANKRD36B,LOC100506076,ANKRD36,LOC100506123	401135CS,401359HF,401855RE
chr2	97217261	97217597	chr2	97207584	97235230	CNV	loss	Uddin_et_al_2014	25503493	SNP	array	esv3583941,esv3583966,esv3583950,esv3583965,esv3583952	M	873	0	ANKRD36	400082SD,400203NA,400352CA,400626FC,401359HF,401733CG,401763SG,401855RE
chr2	97217261	97217597	chr2	97065383	97501652	CNV	loss	Uddin_et_al_2014	25503493	SNP	array	esv3583940,esv3583953,esv3583956,esv3583954	M	873	0	5	FAHD2B,LOC100506076,ANKRD36,LOC100506123	400553PP,400718PS,401401BA,401582GG,401736BF
chr2	97217261	97217597	chr2	97199999	97545713	CNV	gain	Uddin_et_al_2014	25503493	SNP	array	esv3575282,esv3575279,esv3575280	M	873	3	0	ANKRD36B,LOC100506076,ANKRD36,LOC100506123	401135CS,401359HF,401855RE
chr2	97217600	97218376	chr2	97207584	97235230	CNV	loss	Uddin_et_al_2014	25503493	SNP	array	esv3583941,esv3583966,esv3583950,esv3583965,esv3583952	M	873	0	ANKRD36	400082SD,400203NA,400352CA,400626FC,401359HF,401733CG,401763SG,401855RE
chr2	97217600	97218376	chr2	97065383	97501652	CNV	loss	Uddin_et_al_2014	25503493	SNP	array	esv3583940,esv3583953,esv3583956,esv3583954	M	873	0	5	FAHD2B,LOC100506076,ANKRD36,LOC100506123	400553PP,400718PS,401401BA,401582GG,401736BF
chr2	97217600	97218376	chr2	97199999	97545713	CNV	gain	Uddin_et_al_2014	25503493	SNP	array	esv3575282,esv3575279,esv3575280	M	873	3	0	ANKRD36B,LOC100506076,ANKRD36,LOC100506123	401135CS,401359HF,401855RE
chr2	97258926	97259125	chr2	97065383	97501652	CNV	loss	Uddin_et_al_2014	25503493	SNP	array	esv3583940,esv3583953,esv3583956,esv3583954	M	873	0	5	FAHD2B,LOC100506076,ANKRD36,LOC100506123	400553PP,400718PS,401401BA,401582GG,401736BF
chr2	97258926	97259125	chr2	97199999	97545713	CNV	gain	Uddin_et_al_2014	25503493	SNP	array	esv3575282,esv3575279,esv3575280	M	873	3	0	ANKRD36B,LOC100506076,ANKRD36,LOC100506123	401135CS,401359HF,401855RE
chr2	97261308	97261480	chr2	97065383	97501652	CNV	loss	Uddin_et_al_2014	25503493	SNP	array	esv3583940,esv3583953,esv3583956,esv3583954	M	873	0	5	FAHD2B,LOC100506076,ANKRD36,LOC100506123	400553PP,400718PS,401401BA,401582GG,401736BF
chr2	97261308	97261480	chr2	97199999	97545713	CNV	gain	Uddin_et_al_2014	25503493	SNP	array	esv3575282,esv3575279,esv3575280	M	873	3	0	ANKRD36B,LOC100506076,ANKRD36,LOC100506123	401135CS,401359HF,401855RE
chr2	97267325	97267557	chr2	97065383	97501652	CNV	loss	Uddin_et_al_2014	25503493	SNP	array	esv3583940,esv3583953,esv3583956,esv3583954	M	873	0	5	FAHD2B,LOC100506076,ANKRD36,LOC100506123	400553PP,400718PS,401401BA,401582GG,401736BF
chr2	97267325	97267557	chr2	97199999	97545713	CNV	gain	Uddin_et_al_2014	25503493	SNP	array	esv3575282,esv3575279,esv3575280	M	873	3	0	ANKRD36B,LOC100506076,ANKRD36,LOC100506123	401135CS,401359HF,401855RE
chr2	97267805	97268010	chr2	97065383	97501652	CNV	loss	Uddin_et_al_2014	25503493	SNP	array	esv3583940,esv3583953,esv3583956,esv3583954	M	873	0	5	FAHD2B,LOC100506076,ANKRD36,LOC100506123	400553PP,400718PS,401401BA,401582GG,401736BF
chr2	97267805	97268010	chr2	97199999	97545713	CNV	gain	Uddin_et_al_2014	25503493	SNP	array	esv3575282,esv3575279,esv3575280	M	873	3	0	ANKRD36B,LOC100506076,ANKRD36,LOC100506123	401135CS,401359HF,401855RE
chr2	97268501	97268706	chr2	97065383	97501652	CNV	loss	Uddin_et_al_2014	25503493	SNP	array	esv3583940,esv3583953,esv3583956,esv3583954	M	873	0	5	FAHD2B,LOC100506076,ANKRD36,LOC100506123	400553PP,400718PS,401401BA,401582GG,401736BF
chr2	97268501	97268706	chr2	97199999	97545713	CNV	gain	Uddin_et_al_2014	25503493	SNP	array	esv3575282,esv3575279,esv3575280	M	873	3	0	ANKRD36B,LOC100506076,ANKRD36,LOC100506123	401135CS,401359HF,401855RE
chr2	97269930	97270049	chr2	97065383	97501652	CNV	loss	Uddin_et_al_2014	25503493	SNP	array	esv3583940,esv3583953,esv3583956,esv3583954	M	873	0	5	FAHD2B,LOC100506076,ANKRD36,LOC100506123	400553PP,400718PS,401401BA,401582GG,401736BF
chr2	97269930	97270049	chr2	97199999	97545713	CNV	gain	Uddin_et_al_2014	25503493	SNP	array	esv3575282,esv3575279,esv3575280	M	873	3	0	ANKRD36B,LOC100506076,ANKRD36,LOC100506123	401135CS,401359HF,401855RE
chr2	97270054	97270173	chr2	97065383	97501652	CNV	loss	Uddin_et_al_2014	25503493	SNP	array	esv3583940,esv3583953,esv3583956,esv3583954	M	873	0	5	FAHD2B,LOC100506076,ANKRD36,LOC100506123	400553PP,400718PS,401401BA,401582GG,401736BF
chr2	97270054	97270173	chr2	97199999	97545713	CNV	gain	Uddin_et_al_2014	25503493	SNP	array	esv3575282,esv3575279,esv3575280	M	873	3	0	ANKRD36B,LOC100506076,ANKRD36,LOC100506123	401135CS,401359HF,401855RE
chr2	97270476	97270595	chr2	97065383	97501652	CNV	loss	Uddin_et_al_2014	25503493	SNP	array	esv3583940,esv3583953,esv3583956,esv3583954	M	873	0	5	FAHD2B,LOC100506076,ANKRD36,LOC100506123	400553PP,400718PS,401401BA,401582GG,401736BF
chr2	97270476	97270595	chr2	97199999	97545713	CNV	gain	Uddin_et_al_2014	25503493	SNP	array	esv3575282,esv3575279,esv3575280	M	873	3	0	ANKRD36B,LOC100506076,ANKRD36,LOC100506123	401135CS,401359HF,401855RE
chr2	97270601	97270720	chr2	97065383	97501652	CNV	loss	Uddin_et_al_2014	25503493	SNP	array	esv3583940,esv3583953,esv3583956,esv3583954	M	873	0	5	FAHD2B,LOC100506076,ANKRD36,LOC100506123	400553PP,400718PS,401401BA,401582GG,401736BF
chr2	97270601	97270720	chr2	97199999	97545713	CNV	gain	Uddin_et_al_2014	25503493	SNP	array	esv3575282,esv3575279,esv3575280	M	873	3	0	ANKRD36B,LOC100506076,ANKRD36,LOC100506123	401135CS,401359HF,401855RE
chr2	97271108	97271312	chr2	97065383	97501652	CNV	loss	Uddin_et_al_2014	25503493	SNP	array	esv3583940,esv3583953,esv3583956,esv3583954	M	873	0	5	FAHD2B,LOC100506076,ANKRD36,LOC100506123	400553PP,400718PS,401401BA,401582GG,401736BF
chr2	97271108	97271312	chr2	97199999	97545713	CNV	gain	Uddin_et_al_2014	25503493	SNP	array	esv3575282,esv3575279,esv3575280	M	873	3	0	ANKRD36B,LOC100506076,ANKRD36,LOC100506123	401135CS,401359HF,401855RE
chr2	97272592	97272805	chr2	97065383	97501652	CNV	loss	Uddin_et_al_2014	25503493	SNP	array	esv3583940,esv3583953,esv3583956,esv3583954	M	873	0	5	FAHD2B,LOC100506076,ANKRD36,LOC100506123	400553PP,400718PS,401401BA,401582GG,401736BF
chr2	97272592	97272805	chr2	97199999	97545713	CNV	gain	Uddin_et_al_2014	25503493	SNP	array	esv3575282,esv3575279,esv3575280	M	873	3	0	ANKRD36B,LOC100506076,ANKRD36,LOC100506123	401135CS,401359HF,401855RE
chr2	97274239	97274460	chr2	97065383	97501652	CNV	loss	Uddin_et_al_2014	25503493	SNP	array	esv3583940,esv3583953,esv3583956,esv3583954	M	873	0	5	FAHD2B,LOC100506076,ANKRD36,LOC100506123	400553PP,400718PS,401401BA,401582GG,401736BF
chr2	97274239	97274460	chr2	97199999	97545713	CNV	gain	Uddin_et_al_2014	25503493	SNP	array	esv3575282,esv3575279,esv3575280	M	873	3	0	ANKRD36B,LOC100506076,ANKRD36,LOC100506123	401135CS,401359HF,401855RE
chr2	97274659	97274857	chr2	97065383	97501652	CNV	loss	Uddin_et_al_2014	25503493	SNP	array	esv3583940,esv3583953,esv3583956,esv3583954	M	873	0	5	FAHD2B,LOC100506076,ANKRD36,LOC100506123	400553PP,400718PS,401401BA,401582GG,401736BF
chr2	97274659	97274857	chr2	97199999	97545713	CNV	gain	Uddin_et_al_2014	25503493	SNP	array	esv3575282,esv3575279,esv3575280	M	873	3	0	ANKRD36B,LOC100506076,ANKRD36,LOC100506123	401135CS,401359HF,401855RE
chr2	97275138	97275309	chr2	97065383	97501652	CNV	loss	Uddin_et_al_2014	25503493	SNP	array	esv3583940,esv3583953,esv3583956,esv3583954	M	873	0	5	FAHD2B,LOC100506076,ANKRD36,LOC100506123	400553PP,400718PS,401401BA,401582GG,401736BF
chr2	97275138	97275309	chr2	97199999	97545713	CNV	gain	Uddin_et_al_2014	25503493	SNP	array	esv3575282,esv3575279,esv3575280	M	873	3	0	ANKRD36B,LOC100506076,ANKRD36,LOC100506123	401135CS,401359HF,401855RE
chr2	97276499	97276702	chr2	97065383	97501652	CNV	loss	Uddin_et_al_2014	25503493	SNP	array	esv3583940,esv3583953,esv3583956,esv3583954	M	873	0	5	FAHD2B,LOC100506076,ANKRD36,LOC100506123	400553PP,400718PS,401401BA,401582GG,401736BF
chr2	97276499	97276702	chr2	97199999	97545713	CNV	gain	Uddin_et_al_2014	25503493	SNP	array	esv3575282,esv3575279,esv3575280	M	873	3	0	ANKRD36B,LOC100506076,ANKRD36,LOC100506123	401135CS,401359HF,401855RE
chr2	97276784	97276962	chr2	97065383	97501652	CNV	loss	Uddin_et_al_2014	25503493	SNP	array	esv3583940,esv3583953,esv3583956,esv3583954	M	873	0	5	FAHD2B,LOC100506076,ANKRD36,LOC100506123	400553PP,400718PS,401401BA,401582GG,401736BF
chr2	97276784	97276962	chr2	97199999	97545713	CNV	gain	Uddin_et_al_2014	25503493	SNP	array	esv3575282,esv3575279,esv3575280	M	873	3	0	ANKRD36B,LOC100506076,ANKRD36,LOC100506123	401135CS,401359HF,401855RE
chr2	97277921	97278282	chr2	97065383	97501652	CNV	loss	Uddin_et_al_2014	25503493	SNP	array	esv3583940,esv3583953,esv3583956,esv3583954	M	873	0	5	FAHD2B,LOC100506076,ANKRD36,LOC100506123	400553PP,400718PS,401401BA,401582GG,401736BF
chr2	97277921	97278282	chr2	97199999	97545713	CNV	gain	Uddin_et_al_2014	25503493	SNP	array	esv3575282,esv3575279,esv3575280	M	873	3	0	ANKRD36B,LOC100506076,ANKRD36,LOC100506123	401135CS,401359HF,401855RE
chr2	97278568	97278758	chr2	97065383	97501652	CNV	loss	Uddin_et_al_2014	25503493	SNP	array	esv3583940,esv3583953,esv3583956,esv3583954	M	873	0	5	FAHD2B,LOC100506076,ANKRD36,LOC100506123	400553PP,400718PS,401401BA,401582GG,401736BF
chr2	97278568	97278758	chr2	97199999	97545713	CNV	gain	Uddin_et_al_2014	25503493	SNP	array	esv3575282,esv3575279,esv3575280	M	873	3	0	ANKRD36B,LOC100506076,ANKRD36,LOC100506123	401135CS,401359HF,401855RE
chr2	97279159	97279392	chr2	97065383	97501652	CNV	loss	Uddin_et_al_2014	25503493	SNP	array	esv3583940,esv3583953,esv3583956,esv3583954	M	873	0	5	FAHD2B,LOC100506076,ANKRD36,LOC100506123	400553PP,400718PS,401401BA,401582GG,401736BF
chr2	97279159	97279392	chr2	97199999	97545713	CNV	gain	Uddin_et_al_2014	25503493	SNP	array	esv3575282,esv3575279,esv3575280	M	873	3	0	ANKRD36B,LOC100506076,ANKRD36,LOC100506123	401135CS,401359HF,401855RE
chr2	97281169	97281333	chr2	97065383	97501652	CNV	loss	Uddin_et_al_2014	25503493	SNP	array	esv3583940,esv3583953,esv3583956,esv3583954	M	873	0	5	FAHD2B,LOC100506076,ANKRD36,LOC100506123	400553PP,400718PS,401401BA,401582GG,401736BF
chr2	97281169	97281333	chr2	97199999	97545713	CNV	gain	Uddin_et_al_2014	25503493	SNP	array	esv3575282,esv3575279,esv3575280	M	873	3	0	ANKRD36B,LOC100506076,ANKRD36,LOC100506123	401135CS,401359HF,401855RE
chr2	97285091	97285210	chr2	97065383	97501652	CNV	loss	Uddin_et_al_2014	25503493	SNP	array	esv3583940,esv3583953,esv3583956,esv3583954	M	873	0	5	FAHD2B,LOC100506076,ANKRD36,LOC100506123	400553PP,400718PS,401401BA,401582GG,401736BF
chr2	97285091	97285210	chr2	97199999	97545713	CNV	gain	Uddin_et_al_2014	25503493	SNP	array	esv3575282,esv3575279,esv3575280	M	873	3	0	ANKRD36B,LOC100506076,ANKRD36,LOC100506123	401135CS,401359HF,401855RE
chr2	97285213	97285570	chr2	97065383	97501652	CNV	loss	Uddin_et_al_2014	25503493	SNP	array	esv3583940,esv3583953,esv3583956,esv3583954	M	873	0	5	FAHD2B,LOC100506076,ANKRD36,LOC100506123	400553PP,400718PS,401401BA,401582GG,401736BF
chr2	97285213	97285570	chr2	97199999	97545713	CNV	gain	Uddin_et_al_2014	25503493	SNP	array	esv3575282,esv3575279,esv3575280	M	873	3	0	ANKRD36B,LOC100506076,ANKRD36,LOC100506123	401135CS,401359HF,401855RE
chr2	97293668	97293876	chr2	97065383	97501652	CNV	loss	Uddin_et_al_2014	25503493	SNP	array	esv3583940,esv3583953,esv3583956,esv3583954	M	873	0	5	FAHD2B,LOC100506076,ANKRD36,LOC100506123	400553PP,400718PS,401401BA,401582GG,401736BF
chr2	97293668	97293876	chr2	97199999	97545713	CNV	gain	Uddin_et_al_2014	25503493	SNP	array	esv3575282,esv3575279,esv3575280	M	873	3	0	ANKRD36B,LOC100506076,ANKRD36,LOC100506123	401135CS,401359HF,401855RE
chr2	97296983	97297102	chr2	97065383	97501652	CNV	loss	Uddin_et_al_2014	25503493	SNP	array	esv3583940,esv3583953,esv3583956,esv3583954	M	873	0	5	FAHD2B,LOC100506076,ANKRD36,LOC100506123	400553PP,400718PS,401401BA,401582GG,401736BF
chr2	97296983	97297102	chr2	97199999	97545713	CNV	gain	Uddin_et_al_2014	25503493	SNP	array	esv3575282,esv3575279,esv3575280	M	873	3	0	ANKRD36B,LOC100506076,ANKRD36,LOC100506123	401135CS,401359HF,401855RE
chr2	97297105	97297295	chr2	97065383	97501652	CNV	loss	Uddin_et_al_2014	25503493	SNP	array	esv3583940,esv3583953,esv3583956,esv3583954	M	873	0	5	FAHD2B,LOC100506076,ANKRD36,LOC100506123	400553PP,400718PS,401401BA,401582GG,401736BF
chr2	97297105	97297295	chr2	97199999	97545713	CNV	gain	Uddin_et_al_2014	25503493	SNP	array	esv3575282,esv3575279,esv3575280	M	873	3	0	ANKRD36B,LOC100506076,ANKRD36,LOC100506123	401135CS,401359HF,401855RE
chr2	97302683	97302854	chr2	97065383	97501652	CNV	loss	Uddin_et_al_2014	25503493	SNP	array	esv3583940,esv3583953,esv3583956,esv3583954	M	873	0	5	FAHD2B,LOC100506076,ANKRD36,LOC100506123	400553PP,400718PS,401401BA,401582GG,401736BF
chr2	97302683	97302854	chr2	97199999	97545713	CNV	gain	Uddin_et_al_2014	25503493	SNP	array	esv3575282,esv3575279,esv3575280	M	873	3	0	ANKRD36B,LOC100506076,ANKRD36,LOC100506123	401135CS,401359HF,401855RE
chr2	97308546	97308758	chr2	97065383	97501652	CNV	loss	Uddin_et_al_2014	25503493	SNP	array	esv3583940,esv3583953,esv3583956,esv3583954	M	873	0	5	FAHD2B,LOC100506076,ANKRD36,LOC100506123	400553PP,400718PS,401401BA,401582GG,401736BF
chr2	97308546	97308758	chr2	97199999	97545713	CNV	gain	Uddin_et_al_2014	25503493	SNP	array	esv3575282,esv3575279,esv3575280	M	873	3	0	ANKRD36B,LOC100506076,ANKRD36,LOC100506123	401135CS,401359HF,401855RE
chr2	97312029	97312206	chr2	97065383	97501652	CNV	loss	Uddin_et_al_2014	25503493	SNP	array	esv3583940,esv3583953,esv3583956,esv3583954	M	873	0	5	FAHD2B,LOC100506076,ANKRD36,LOC100506123	400553PP,400718PS,401401BA,401582GG,401736BF
chr2	97312029	97312206	chr2	97199999	97545713	CNV	gain	Uddin_et_al_2014	25503493	SNP	array	esv3575282,esv3575279,esv3575280	M	873	3	0	ANKRD36B,LOC100506076,ANKRD36,LOC100506123	401135CS,401359HF,401855RE
chr2	97312773	97312994	chr2	97065383	97501652	CNV	loss	Uddin_et_al_2014	25503493	SNP	array	esv3583940,esv3583953,esv3583956,esv3583954	M	873	0	5	FAHD2B,LOC100506076,ANKRD36,LOC100506123	400553PP,400718PS,401401BA,401582GG,401736BF
chr2	97312773	97312994	chr2	97199999	97545713	CNV	gain	Uddin_et_al_2014	25503493	SNP	array	esv3575282,esv3575279,esv3575280	M	873	3	0	ANKRD36B,LOC100506076,ANKRD36,LOC100506123	401135CS,401359HF,401855RE
chr2	97313464	97313631	chr2	97065383	97501652	CNV	loss	Uddin_et_al_2014	25503493	SNP	array	esv3583940,esv3583953,esv3583956,esv3583954	M	873	0	5	FAHD2B,LOC100506076,ANKRD36,LOC100506123	400553PP,400718PS,401401BA,401582GG,401736BF
chr2	97313464	97313631	chr2	97199999	97545713	CNV	gain	Uddin_et_al_2014	25503493	SNP	array	esv3575282,esv3575279,esv3575280	M	873	3	0	ANKRD36B,LOC100506076,ANKRD36,LOC100506123	401135CS,401359HF,401855RE
chr2	97315325	97315503	chr2	97065383	97501652	CNV	loss	Uddin_et_al_2014	25503493	SNP	array	esv3583940,esv3583953,esv3583956,esv3583954	M	873	0	5	FAHD2B,LOC100506076,ANKRD36,LOC100506123	400553PP,400718PS,401401BA,401582GG,401736BF
chr2	97315325	97315503	chr2	97199999	97545713	CNV	gain	Uddin_et_al_2014	25503493	SNP	array	esv3575282,esv3575279,esv3575280	M	873	3	0	ANKRD36B,LOC100506076,ANKRD36,LOC100506123	401135CS,401359HF,401855RE
chr2	97315922	97316125	chr2	97065383	97501652	CNV	loss	Uddin_et_al_2014	25503493	SNP	array	esv3583940,esv3583953,esv3583956,esv3583954	M	873	0	5	FAHD2B,LOC100506076,ANKRD36,LOC100506123	400553PP,400718PS,401401BA,401582GG,401736BF
chr2	97315922	97316125	chr2	97199999	97545713	CNV	gain	Uddin_et_al_2014	25503493	SNP	array	esv3575282,esv3575279,esv3575280	M	873	3	0	ANKRD36B,LOC100506076,ANKRD36,LOC100506123	401135CS,401359HF,401855RE
chr2	97317546	97317757	chr2	97065383	97501652	CNV	loss	Uddin_et_al_2014	25503493	SNP	array	esv3583940,esv3583953,esv3583956,esv3583954	M	873	0	5	FAHD2B,LOC100506076,ANKRD36,LOC100506123	400553PP,400718PS,401401BA,401582GG,401736BF
chr2	97317546	97317757	chr2	97199999	97545713	CNV	gain	Uddin_et_al_2014	25503493	SNP	array	esv3575282,esv3575279,esv3575280	M	873	3	0	ANKRD36B,LOC100506076,ANKRD36,LOC100506123	401135CS,401359HF,401855RE
chr2	97319258	97319460	chr2	97065383	97501652	CNV	loss	Uddin_et_al_2014	25503493	SNP	array	esv3583940,esv3583953,esv3583956,esv3583954	M	873	0	5	FAHD2B,LOC100506076,ANKRD36,LOC100506123	400553PP,400718PS,401401BA,401582GG,401736BF
chr2	97319258	97319460	chr2	97199999	97545713	CNV	gain	Uddin_et_al_2014	25503493	SNP	array	esv3575282,esv3575279,esv3575280	M	873	3	0	ANKRD36B,LOC100506076,ANKRD36,LOC100506123	401135CS,401359HF,401855RE
chr2	97325992	97326213	chr2	97065383	97501652	CNV	loss	Uddin_et_al_2014	25503493	SNP	array	esv3583940,esv3583953,esv3583956,esv3583954	M	873	0	5	FAHD2B,LOC100506076,ANKRD36,LOC100506123	400553PP,400718PS,401401BA,401582GG,401736BF
chr2	97325992	97326213	chr2	97199999	97545713	CNV	gain	Uddin_et_al_2014	25503493	SNP	array	esv3575282,esv3575279,esv3575280	M	873	3	0	ANKRD36B,LOC100506076,ANKRD36,LOC100506123	401135CS,401359HF,401855RE
chr2	97326964	97327166	chr2	97065383	97501652	CNV	loss	Uddin_et_al_2014	25503493	SNP	array	esv3583940,esv3583953,esv3583956,esv3583954	M	873	0	5	FAHD2B,LOC100506076,ANKRD36,LOC100506123	400553PP,400718PS,401401BA,401582GG,401736BF
chr2	97326964	97327166	chr2	97199999	97545713	CNV	gain	Uddin_et_al_2014	25503493	SNP	array	esv3575282,esv3575279,esv3575280	M	873	3	0	ANKRD36B,LOC100506076,ANKRD36,LOC100506123	401135CS,401359HF,401855RE
chr2	97327339	97327508	chr2	97065383	97501652	CNV	loss	Uddin_et_al_2014	25503493	SNP	array	esv3583940,esv3583953,esv3583956,esv3583954	M	873	0	5	FAHD2B,LOC100506076,ANKRD36,LOC100506123	400553PP,400718PS,401401BA,401582GG,401736BF
chr2	97327339	97327508	chr2	97199999	97545713	CNV	gain	Uddin_et_al_2014	25503493	SNP	array	esv3575282,esv3575279,esv3575280	M	873	3	0	ANKRD36B,LOC100506076,ANKRD36,LOC100506123	401135CS,401359HF,401855RE
chr2	97327879	97328079	chr2	97065383	97501652	CNV	loss	Uddin_et_al_2014	25503493	SNP	array	esv3583940,esv3583953,esv3583956,esv3583954	M	873	0	5	FAHD2B,LOC100506076,ANKRD36,LOC100506123	400553PP,400718PS,401401BA,401582GG,401736BF
chr2	97327879	97328079	chr2	97199999	97545713	CNV	gain	Uddin_et_al_2014	25503493	SNP	array	esv3575282,esv3575279,esv3575280	M	873	3	0	ANKRD36B,LOC100506076,ANKRD36,LOC100506123	401135CS,401359HF,401855RE
chr2	97329144	97329330	chr2	97065383	97501652	CNV	loss	Uddin_et_al_2014	25503493	SNP	array	esv3583940,esv3583953,esv3583956,esv3583954	M	873	0	5	FAHD2B,LOC100506076,ANKRD36,LOC100506123	400553PP,400718PS,401401BA,401582GG,401736BF
chr2	97329144	97329330	chr2	97199999	97545713	CNV	gain	Uddin_et_al_2014	25503493	SNP	array	esv3575282,esv3575279,esv3575280	M	873	3	0	ANKRD36B,LOC100506076,ANKRD36,LOC100506123	401135CS,401359HF,401855RE
chr2	97334503	97334898	chr2	97065383	97501652	CNV	loss	Uddin_et_al_2014	25503493	SNP	array	esv3583940,esv3583953,esv3583956,esv3583954	M	873	0	5	FAHD2B,LOC100506076,ANKRD36,LOC100506123	400553PP,400718PS,401401BA,401582GG,401736BF
chr2	97334503	97334898	chr2	97199999	97545713	CNV	gain	Uddin_et_al_2014	25503493	SNP	array	esv3575282,esv3575279,esv3575280	M	873	3	0	ANKRD36B,LOC100506076,ANKRD36,LOC100506123	401135CS,401359HF,401855RE
chr2	97335853	97336023	chr2	97065383	97501652	CNV	loss	Uddin_et_al_2014	25503493	SNP	array	esv3583940,esv3583953,esv3583956,esv3583954	M	873	0	5	FAHD2B,LOC100506076,ANKRD36,LOC100506123	400553PP,400718PS,401401BA,401582GG,401736BF
chr2	97335853	97336023	chr2	97199999	97545713	CNV	gain	Uddin_et_al_2014	25503493	SNP	array	esv3575282,esv3575279,esv3575280	M	873	3	0	ANKRD36B,LOC100506076,ANKRD36,LOC100506123	401135CS,401359HF,401855RE
chr2	97338847	97339028	chr2	97065383	97501652	CNV	loss	Uddin_et_al_2014	25503493	SNP	array	esv3583940,esv3583953,esv3583956,esv3583954	M	873	0	5	FAHD2B,LOC100506076,ANKRD36,LOC100506123	400553PP,400718PS,401401BA,401582GG,401736BF
chr2	97338847	97339028	chr2	97199999	97545713	CNV	gain	Uddin_et_al_2014	25503493	SNP	array	esv3575282,esv3575279,esv3575280	M	873	3	0	ANKRD36B,LOC100506076,ANKRD36,LOC100506123	401135CS,401359HF,401855RE
chr2	97349978	97350177	chr2	97065383	97501652	CNV	loss	Uddin_et_al_2014	25503493	SNP	array	esv3583940,esv3583953,esv3583956,esv3583954	M	873	0	5	FAHD2B,LOC100506076,ANKRD36,LOC100506123	400553PP,400718PS,401401BA,401582GG,401736BF
chr2	97349978	97350177	chr2	97199999	97545713	CNV	gain	Uddin_et_al_2014	25503493	SNP	array	esv3575282,esv3575279,esv3575280	M	873	3	0	ANKRD36B,LOC100506076,ANKRD36,LOC100506123	401135CS,401359HF,401855RE
chr2	97351026	97351217	chr2	97065383	97501652	CNV	loss	Uddin_et_al_2014	25503493	SNP	array	esv3583940,esv3583953,esv3583956,esv3583954	M	873	0	5	FAHD2B,LOC100506076,ANKRD36,LOC100506123	400553PP,400718PS,401401BA,401582GG,401736BF
chr2	97351026	97351217	chr2	97199999	97545713	CNV	gain	Uddin_et_al_2014	25503493	SNP	array	esv3575282,esv3575279,esv3575280	M	873	3	0	ANKRD36B,LOC100506076,ANKRD36,LOC100506123	401135CS,401359HF,401855RE
chr2	97351689	97351878	chr2	97065383	97501652	CNV	loss	Uddin_et_al_2014	25503493	SNP	array	esv3583940,esv3583953,esv3583956,esv3583954	M	873	0	5	FAHD2B,LOC100506076,ANKRD36,LOC100506123	400553PP,400718PS,401401BA,401582GG,401736BF
chr2	97351689	97351878	chr2	97199999	97545713	CNV	gain	Uddin_et_al_2014	25503493	SNP	array	esv3575282,esv3575279,esv3575280	M	873	3	0	ANKRD36B,LOC100506076,ANKRD36,LOC100506123	401135CS,401359HF,401855RE
chr2	97351882	97352131	chr2	97065383	97501652	CNV	loss	Uddin_et_al_2014	25503493	SNP	array	esv3583940,esv3583953,esv3583956,esv3583954	M	873	0	5	FAHD2B,LOC100506076,ANKRD36,LOC100506123	400553PP,400718PS,401401BA,401582GG,401736BF
chr2	97351882	97352131	chr2	97199999	97545713	CNV	gain	Uddin_et_al_2014	25503493	SNP	array	esv3575282,esv3575279,esv3575280	M	873	3	0	ANKRD36B,LOC100506076,ANKRD36,LOC100506123	401135CS,401359HF,401855RE
chr2	97353513	97353684	chr2	97065383	97501652	CNV	loss	Uddin_et_al_2014	25503493	SNP	array	esv3583940,esv3583953,esv3583956,esv3583954	M	873	0	5	FAHD2B,LOC100506076,ANKRD36,LOC100506123	400553PP,400718PS,401401BA,401582GG,401736BF
chr2	97353513	97353684	chr2	97199999	97545713	CNV	gain	Uddin_et_al_2014	25503493	SNP	array	esv3575282,esv3575279,esv3575280	M	873	3	0	ANKRD36B,LOC100506076,ANKRD36,LOC100506123	401135CS,401359HF,401855RE
chr2	97354945	97355117	chr2	97065383	97501652	CNV	loss	Uddin_et_al_2014	25503493	SNP	array	esv3583940,esv3583953,esv3583956,esv3583954	M	873	0	5	FAHD2B,LOC100506076,ANKRD36,LOC100506123	400553PP,400718PS,401401BA,401582GG,401736BF
chr2	97354945	97355117	chr2	97199999	97545713	CNV	gain	Uddin_et_al_2014	25503493	SNP	array	esv3575282,esv3575279,esv3575280	M	873	3	0	ANKRD36B,LOC100506076,ANKRD36,LOC100506123	401135CS,401359HF,401855RE
chr2	97355316	97355486	chr2	97065383	97501652	CNV	loss	Uddin_et_al_2014	25503493	SNP	array	esv3583940,esv3583953,esv3583956,esv3583954	M	873	0	5	FAHD2B,LOC100506076,ANKRD36,LOC100506123	400553PP,400718PS,401401BA,401582GG,401736BF
chr2	97355316	97355486	chr2	97199999	97545713	CNV	gain	Uddin_et_al_2014	25503493	SNP	array	esv3575282,esv3575279,esv3575280	M	873	3	0	ANKRD36B,LOC100506076,ANKRD36,LOC100506123	401135CS,401359HF,401855RE
chr2	97356206	97356384	chr2	97065383	97501652	CNV	loss	Uddin_et_al_2014	25503493	SNP	array	esv3583940,esv3583953,esv3583956,esv3583954	M	873	0	5	FAHD2B,LOC100506076,ANKRD36,LOC100506123	400553PP,400718PS,401401BA,401582GG,401736BF
chr2	97356206	97356384	chr2	97199999	97545713	CNV	gain	Uddin_et_al_2014	25503493	SNP	array	esv3575282,esv3575279,esv3575280	M	873	3	0	ANKRD36B,LOC100506076,ANKRD36,LOC100506123	401135CS,401359HF,401855RE
chr2	97356932	97357123	chr2	97065383	97501652	CNV	loss	Uddin_et_al_2014	25503493	SNP	array	esv3583940,esv3583953,esv3583956,esv3583954	M	873	0	5	FAHD2B,LOC100506076,ANKRD36,LOC100506123	400553PP,400718PS,401401BA,401582GG,401736BF
chr2	97356932	97357123	chr2	97199999	97545713	CNV	gain	Uddin_et_al_2014	25503493	SNP	array	esv3575282,esv3575279,esv3575280	M	873	3	0	ANKRD36B,LOC100506076,ANKRD36,LOC100506123	401135CS,401359HF,401855RE
chr2	97357128	97357803	chr2	97065383	97501652	CNV	loss	Uddin_et_al_2014	25503493	SNP	array	esv3583940,esv3583953,esv3583956,esv3583954	M	873	0	5	FAHD2B,LOC100506076,ANKRD36,LOC100506123	400553PP,400718PS,401401BA,401582GG,401736BF
chr2	97357128	97357803	chr2	97199999	97545713	CNV	gain	Uddin_et_al_2014	25503493	SNP	array	esv3575282,esv3575279,esv3575280	M	873	3	0	ANKRD36B,LOC100506076,ANKRD36,LOC100506123	401135CS,401359HF,401855RE
chr2	97357807	97357926	chr2	97065383	97501652	CNV	loss	Uddin_et_al_2014	25503493	SNP	array	esv3583940,esv3583953,esv3583956,esv3583954	M	873	0	5	FAHD2B,LOC100506076,ANKRD36,LOC100506123	400553PP,400718PS,401401BA,401582GG,401736BF
chr2	97357807	97357926	chr2	97199999	97545713	CNV	gain	Uddin_et_al_2014	25503493	SNP	array	esv3575282,esv3575279,esv3575280	M	873	3	0	ANKRD36B,LOC100506076,ANKRD36,LOC100506123	401135CS,401359HF,401855RE
chr2	97359262	97359493	chr2	97065383	97501652	CNV	loss	Uddin_et_al_2014	25503493	SNP	array	esv3583940,esv3583953,esv3583956,esv3583954	M	873	0	5	FAHD2B,LOC100506076,ANKRD36,LOC100506123	400553PP,400718PS,401401BA,401582GG,401736BF
chr2	97359262	97359493	chr2	97199999	97545713	CNV	gain	Uddin_et_al_2014	25503493	SNP	array	esv3575282,esv3575279,esv3575280	M	873	3	0	ANKRD36B,LOC100506076,ANKRD36,LOC100506123	401135CS,401359HF,401855RE
chr2	97359685	97359850	chr2	97065383	97501652	CNV	loss	Uddin_et_al_2014	25503493	SNP	array	esv3583940,esv3583953,esv3583956,esv3583954	M	873	0	5	FAHD2B,LOC100506076,ANKRD36,LOC100506123	400553PP,400718PS,401401BA,401582GG,401736BF
chr2	97359685	97359850	chr2	97199999	97545713	CNV	gain	Uddin_et_al_2014	25503493	SNP	array	esv3575282,esv3575279,esv3575280	M	873	3	0	ANKRD36B,LOC100506076,ANKRD36,LOC100506123	401135CS,401359HF,401855RE
chr2	97360067	97360238	chr2	97065383	97501652	CNV	loss	Uddin_et_al_2014	25503493	SNP	array	esv3583940,esv3583953,esv3583956,esv3583954	M	873	0	5	FAHD2B,LOC100506076,ANKRD36,LOC100506123	400553PP,400718PS,401401BA,401582GG,401736BF
chr2	97360067	97360238	chr2	97199999	97545713	CNV	gain	Uddin_et_al_2014	25503493	SNP	array	esv3575282,esv3575279,esv3575280	M	873	3	0	ANKRD36B,LOC100506076,ANKRD36,LOC100506123	401135CS,401359HF,401855RE
chr2	97361270	97361646	chr2	97065383	97501652	CNV	loss	Uddin_et_al_2014	25503493	SNP	array	esv3583940,esv3583953,esv3583956,esv3583954	M	873	0	5	FAHD2B,LOC100506076,ANKRD36,LOC100506123	400553PP,400718PS,401401BA,401582GG,401736BF
chr2	97361270	97361646	chr2	97199999	97545713	CNV	gain	Uddin_et_al_2014	25503493	SNP	array	esv3575282,esv3575279,esv3575280	M	873	3	0	ANKRD36B,LOC100506076,ANKRD36,LOC100506123	401135CS,401359HF,401855RE
chr2	97361270	97361646	chr2	97360488	97545713	CNV	loss	Uddin_et_al_2014	25503493	SNP	array	esv3583967,esv3583934,esv3583933	M	873	0	19	ANKRD36B,LOC100506076,LOC100506123	400211BJ,400218WK,400361HC,400496BL,400795CL,400833BB,401085LA,401203MP,401372RR,401377MA,401519SA,401628GC,401764JJ,401781SL,401861GG,401863BD,401931JL,401962BK,401981GF
chr2	97361736	97361910	chr2	97065383	97501652	CNV	loss	Uddin_et_al_2014	25503493	SNP	array	esv3583940,esv3583953,esv3583956,esv3583954	M	873	0	5	FAHD2B,LOC100506076,ANKRD36,LOC100506123	400553PP,400718PS,401401BA,401582GG,401736BF
chr2	97361736	97361910	chr2	97199999	97545713	CNV	gain	Uddin_et_al_2014	25503493	SNP	array	esv3575282,esv3575279,esv3575280	M	873	3	0	ANKRD36B,LOC100506076,ANKRD36,LOC100506123	401135CS,401359HF,401855RE
chr2	97361736	97361910	chr2	97360488	97545713	CNV	loss	Uddin_et_al_2014	25503493	SNP	array	esv3583967,esv3583934,esv3583933	M	873	0	19	ANKRD36B,LOC100506076,LOC100506123	400211BJ,400218WK,400361HC,400496BL,400795CL,400833BB,401085LA,401203MP,401372RR,401377MA,401519SA,401628GC,401764JJ,401781SL,401861GG,401863BD,401931JL,401962BK,401981GF
chr2	97363203	97363491	chr2	97065383	97501652	CNV	loss	Uddin_et_al_2014	25503493	SNP	array	esv3583940,esv3583953,esv3583956,esv3583954	M	873	0	5	FAHD2B,LOC100506076,ANKRD36,LOC100506123	400553PP,400718PS,401401BA,401582GG,401736BF
chr2	97363203	97363491	chr2	97199999	97545713	CNV	gain	Uddin_et_al_2014	25503493	SNP	array	esv3575282,esv3575279,esv3575280	M	873	3	0	ANKRD36B,LOC100506076,ANKRD36,LOC100506123	401135CS,401359HF,401855RE
chr2	97363203	97363491	chr2	97360488	97545713	CNV	loss	Uddin_et_al_2014	25503493	SNP	array	esv3583967,esv3583934,esv3583933	M	873	0	19	ANKRD36B,LOC100506076,LOC100506123	400211BJ,400218WK,400361HC,400496BL,400795CL,400833BB,401085LA,401203MP,401372RR,401377MA,401519SA,401628GC,401764JJ,401781SL,401861GG,401863BD,401931JL,401962BK,401981GF
chr2	97363752	97363871	chr2	97065383	97501652	CNV	loss	Uddin_et_al_2014	25503493	SNP	array	esv3583940,esv3583953,esv3583956,esv3583954	M	873	0	5	FAHD2B,LOC100506076,ANKRD36,LOC100506123	400553PP,400718PS,401401BA,401582GG,401736BF
chr2	97363752	97363871	chr2	97199999	97545713	CNV	gain	Uddin_et_al_2014	25503493	SNP	array	esv3575282,esv3575279,esv3575280	M	873	3	0	ANKRD36B,LOC100506076,ANKRD36,LOC100506123	401135CS,401359HF,401855RE
chr2	97363752	97363871	chr2	97360488	97545713	CNV	loss	Uddin_et_al_2014	25503493	SNP	array	esv3583967,esv3583934,esv3583933	M	873	0	19	ANKRD36B,LOC100506076,LOC100506123	400211BJ,400218WK,400361HC,400496BL,400795CL,400833BB,401085LA,401203MP,401372RR,401377MA,401519SA,401628GC,401764JJ,401781SL,401861GG,401863BD,401931JL,401962BK,401981GF
chr2	97363876	97363995	chr2	97065383	97501652	CNV	loss	Uddin_et_al_2014	25503493	SNP	array	esv3583940,esv3583953,esv3583956,esv3583954	M	873	0	5	FAHD2B,LOC100506076,ANKRD36,LOC100506123	400553PP,400718PS,401401BA,401582GG,401736BF
chr2	97363876	97363995	chr2	97199999	97545713	CNV	gain	Uddin_et_al_2014	25503493	SNP	array	esv3575282,esv3575279,esv3575280	M	873	3	0	ANKRD36B,LOC100506076,ANKRD36,LOC100506123	401135CS,401359HF,401855RE
chr2	97363876	97363995	chr2	97360488	97545713	CNV	loss	Uddin_et_al_2014	25503493	SNP	array	esv3583967,esv3583934,esv3583933	M	873	0	19	ANKRD36B,LOC100506076,LOC100506123	400211BJ,400218WK,400361HC,400496BL,400795CL,400833BB,401085LA,401203MP,401372RR,401377MA,401519SA,401628GC,401764JJ,401781SL,401861GG,401863BD,401931JL,401962BK,401981GF
chr2	97364411	97364599	chr2	97065383	97501652	CNV	loss	Uddin_et_al_2014	25503493	SNP	array	esv3583940,esv3583953,esv3583956,esv3583954	M	873	0	5	FAHD2B,LOC100506076,ANKRD36,LOC100506123	400553PP,400718PS,401401BA,401582GG,401736BF
chr2	97364411	97364599	chr2	97199999	97545713	CNV	gain	Uddin_et_al_2014	25503493	SNP	array	esv3575282,esv3575279,esv3575280	M	873	3	0	ANKRD36B,LOC100506076,ANKRD36,LOC100506123	401135CS,401359HF,401855RE
chr2	97364411	97364599	chr2	97360488	97545713	CNV	loss	Uddin_et_al_2014	25503493	SNP	array	esv3583967,esv3583934,esv3583933	M	873	0	19	ANKRD36B,LOC100506076,LOC100506123	400211BJ,400218WK,400361HC,400496BL,400795CL,400833BB,401085LA,401203MP,401372RR,401377MA,401519SA,401628GC,401764JJ,401781SL,401861GG,401863BD,401931JL,401962BK,401981GF
chr2	97364695	97364870	chr2	97065383	97501652	CNV	loss	Uddin_et_al_2014	25503493	SNP	array	esv3583940,esv3583953,esv3583956,esv3583954	M	873	0	5	FAHD2B,LOC100506076,ANKRD36,LOC100506123	400553PP,400718PS,401401BA,401582GG,401736BF
chr2	97364695	97364870	chr2	97199999	97545713	CNV	gain	Uddin_et_al_2014	25503493	SNP	array	esv3575282,esv3575279,esv3575280	M	873	3	0	ANKRD36B,LOC100506076,ANKRD36,LOC100506123	401135CS,401359HF,401855RE
chr2	97364695	97364870	chr2	97360488	97545713	CNV	loss	Uddin_et_al_2014	25503493	SNP	array	esv3583967,esv3583934,esv3583933	M	873	0	19	ANKRD36B,LOC100506076,LOC100506123	400211BJ,400218WK,400361HC,400496BL,400795CL,400833BB,401085LA,401203MP,401372RR,401377MA,401519SA,401628GC,401764JJ,401781SL,401861GG,401863BD,401931JL,401962BK,401981GF
chr2	97365263	97365435	chr2	97065383	97501652	CNV	loss	Uddin_et_al_2014	25503493	SNP	array	esv3583940,esv3583953,esv3583956,esv3583954	M	873	0	5	FAHD2B,LOC100506076,ANKRD36,LOC100506123	400553PP,400718PS,401401BA,401582GG,401736BF
chr2	97365263	97365435	chr2	97199999	97545713	CNV	gain	Uddin_et_al_2014	25503493	SNP	array	esv3575282,esv3575279,esv3575280	M	873	3	0	ANKRD36B,LOC100506076,ANKRD36,LOC100506123	401135CS,401359HF,401855RE
chr2	97365263	97365435	chr2	97360488	97545713	CNV	loss	Uddin_et_al_2014	25503493	SNP	array	esv3583967,esv3583934,esv3583933	M	873	0	19	ANKRD36B,LOC100506076,LOC100506123	400211BJ,400218WK,400361HC,400496BL,400795CL,400833BB,401085LA,401203MP,401372RR,401377MA,401519SA,401628GC,401764JJ,401781SL,401861GG,401863BD,401931JL,401962BK,401981GF
chr2	97365701	97365871	chr2	97065383	97501652	CNV	loss	Uddin_et_al_2014	25503493	SNP	array	esv3583940,esv3583953,esv3583956,esv3583954	M	873	0	5	FAHD2B,LOC100506076,ANKRD36,LOC100506123	400553PP,400718PS,401401BA,401582GG,401736BF
chr2	97365701	97365871	chr2	97199999	97545713	CNV	gain	Uddin_et_al_2014	25503493	SNP	array	esv3575282,esv3575279,esv3575280	M	873	3	0	ANKRD36B,LOC100506076,ANKRD36,LOC100506123	401135CS,401359HF,401855RE
chr2	97365701	97365871	chr2	97360488	97545713	CNV	loss	Uddin_et_al_2014	25503493	SNP	array	esv3583967,esv3583934,esv3583933	M	873	0	19	ANKRD36B,LOC100506076,LOC100506123	400211BJ,400218WK,400361HC,400496BL,400795CL,400833BB,401085LA,401203MP,401372RR,401377MA,401519SA,401628GC,401764JJ,401781SL,401861GG,401863BD,401931JL,401962BK,401981GF
chr2	97365993	97366181	chr2	97065383	97501652	CNV	loss	Uddin_et_al_2014	25503493	SNP	array	esv3583940,esv3583953,esv3583956,esv3583954	M	873	0	5	FAHD2B,LOC100506076,ANKRD36,LOC100506123	400553PP,400718PS,401401BA,401582GG,401736BF
chr2	97365993	97366181	chr2	97199999	97545713	CNV	gain	Uddin_et_al_2014	25503493	SNP	array	esv3575282,esv3575279,esv3575280	M	873	3	0	ANKRD36B,LOC100506076,ANKRD36,LOC100506123	401135CS,401359HF,401855RE
chr2	97365993	97366181	chr2	97360488	97545713	CNV	loss	Uddin_et_al_2014	25503493	SNP	array	esv3583967,esv3583934,esv3583933	M	873	0	19	ANKRD36B,LOC100506076,LOC100506123	400211BJ,400218WK,400361HC,400496BL,400795CL,400833BB,401085LA,401203MP,401372RR,401377MA,401519SA,401628GC,401764JJ,401781SL,401861GG,401863BD,401931JL,401962BK,401981GF
chr2	97367670	97367888	chr2	97065383	97501652	CNV	loss	Uddin_et_al_2014	25503493	SNP	array	esv3583940,esv3583953,esv3583956,esv3583954	M	873	0	5	FAHD2B,LOC100506076,ANKRD36,LOC100506123	400553PP,400718PS,401401BA,401582GG,401736BF
chr2	97367670	97367888	chr2	97199999	97545713	CNV	gain	Uddin_et_al_2014	25503493	SNP	array	esv3575282,esv3575279,esv3575280	M	873	3	0	ANKRD36B,LOC100506076,ANKRD36,LOC100506123	401135CS,401359HF,401855RE
chr2	97367670	97367888	chr2	97360488	97545713	CNV	loss	Uddin_et_al_2014	25503493	SNP	array	esv3583967,esv3583934,esv3583933	M	873	0	19	ANKRD36B,LOC100506076,LOC100506123	400211BJ,400218WK,400361HC,400496BL,400795CL,400833BB,401085LA,401203MP,401372RR,401377MA,401519SA,401628GC,401764JJ,401781SL,401861GG,401863BD,401931JL,401962BK,401981GF
chr2	97368014	97368179	chr2	97065383	97501652	CNV	loss	Uddin_et_al_2014	25503493	SNP	array	esv3583940,esv3583953,esv3583956,esv3583954	M	873	0	5	FAHD2B,LOC100506076,ANKRD36,LOC100506123	400553PP,400718PS,401401BA,401582GG,401736BF
chr2	97368014	97368179	chr2	97199999	97545713	CNV	gain	Uddin_et_al_2014	25503493	SNP	array	esv3575282,esv3575279,esv3575280	M	873	3	0	ANKRD36B,LOC100506076,ANKRD36,LOC100506123	401135CS,401359HF,401855RE
chr2	97368014	97368179	chr2	97360488	97545713	CNV	loss	Uddin_et_al_2014	25503493	SNP	array	esv3583967,esv3583934,esv3583933	M	873	0	19	ANKRD36B,LOC100506076,LOC100506123	400211BJ,400218WK,400361HC,400496BL,400795CL,400833BB,401085LA,401203MP,401372RR,401377MA,401519SA,401628GC,401764JJ,401781SL,401861GG,401863BD,401931JL,401962BK,401981GF
chr2	97368297	97368485	chr2	97065383	97501652	CNV	loss	Uddin_et_al_2014	25503493	SNP	array	esv3583940,esv3583953,esv3583956,esv3583954	M	873	0	5	FAHD2B,LOC100506076,ANKRD36,LOC100506123	400553PP,400718PS,401401BA,401582GG,401736BF
chr2	97368297	97368485	chr2	97199999	97545713	CNV	gain	Uddin_et_al_2014	25503493	SNP	array	esv3575282,esv3575279,esv3575280	M	873	3	0	ANKRD36B,LOC100506076,ANKRD36,LOC100506123	401135CS,401359HF,401855RE
chr2	97368297	97368485	chr2	97360488	97545713	CNV	loss	Uddin_et_al_2014	25503493	SNP	array	esv3583967,esv3583934,esv3583933	M	873	0	19	ANKRD36B,LOC100506076,LOC100506123	400211BJ,400218WK,400361HC,400496BL,400795CL,400833BB,401085LA,401203MP,401372RR,401377MA,401519SA,401628GC,401764JJ,401781SL,401861GG,401863BD,401931JL,401962BK,401981GF
chr2	97368712	97369104	chr2	97065383	97501652	CNV	loss	Uddin_et_al_2014	25503493	SNP	array	esv3583940,esv3583953,esv3583956,esv3583954	M	873	0	5	FAHD2B,LOC100506076,ANKRD36,LOC100506123	400553PP,400718PS,401401BA,401582GG,401736BF
chr2	97368712	97369104	chr2	97199999	97545713	CNV	gain	Uddin_et_al_2014	25503493	SNP	array	esv3575282,esv3575279,esv3575280	M	873	3	0	ANKRD36B,LOC100506076,ANKRD36,LOC100506123	401135CS,401359HF,401855RE
chr2	97368712	97369104	chr2	97360488	97545713	CNV	loss	Uddin_et_al_2014	25503493	SNP	array	esv3583967,esv3583934,esv3583933	M	873	0	19	ANKRD36B,LOC100506076,LOC100506123	400211BJ,400218WK,400361HC,400496BL,400795CL,400833BB,401085LA,401203MP,401372RR,401377MA,401519SA,401628GC,401764JJ,401781SL,401861GG,401863BD,401931JL,401962BK,401981GF
chr2	97369246	97369465	chr2	97065383	97501652	CNV	loss	Uddin_et_al_2014	25503493	SNP	array	esv3583940,esv3583953,esv3583956,esv3583954	M	873	0	5	FAHD2B,LOC100506076,ANKRD36,LOC100506123	400553PP,400718PS,401401BA,401582GG,401736BF
chr2	97369246	97369465	chr2	97199999	97545713	CNV	gain	Uddin_et_al_2014	25503493	SNP	array	esv3575282,esv3575279,esv3575280	M	873	3	0	ANKRD36B,LOC100506076,ANKRD36,LOC100506123	401135CS,401359HF,401855RE
chr2	97369246	97369465	chr2	97360488	97545713	CNV	loss	Uddin_et_al_2014	25503493	SNP	array	esv3583967,esv3583934,esv3583933	M	873	0	19	ANKRD36B,LOC100506076,LOC100506123	400211BJ,400218WK,400361HC,400496BL,400795CL,400833BB,401085LA,401203MP,401372RR,401377MA,401519SA,401628GC,401764JJ,401781SL,401861GG,401863BD,401931JL,401962BK,401981GF
chr2	97369951	97370146	chr2	97065383	97501652	CNV	loss	Uddin_et_al_2014	25503493	SNP	array	esv3583940,esv3583953,esv3583956,esv3583954	M	873	0	5	FAHD2B,LOC100506076,ANKRD36,LOC100506123	400553PP,400718PS,401401BA,401582GG,401736BF
chr2	97369951	97370146	chr2	97199999	97545713	CNV	gain	Uddin_et_al_2014	25503493	SNP	array	esv3575282,esv3575279,esv3575280	M	873	3	0	ANKRD36B,LOC100506076,ANKRD36,LOC100506123	401135CS,401359HF,401855RE
chr2	97369951	97370146	chr2	97360488	97545713	CNV	loss	Uddin_et_al_2014	25503493	SNP	array	esv3583967,esv3583934,esv3583933	M	873	0	19	ANKRD36B,LOC100506076,LOC100506123	400211BJ,400218WK,400361HC,400496BL,400795CL,400833BB,401085LA,401203MP,401372RR,401377MA,401519SA,401628GC,401764JJ,401781SL,401861GG,401863BD,401931JL,401962BK,401981GF
chr2	97370151	97370439	chr2	97065383	97501652	CNV	loss	Uddin_et_al_2014	25503493	SNP	array	esv3583940,esv3583953,esv3583956,esv3583954	M	873	0	5	FAHD2B,LOC100506076,ANKRD36,LOC100506123	400553PP,400718PS,401401BA,401582GG,401736BF
chr2	97370151	97370439	chr2	97199999	97545713	CNV	gain	Uddin_et_al_2014	25503493	SNP	array	esv3575282,esv3575279,esv3575280	M	873	3	0	ANKRD36B,LOC100506076,ANKRD36,LOC100506123	401135CS,401359HF,401855RE
chr2	97370151	97370439	chr2	97360488	97545713	CNV	loss	Uddin_et_al_2014	25503493	SNP	array	esv3583967,esv3583934,esv3583933	M	873	0	19	ANKRD36B,LOC100506076,LOC100506123	400211BJ,400218WK,400361HC,400496BL,400795CL,400833BB,401085LA,401203MP,401372RR,401377MA,401519SA,401628GC,401764JJ,401781SL,401861GG,401863BD,401931JL,401962BK,401981GF
chr2	97372937	97373106	chr2	97065383	97501652	CNV	loss	Uddin_et_al_2014	25503493	SNP	array	esv3583940,esv3583953,esv3583956,esv3583954	M	873	0	5	FAHD2B,LOC100506076,ANKRD36,LOC100506123	400553PP,400718PS,401401BA,401582GG,401736BF
chr2	97372937	97373106	chr2	97199999	97545713	CNV	gain	Uddin_et_al_2014	25503493	SNP	array	esv3575282,esv3575279,esv3575280	M	873	3	0	ANKRD36B,LOC100506076,ANKRD36,LOC100506123	401135CS,401359HF,401855RE
chr2	97372937	97373106	chr2	97360488	97545713	CNV	loss	Uddin_et_al_2014	25503493	SNP	array	esv3583967,esv3583934,esv3583933	M	873	0	19	ANKRD36B,LOC100506076,LOC100506123	400211BJ,400218WK,400361HC,400496BL,400795CL,400833BB,401085LA,401203MP,401372RR,401377MA,401519SA,401628GC,401764JJ,401781SL,401861GG,401863BD,401931JL,401962BK,401981GF
chr2	97373448	97373612	chr2	97065383	97501652	CNV	loss	Uddin_et_al_2014	25503493	SNP	array	esv3583940,esv3583953,esv3583956,esv3583954	M	873	0	5	FAHD2B,LOC100506076,ANKRD36,LOC100506123	400553PP,400718PS,401401BA,401582GG,401736BF
chr2	97373448	97373612	chr2	97199999	97545713	CNV	gain	Uddin_et_al_2014	25503493	SNP	array	esv3575282,esv3575279,esv3575280	M	873	3	0	ANKRD36B,LOC100506076,ANKRD36,LOC100506123	401135CS,401359HF,401855RE
chr2	97373448	97373612	chr2	97360488	97545713	CNV	loss	Uddin_et_al_2014	25503493	SNP	array	esv3583967,esv3583934,esv3583933	M	873	0	19	ANKRD36B,LOC100506076,LOC100506123	400211BJ,400218WK,400361HC,400496BL,400795CL,400833BB,401085LA,401203MP,401372RR,401377MA,401519SA,401628GC,401764JJ,401781SL,401861GG,401863BD,401931JL,401962BK,401981GF
chr2	97377450	97377824	chr2	97065383	97501652	CNV	loss	Uddin_et_al_2014	25503493	SNP	array	esv3583940,esv3583953,esv3583956,esv3583954	M	873	0	5	FAHD2B,LOC100506076,ANKRD36,LOC100506123	400553PP,400718PS,401401BA,401582GG,401736BF
chr2	97377450	97377824	chr2	97199999	97545713	CNV	gain	Uddin_et_al_2014	25503493	SNP	array	esv3575282,esv3575279,esv3575280	M	873	3	0	ANKRD36B,LOC100506076,ANKRD36,LOC100506123	401135CS,401359HF,401855RE
chr2	97377450	97377824	chr2	97360488	97545713	CNV	loss	Uddin_et_al_2014	25503493	SNP	array	esv3583967,esv3583934,esv3583933	M	873	0	19	ANKRD36B,LOC100506076,LOC100506123	400211BJ,400218WK,400361HC,400496BL,400795CL,400833BB,401085LA,401203MP,401372RR,401377MA,401519SA,401628GC,401764JJ,401781SL,401861GG,401863BD,401931JL,401962BK,401981GF
chr2	97378793	97379014	chr2	97065383	97501652	CNV	loss	Uddin_et_al_2014	25503493	SNP	array	esv3583940,esv3583953,esv3583956,esv3583954	M	873	0	5	FAHD2B,LOC100506076,ANKRD36,LOC100506123	400553PP,400718PS,401401BA,401582GG,401736BF
chr2	97378793	97379014	chr2	97199999	97545713	CNV	gain	Uddin_et_al_2014	25503493	SNP	array	esv3575282,esv3575279,esv3575280	M	873	3	0	ANKRD36B,LOC100506076,ANKRD36,LOC100506123	401135CS,401359HF,401855RE
chr2	97378793	97379014	chr2	97360488	97545713	CNV	loss	Uddin_et_al_2014	25503493	SNP	array	esv3583967,esv3583934,esv3583933	M	873	0	19	ANKRD36B,LOC100506076,LOC100506123	400211BJ,400218WK,400361HC,400496BL,400795CL,400833BB,401085LA,401203MP,401372RR,401377MA,401519SA,401628GC,401764JJ,401781SL,401861GG,401863BD,401931JL,401962BK,401981GF
chr2	97399135	97399254	chr2	97065383	97501652	CNV	loss	Uddin_et_al_2014	25503493	SNP	array	esv3583940,esv3583953,esv3583956,esv3583954	M	873	0	5	FAHD2B,LOC100506076,ANKRD36,LOC100506123	400553PP,400718PS,401401BA,401582GG,401736BF
chr2	97399135	97399254	chr2	97199999	97545713	CNV	gain	Uddin_et_al_2014	25503493	SNP	array	esv3575282,esv3575279,esv3575280	M	873	3	0	ANKRD36B,LOC100506076,ANKRD36,LOC100506123	401135CS,401359HF,401855RE
chr2	97399135	97399254	chr2	97360488	97545713	CNV	loss	Uddin_et_al_2014	25503493	SNP	array	esv3583967,esv3583934,esv3583933	M	873	0	19	ANKRD36B,LOC100506076,LOC100506123	400211BJ,400218WK,400361HC,400496BL,400795CL,400833BB,401085LA,401203MP,401372RR,401377MA,401519SA,401628GC,401764JJ,401781SL,401861GG,401863BD,401931JL,401962BK,401981GF
chr2	97399135	97399254	chr2	97398163	97545713	CNV	loss	Uddin_et_al_2014	25503493	SNP	array	esv3583951,esv3583968,esv3583942	M	873	0	12	ANKRD36B,LOC100506076,LOC100506123	4000657TM,400271SR,400493KH,400533BB,400558BL,400942HR,401146US,401190WC,401200BD,401518VK,401857VG,401950MD
chr2	97399135	97399254	chr2	97398163	97545713	CNV	gain	Uddin_et_al_2014	25503493	SNP	array	esv3575274,esv3575271	M	873	12	0	ANKRD36B,LOC100506076,LOC100506123	400109LJ,400255CD,400287BP,400571WV,400663MD,400827MM,400953MR,401346FJ,401734PG,401806DL,401908YM,401912HD
chr2	97399256	97399375	chr2	97065383	97501652	CNV	loss	Uddin_et_al_2014	25503493	SNP	array	esv3583940,esv3583953,esv3583956,esv3583954	M	873	0	5	FAHD2B,LOC100506076,ANKRD36,LOC100506123	400553PP,400718PS,401401BA,401582GG,401736BF
chr2	97399256	97399375	chr2	97199999	97545713	CNV	gain	Uddin_et_al_2014	25503493	SNP	array	esv3575282,esv3575279,esv3575280	M	873	3	0	ANKRD36B,LOC100506076,ANKRD36,LOC100506123	401135CS,401359HF,401855RE
chr2	97399256	97399375	chr2	97360488	97545713	CNV	loss	Uddin_et_al_2014	25503493	SNP	array	esv3583967,esv3583934,esv3583933	M	873	0	19	ANKRD36B,LOC100506076,LOC100506123	400211BJ,400218WK,400361HC,400496BL,400795CL,400833BB,401085LA,401203MP,401372RR,401377MA,401519SA,401628GC,401764JJ,401781SL,401861GG,401863BD,401931JL,401962BK,401981GF
chr2	97399256	97399375	chr2	97398163	97545713	CNV	loss	Uddin_et_al_2014	25503493	SNP	array	esv3583951,esv3583968,esv3583942	M	873	0	12	ANKRD36B,LOC100506076,LOC100506123	4000657TM,400271SR,400493KH,400533BB,400558BL,400942HR,401146US,401190WC,401200BD,401518VK,401857VG,401950MD
chr2	97399256	97399375	chr2	97398163	97545713	CNV	gain	Uddin_et_al_2014	25503493	SNP	array	esv3575274,esv3575271	M	873	12	0	ANKRD36B,LOC100506076,LOC100506123	400109LJ,400255CD,400287BP,400571WV,400663MD,400827MM,400953MR,401346FJ,401734PG,401806DL,401908YM,401912HD
chr2	97400162	97400359	chr2	97065383	97501652	CNV	loss	Uddin_et_al_2014	25503493	SNP	array	esv3583940,esv3583953,esv3583956,esv3583954	M	873	0	5	FAHD2B,LOC100506076,ANKRD36,LOC100506123	400553PP,400718PS,401401BA,401582GG,401736BF
chr2	97400162	97400359	chr2	97199999	97545713	CNV	gain	Uddin_et_al_2014	25503493	SNP	array	esv3575282,esv3575279,esv3575280	M	873	3	0	ANKRD36B,LOC100506076,ANKRD36,LOC100506123	401135CS,401359HF,401855RE
chr2	97400162	97400359	chr2	97360488	97545713	CNV	loss	Uddin_et_al_2014	25503493	SNP	array	esv3583967,esv3583934,esv3583933	M	873	0	19	ANKRD36B,LOC100506076,LOC100506123	400211BJ,400218WK,400361HC,400496BL,400795CL,400833BB,401085LA,401203MP,401372RR,401377MA,401519SA,401628GC,401764JJ,401781SL,401861GG,401863BD,401931JL,401962BK,401981GF
chr2	97400162	97400359	chr2	97398163	97545713	CNV	loss	Uddin_et_al_2014	25503493	SNP	array	esv3583951,esv3583968,esv3583942	M	873	0	12	ANKRD36B,LOC100506076,LOC100506123	4000657TM,400271SR,400493KH,400533BB,400558BL,400942HR,401146US,401190WC,401200BD,401518VK,401857VG,401950MD
chr2	97400162	97400359	chr2	97398163	97545713	CNV	gain	Uddin_et_al_2014	25503493	SNP	array	esv3575274,esv3575271	M	873	12	0	ANKRD36B,LOC100506076,LOC100506123	400109LJ,400255CD,400287BP,400571WV,400663MD,400827MM,400953MR,401346FJ,401734PG,401806DL,401908YM,401912HD
chr2	97402842	97403019	chr2	97065383	97501652	CNV	loss	Uddin_et_al_2014	25503493	SNP	array	esv3583940,esv3583953,esv3583956,esv3583954	M	873	0	5	FAHD2B,LOC100506076,ANKRD36,LOC100506123	400553PP,400718PS,401401BA,401582GG,401736BF
chr2	97402842	97403019	chr2	97199999	97545713	CNV	gain	Uddin_et_al_2014	25503493	SNP	array	esv3575282,esv3575279,esv3575280	M	873	3	0	ANKRD36B,LOC100506076,ANKRD36,LOC100506123	401135CS,401359HF,401855RE
chr2	97402842	97403019	chr2	97360488	97545713	CNV	loss	Uddin_et_al_2014	25503493	SNP	array	esv3583967,esv3583934,esv3583933	M	873	0	19	ANKRD36B,LOC100506076,LOC100506123	400211BJ,400218WK,400361HC,400496BL,400795CL,400833BB,401085LA,401203MP,401372RR,401377MA,401519SA,401628GC,401764JJ,401781SL,401861GG,401863BD,401931JL,401962BK,401981GF
chr2	97402842	97403019	chr2	97398163	97545713	CNV	loss	Uddin_et_al_2014	25503493	SNP	array	esv3583951,esv3583968,esv3583942	M	873	0	12	ANKRD36B,LOC100506076,LOC100506123	4000657TM,400271SR,400493KH,400533BB,400558BL,400942HR,401146US,401190WC,401200BD,401518VK,401857VG,401950MD
chr2	97402842	97403019	chr2	97398163	97545713	CNV	gain	Uddin_et_al_2014	25503493	SNP	array	esv3575274,esv3575271	M	873	12	0	ANKRD36B,LOC100506076,LOC100506123	400109LJ,400255CD,400287BP,400571WV,400663MD,400827MM,400953MR,401346FJ,401734PG,401806DL,401908YM,401912HD
chr2	97403607	97403838	chr2	97065383	97501652	CNV	loss	Uddin_et_al_2014	25503493	SNP	array	esv3583940,esv3583953,esv3583956,esv3583954	M	873	0	5	FAHD2B,LOC100506076,ANKRD36,LOC100506123	400553PP,400718PS,401401BA,401582GG,401736BF
chr2	97403607	97403838	chr2	97199999	97545713	CNV	gain	Uddin_et_al_2014	25503493	SNP	array	esv3575282,esv3575279,esv3575280	M	873	3	0	ANKRD36B,LOC100506076,ANKRD36,LOC100506123	401135CS,401359HF,401855RE
chr2	97403607	97403838	chr2	97360488	97545713	CNV	loss	Uddin_et_al_2014	25503493	SNP	array	esv3583967,esv3583934,esv3583933	M	873	0	19	ANKRD36B,LOC100506076,LOC100506123	400211BJ,400218WK,400361HC,400496BL,400795CL,400833BB,401085LA,401203MP,401372RR,401377MA,401519SA,401628GC,401764JJ,401781SL,401861GG,401863BD,401931JL,401962BK,401981GF
chr2	97403607	97403838	chr2	97398163	97545713	CNV	loss	Uddin_et_al_2014	25503493	SNP	array	esv3583951,esv3583968,esv3583942	M	873	0	12	ANKRD36B,LOC100506076,LOC100506123	4000657TM,400271SR,400493KH,400533BB,400558BL,400942HR,401146US,401190WC,401200BD,401518VK,401857VG,401950MD
chr2	97403607	97403838	chr2	97398163	97545713	CNV	gain	Uddin_et_al_2014	25503493	SNP	array	esv3575274,esv3575271	M	873	12	0	ANKRD36B,LOC100506076,LOC100506123	400109LJ,400255CD,400287BP,400571WV,400663MD,400827MM,400953MR,401346FJ,401734PG,401806DL,401908YM,401912HD
chr2	97405595	97405806	chr2	97065383	97501652	CNV	loss	Uddin_et_al_2014	25503493	SNP	array	esv3583940,esv3583953,esv3583956,esv3583954	M	873	0	5	FAHD2B,LOC100506076,ANKRD36,LOC100506123	400553PP,400718PS,401401BA,401582GG,401736BF
chr2	97405595	97405806	chr2	97199999	97545713	CNV	gain	Uddin_et_al_2014	25503493	SNP	array	esv3575282,esv3575279,esv3575280	M	873	3	0	ANKRD36B,LOC100506076,ANKRD36,LOC100506123	401135CS,401359HF,401855RE
chr2	97405595	97405806	chr2	97360488	97545713	CNV	loss	Uddin_et_al_2014	25503493	SNP	array	esv3583967,esv3583934,esv3583933	M	873	0	19	ANKRD36B,LOC100506076,LOC100506123	400211BJ,400218WK,400361HC,400496BL,400795CL,400833BB,401085LA,401203MP,401372RR,401377MA,401519SA,401628GC,401764JJ,401781SL,401861GG,401863BD,401931JL,401962BK,401981GF
chr2	97405595	97405806	chr2	97398163	97545713	CNV	loss	Uddin_et_al_2014	25503493	SNP	array	esv3583951,esv3583968,esv3583942	M	873	0	12	ANKRD36B,LOC100506076,LOC100506123	4000657TM,400271SR,400493KH,400533BB,400558BL,400942HR,401146US,401190WC,401200BD,401518VK,401857VG,401950MD
chr2	97405595	97405806	chr2	97398163	97545713	CNV	gain	Uddin_et_al_2014	25503493	SNP	array	esv3575274,esv3575271	M	873	12	0	ANKRD36B,LOC100506076,LOC100506123	400109LJ,400255CD,400287BP,400571WV,400663MD,400827MM,400953MR,401346FJ,401734PG,401806DL,401908YM,401912HD
chr2	97426780	97427201	chr2	97065383	97501652	CNV	loss	Uddin_et_al_2014	25503493	SNP	array	esv3583940,esv3583953,esv3583956,esv3583954	M	873	0	5	FAHD2B,LOC100506076,ANKRD36,LOC100506123	400553PP,400718PS,401401BA,401582GG,401736BF
chr2	97426780	97427201	chr2	97199999	97545713	CNV	gain	Uddin_et_al_2014	25503493	SNP	array	esv3575282,esv3575279,esv3575280	M	873	3	0	ANKRD36B,LOC100506076,ANKRD36,LOC100506123	401135CS,401359HF,401855RE
chr2	97426780	97427201	chr2	97360488	97545713	CNV	loss	Uddin_et_al_2014	25503493	SNP	array	esv3583967,esv3583934,esv3583933	M	873	0	19	ANKRD36B,LOC100506076,LOC100506123	400211BJ,400218WK,400361HC,400496BL,400795CL,400833BB,401085LA,401203MP,401372RR,401377MA,401519SA,401628GC,401764JJ,401781SL,401861GG,401863BD,401931JL,401962BK,401981GF
chr2	97426780	97427201	chr2	97398163	97545713	CNV	loss	Uddin_et_al_2014	25503493	SNP	array	esv3583951,esv3583968,esv3583942	M	873	0	12	ANKRD36B,LOC100506076,LOC100506123	4000657TM,400271SR,400493KH,400533BB,400558BL,400942HR,401146US,401190WC,401200BD,401518VK,401857VG,401950MD
chr2	97426780	97427201	chr2	97398163	97545713	CNV	gain	Uddin_et_al_2014	25503493	SNP	array	esv3575274,esv3575271	M	873	12	0	ANKRD36B,LOC100506076,LOC100506123	400109LJ,400255CD,400287BP,400571WV,400663MD,400827MM,400953MR,401346FJ,401734PG,401806DL,401908YM,401912HD
chr2	97427204	97427369	chr2	97065383	97501652	CNV	loss	Uddin_et_al_2014	25503493	SNP	array	esv3583940,esv3583953,esv3583956,esv3583954	M	873	0	5	FAHD2B,LOC100506076,ANKRD36,LOC100506123	400553PP,400718PS,401401BA,401582GG,401736BF
chr2	97427204	97427369	chr2	97199999	97545713	CNV	gain	Uddin_et_al_2014	25503493	SNP	array	esv3575282,esv3575279,esv3575280	M	873	3	0	ANKRD36B,LOC100506076,ANKRD36,LOC100506123	401135CS,401359HF,401855RE
chr2	97427204	97427369	chr2	97360488	97545713	CNV	loss	Uddin_et_al_2014	25503493	SNP	array	esv3583967,esv3583934,esv3583933	M	873	0	19	ANKRD36B,LOC100506076,LOC100506123	400211BJ,400218WK,400361HC,400496BL,400795CL,400833BB,401085LA,401203MP,401372RR,401377MA,401519SA,401628GC,401764JJ,401781SL,401861GG,401863BD,401931JL,401962BK,401981GF
chr2	97427204	97427369	chr2	97398163	97545713	CNV	loss	Uddin_et_al_2014	25503493	SNP	array	esv3583951,esv3583968,esv3583942	M	873	0	12	ANKRD36B,LOC100506076,LOC100506123	4000657TM,400271SR,400493KH,400533BB,400558BL,400942HR,401146US,401190WC,401200BD,401518VK,401857VG,401950MD
chr2	97427204	97427369	chr2	97398163	97545713	CNV	gain	Uddin_et_al_2014	25503493	SNP	array	esv3575274,esv3575271	M	873	12	0	ANKRD36B,LOC100506076,LOC100506123	400109LJ,400255CD,400287BP,400571WV,400663MD,400827MM,400953MR,401346FJ,401734PG,401806DL,401908YM,401912HD
chr2	97427375	97427879	chr2	97065383	97501652	CNV	loss	Uddin_et_al_2014	25503493	SNP	array	esv3583940,esv3583953,esv3583956,esv3583954	M	873	0	5	FAHD2B,LOC100506076,ANKRD36,LOC100506123	400553PP,400718PS,401401BA,401582GG,401736BF
chr2	97427375	97427879	chr2	97199999	97545713	CNV	gain	Uddin_et_al_2014	25503493	SNP	array	esv3575282,esv3575279,esv3575280	M	873	3	0	ANKRD36B,LOC100506076,ANKRD36,LOC100506123	401135CS,401359HF,401855RE
chr2	97427375	97427879	chr2	97360488	97545713	CNV	loss	Uddin_et_al_2014	25503493	SNP	array	esv3583967,esv3583934,esv3583933	M	873	0	19	ANKRD36B,LOC100506076,LOC100506123	400211BJ,400218WK,400361HC,400496BL,400795CL,400833BB,401085LA,401203MP,401372RR,401377MA,401519SA,401628GC,401764JJ,401781SL,401861GG,401863BD,401931JL,401962BK,401981GF
chr2	97427375	97427879	chr2	97398163	97545713	CNV	loss	Uddin_et_al_2014	25503493	SNP	array	esv3583951,esv3583968,esv3583942	M	873	0	12	ANKRD36B,LOC100506076,LOC100506123	4000657TM,400271SR,400493KH,400533BB,400558BL,400942HR,401146US,401190WC,401200BD,401518VK,401857VG,401950MD
chr2	97427375	97427879	chr2	97398163	97545713	CNV	gain	Uddin_et_al_2014	25503493	SNP	array	esv3575274,esv3575271	M	873	12	0	ANKRD36B,LOC100506076,LOC100506123	400109LJ,400255CD,400287BP,400571WV,400663MD,400827MM,400953MR,401346FJ,401734PG,401806DL,401908YM,401912HD
chr2	97427885	97428172	chr2	97065383	97501652	CNV	loss	Uddin_et_al_2014	25503493	SNP	array	esv3583940,esv3583953,esv3583956,esv3583954	M	873	0	5	FAHD2B,LOC100506076,ANKRD36,LOC100506123	400553PP,400718PS,401401BA,401582GG,401736BF
chr2	97427885	97428172	chr2	97199999	97545713	CNV	gain	Uddin_et_al_2014	25503493	SNP	array	esv3575282,esv3575279,esv3575280	M	873	3	0	ANKRD36B,LOC100506076,ANKRD36,LOC100506123	401135CS,401359HF,401855RE
chr2	97427885	97428172	chr2	97360488	97545713	CNV	loss	Uddin_et_al_2014	25503493	SNP	array	esv3583967,esv3583934,esv3583933	M	873	0	19	ANKRD36B,LOC100506076,LOC100506123	400211BJ,400218WK,400361HC,400496BL,400795CL,400833BB,401085LA,401203MP,401372RR,401377MA,401519SA,401628GC,401764JJ,401781SL,401861GG,401863BD,401931JL,401962BK,401981GF
chr2	97427885	97428172	chr2	97398163	97545713	CNV	loss	Uddin_et_al_2014	25503493	SNP	array	esv3583951,esv3583968,esv3583942	M	873	0	12	ANKRD36B,LOC100506076,LOC100506123	4000657TM,400271SR,400493KH,400533BB,400558BL,400942HR,401146US,401190WC,401200BD,401518VK,401857VG,401950MD
chr2	97427885	97428172	chr2	97398163	97545713	CNV	gain	Uddin_et_al_2014	25503493	SNP	array	esv3575274,esv3575271	M	873	12	0	ANKRD36B,LOC100506076,LOC100506123	400109LJ,400255CD,400287BP,400571WV,400663MD,400827MM,400953MR,401346FJ,401734PG,401806DL,401908YM,401912HD
chr2	97462843	97462965	chr2	97065383	97501652	CNV	loss	Uddin_et_al_2014	25503493	SNP	array	esv3583940,esv3583953,esv3583956,esv3583954	M	873	0	5	FAHD2B,LOC100506076,ANKRD36,LOC100506123	400553PP,400718PS,401401BA,401582GG,401736BF
chr2	97462843	97462965	chr2	97199999	97545713	CNV	gain	Uddin_et_al_2014	25503493	SNP	array	esv3575282,esv3575279,esv3575280	M	873	3	0	ANKRD36B,LOC100506076,ANKRD36,LOC100506123	401135CS,401359HF,401855RE
chr2	97462843	97462965	chr2	97360488	97545713	CNV	loss	Uddin_et_al_2014	25503493	SNP	array	esv3583967,esv3583934,esv3583933	M	873	0	19	ANKRD36B,LOC100506076,LOC100506123	400211BJ,400218WK,400361HC,400496BL,400795CL,400833BB,401085LA,401203MP,401372RR,401377MA,401519SA,401628GC,401764JJ,401781SL,401861GG,401863BD,401931JL,401962BK,401981GF
chr2	97462843	97462965	chr2	97398163	97545713	CNV	loss	Uddin_et_al_2014	25503493	SNP	array	esv3583951,esv3583968,esv3583942	M	873	0	12	ANKRD36B,LOC100506076,LOC100506123	4000657TM,400271SR,400493KH,400533BB,400558BL,400942HR,401146US,401190WC,401200BD,401518VK,401857VG,401950MD
chr2	97462843	97462965	chr2	97398163	97545713	CNV	gain	Uddin_et_al_2014	25503493	SNP	array	esv3575274,esv3575271	M	873	12	0	ANKRD36B,LOC100506076,LOC100506123	400109LJ,400255CD,400287BP,400571WV,400663MD,400827MM,400953MR,401346FJ,401734PG,401806DL,401908YM,401912HD
chr2	97463192	97463394	chr2	97065383	97501652	CNV	loss	Uddin_et_al_2014	25503493	SNP	array	esv3583940,esv3583953,esv3583956,esv3583954	M	873	0	5	FAHD2B,LOC100506076,ANKRD36,LOC100506123	400553PP,400718PS,401401BA,401582GG,401736BF
chr2	97463192	97463394	chr2	97199999	97545713	CNV	gain	Uddin_et_al_2014	25503493	SNP	array	esv3575282,esv3575279,esv3575280	M	873	3	0	ANKRD36B,LOC100506076,ANKRD36,LOC100506123	401135CS,401359HF,401855RE
chr2	97463192	97463394	chr2	97360488	97545713	CNV	loss	Uddin_et_al_2014	25503493	SNP	array	esv3583967,esv3583934,esv3583933	M	873	0	19	ANKRD36B,LOC100506076,LOC100506123	400211BJ,400218WK,400361HC,400496BL,400795CL,400833BB,401085LA,401203MP,401372RR,401377MA,401519SA,401628GC,401764JJ,401781SL,401861GG,401863BD,401931JL,401962BK,401981GF
chr2	97463192	97463394	chr2	97398163	97545713	CNV	loss	Uddin_et_al_2014	25503493	SNP	array	esv3583951,esv3583968,esv3583942	M	873	0	12	ANKRD36B,LOC100506076,LOC100506123	4000657TM,400271SR,400493KH,400533BB,400558BL,400942HR,401146US,401190WC,401200BD,401518VK,401857VG,401950MD
chr2	97463192	97463394	chr2	97398163	97545713	CNV	gain	Uddin_et_al_2014	25503493	SNP	array	esv3575274,esv3575271	M	873	12	0	ANKRD36B,LOC100506076,LOC100506123	400109LJ,400255CD,400287BP,400571WV,400663MD,400827MM,400953MR,401346FJ,401734PG,401806DL,401908YM,401912HD
chr2	97463966	97464094	chr2	97065383	97501652	CNV	loss	Uddin_et_al_2014	25503493	SNP	array	esv3583940,esv3583953,esv3583956,esv3583954	M	873	0	5	FAHD2B,LOC100506076,ANKRD36,LOC100506123	400553PP,400718PS,401401BA,401582GG,401736BF
chr2	97463966	97464094	chr2	97199999	97545713	CNV	gain	Uddin_et_al_2014	25503493	SNP	array	esv3575282,esv3575279,esv3575280	M	873	3	0	ANKRD36B,LOC100506076,ANKRD36,LOC100506123	401135CS,401359HF,401855RE
chr2	97463966	97464094	chr2	97360488	97545713	CNV	loss	Uddin_et_al_2014	25503493	SNP	array	esv3583967,esv3583934,esv3583933	M	873	0	19	ANKRD36B,LOC100506076,LOC100506123	400211BJ,400218WK,400361HC,400496BL,400795CL,400833BB,401085LA,401203MP,401372RR,401377MA,401519SA,401628GC,401764JJ,401781SL,401861GG,401863BD,401931JL,401962BK,401981GF
chr2	97463966	97464094	chr2	97398163	97545713	CNV	loss	Uddin_et_al_2014	25503493	SNP	array	esv3583951,esv3583968,esv3583942	M	873	0	12	ANKRD36B,LOC100506076,LOC100506123	4000657TM,400271SR,400493KH,400533BB,400558BL,400942HR,401146US,401190WC,401200BD,401518VK,401857VG,401950MD
chr2	97463966	97464094	chr2	97398163	97545713	CNV	gain	Uddin_et_al_2014	25503493	SNP	array	esv3575274,esv3575271	M	873	12	0	ANKRD36B,LOC100506076,LOC100506123	400109LJ,400255CD,400287BP,400571WV,400663MD,400827MM,400953MR,401346FJ,401734PG,401806DL,401908YM,401912HD
chr2	97464785	97464963	chr2	97065383	97501652	CNV	loss	Uddin_et_al_2014	25503493	SNP	array	esv3583940,esv3583953,esv3583956,esv3583954	M	873	0	5	FAHD2B,LOC100506076,ANKRD36,LOC100506123	400553PP,400718PS,401401BA,401582GG,401736BF
chr2	97464785	97464963	chr2	97199999	97545713	CNV	gain	Uddin_et_al_2014	25503493	SNP	array	esv3575282,esv3575279,esv3575280	M	873	3	0	ANKRD36B,LOC100506076,ANKRD36,LOC100506123	401135CS,401359HF,401855RE
chr2	97464785	97464963	chr2	97360488	97545713	CNV	loss	Uddin_et_al_2014	25503493	SNP	array	esv3583967,esv3583934,esv3583933	M	873	0	19	ANKRD36B,LOC100506076,LOC100506123	400211BJ,400218WK,400361HC,400496BL,400795CL,400833BB,401085LA,401203MP,401372RR,401377MA,401519SA,401628GC,401764JJ,401781SL,401861GG,401863BD,401931JL,401962BK,401981GF
chr2	97464785	97464963	chr2	97398163	97545713	CNV	loss	Uddin_et_al_2014	25503493	SNP	array	esv3583951,esv3583968,esv3583942	M	873	0	12	ANKRD36B,LOC100506076,LOC100506123	4000657TM,400271SR,400493KH,400533BB,400558BL,400942HR,401146US,401190WC,401200BD,401518VK,401857VG,401950MD
chr2	97464785	97464963	chr2	97398163	97545713	CNV	gain	Uddin_et_al_2014	25503493	SNP	array	esv3575274,esv3575271	M	873	12	0	ANKRD36B,LOC100506076,LOC100506123	400109LJ,400255CD,400287BP,400571WV,400663MD,400827MM,400953MR,401346FJ,401734PG,401806DL,401908YM,401912HD
chr2	97465215	97465379	chr2	97065383	97501652	CNV	loss	Uddin_et_al_2014	25503493	SNP	array	esv3583940,esv3583953,esv3583956,esv3583954	M	873	0	5	FAHD2B,LOC100506076,ANKRD36,LOC100506123	400553PP,400718PS,401401BA,401582GG,401736BF
chr2	97465215	97465379	chr2	97199999	97545713	CNV	gain	Uddin_et_al_2014	25503493	SNP	array	esv3575282,esv3575279,esv3575280	M	873	3	0	ANKRD36B,LOC100506076,ANKRD36,LOC100506123	401135CS,401359HF,401855RE
chr2	97465215	97465379	chr2	97360488	97545713	CNV	loss	Uddin_et_al_2014	25503493	SNP	array	esv3583967,esv3583934,esv3583933	M	873	0	19	ANKRD36B,LOC100506076,LOC100506123	400211BJ,400218WK,400361HC,400496BL,400795CL,400833BB,401085LA,401203MP,401372RR,401377MA,401519SA,401628GC,401764JJ,401781SL,401861GG,401863BD,401931JL,401962BK,401981GF
chr2	97465215	97465379	chr2	97398163	97545713	CNV	loss	Uddin_et_al_2014	25503493	SNP	array	esv3583951,esv3583968,esv3583942	M	873	0	12	ANKRD36B,LOC100506076,LOC100506123	4000657TM,400271SR,400493KH,400533BB,400558BL,400942HR,401146US,401190WC,401200BD,401518VK,401857VG,401950MD
chr2	97465215	97465379	chr2	97398163	97545713	CNV	gain	Uddin_et_al_2014	25503493	SNP	array	esv3575274,esv3575271	M	873	12	0	ANKRD36B,LOC100506076,LOC100506123	400109LJ,400255CD,400287BP,400571WV,400663MD,400827MM,400953MR,401346FJ,401734PG,401806DL,401908YM,401912HD
chr2	97474332	97474546	chr2	97065383	97501652	CNV	loss	Uddin_et_al_2014	25503493	SNP	array	esv3583940,esv3583953,esv3583956,esv3583954	M	873	0	5	FAHD2B,LOC100506076,ANKRD36,LOC100506123	400553PP,400718PS,401401BA,401582GG,401736BF
chr2	97474332	97474546	chr2	97199999	97545713	CNV	gain	Uddin_et_al_2014	25503493	SNP	array	esv3575282,esv3575279,esv3575280	M	873	3	0	ANKRD36B,LOC100506076,ANKRD36,LOC100506123	401135CS,401359HF,401855RE
chr2	97474332	97474546	chr2	97360488	97545713	CNV	loss	Uddin_et_al_2014	25503493	SNP	array	esv3583967,esv3583934,esv3583933	M	873	0	19	ANKRD36B,LOC100506076,LOC100506123	400211BJ,400218WK,400361HC,400496BL,400795CL,400833BB,401085LA,401203MP,401372RR,401377MA,401519SA,401628GC,401764JJ,401781SL,401861GG,401863BD,401931JL,401962BK,401981GF
chr2	97474332	97474546	chr2	97398163	97545713	CNV	loss	Uddin_et_al_2014	25503493	SNP	array	esv3583951,esv3583968,esv3583942	M	873	0	12	ANKRD36B,LOC100506076,LOC100506123	4000657TM,400271SR,400493KH,400533BB,400558BL,400942HR,401146US,401190WC,401200BD,401518VK,401857VG,401950MD
chr2	97474332	97474546	chr2	97398163	97545713	CNV	gain	Uddin_et_al_2014	25503493	SNP	array	esv3575274,esv3575271	M	873	12	0	ANKRD36B,LOC100506076,LOC100506123	400109LJ,400255CD,400287BP,400571WV,400663MD,400827MM,400953MR,401346FJ,401734PG,401806DL,401908YM,401912HD
chr2	97474945	97475231	chr2	97065383	97501652	CNV	loss	Uddin_et_al_2014	25503493	SNP	array	esv3583940,esv3583953,esv3583956,esv3583954	M	873	0	5	FAHD2B,LOC100506076,ANKRD36,LOC100506123	400553PP,400718PS,401401BA,401582GG,401736BF
chr2	97474945	97475231	chr2	97199999	97545713	CNV	gain	Uddin_et_al_2014	25503493	SNP	array	esv3575282,esv3575279,esv3575280	M	873	3	0	ANKRD36B,LOC100506076,ANKRD36,LOC100506123	401135CS,401359HF,401855RE
chr2	97474945	97475231	chr2	97360488	97545713	CNV	loss	Uddin_et_al_2014	25503493	SNP	array	esv3583967,esv3583934,esv3583933	M	873	0	19	ANKRD36B,LOC100506076,LOC100506123	400211BJ,400218WK,400361HC,400496BL,400795CL,400833BB,401085LA,401203MP,401372RR,401377MA,401519SA,401628GC,401764JJ,401781SL,401861GG,401863BD,401931JL,401962BK,401981GF
chr2	97474945	97475231	chr2	97398163	97545713	CNV	loss	Uddin_et_al_2014	25503493	SNP	array	esv3583951,esv3583968,esv3583942	M	873	0	12	ANKRD36B,LOC100506076,LOC100506123	4000657TM,400271SR,400493KH,400533BB,400558BL,400942HR,401146US,401190WC,401200BD,401518VK,401857VG,401950MD
chr2	97474945	97475231	chr2	97398163	97545713	CNV	gain	Uddin_et_al_2014	25503493	SNP	array	esv3575274,esv3575271	M	873	12	0	ANKRD36B,LOC100506076,LOC100506123	400109LJ,400255CD,400287BP,400571WV,400663MD,400827MM,400953MR,401346FJ,401734PG,401806DL,401908YM,401912HD
chr2	97482023	97482307	chr2	97065383	97501652	CNV	loss	Uddin_et_al_2014	25503493	SNP	array	esv3583940,esv3583953,esv3583956,esv3583954	M	873	0	5	FAHD2B,LOC100506076,ANKRD36,LOC100506123	400553PP,400718PS,401401BA,401582GG,401736BF
chr2	97482023	97482307	chr2	97199999	97545713	CNV	gain	Uddin_et_al_2014	25503493	SNP	array	esv3575282,esv3575279,esv3575280	M	873	3	0	ANKRD36B,LOC100506076,ANKRD36,LOC100506123	401135CS,401359HF,401855RE
chr2	97482023	97482307	chr2	97360488	97545713	CNV	loss	Uddin_et_al_2014	25503493	SNP	array	esv3583967,esv3583934,esv3583933	M	873	0	19	ANKRD36B,LOC100506076,LOC100506123	400211BJ,400218WK,400361HC,400496BL,400795CL,400833BB,401085LA,401203MP,401372RR,401377MA,401519SA,401628GC,401764JJ,401781SL,401861GG,401863BD,401931JL,401962BK,401981GF
chr2	97482023	97482307	chr2	97398163	97545713	CNV	loss	Uddin_et_al_2014	25503493	SNP	array	esv3583951,esv3583968,esv3583942	M	873	0	12	ANKRD36B,LOC100506076,LOC100506123	4000657TM,400271SR,400493KH,400533BB,400558BL,400942HR,401146US,401190WC,401200BD,401518VK,401857VG,401950MD
chr2	97482023	97482307	chr2	97398163	97545713	CNV	gain	Uddin_et_al_2014	25503493	SNP	array	esv3575274,esv3575271	M	873	12	0	ANKRD36B,LOC100506076,LOC100506123	400109LJ,400255CD,400287BP,400571WV,400663MD,400827MM,400953MR,401346FJ,401734PG,401806DL,401908YM,401912HD
chr2	97482453	97482573	chr2	97065383	97501652	CNV	loss	Uddin_et_al_2014	25503493	SNP	array	esv3583940,esv3583953,esv3583956,esv3583954	M	873	0	5	FAHD2B,LOC100506076,ANKRD36,LOC100506123	400553PP,400718PS,401401BA,401582GG,401736BF
chr2	97482453	97482573	chr2	97199999	97545713	CNV	gain	Uddin_et_al_2014	25503493	SNP	array	esv3575282,esv3575279,esv3575280	M	873	3	0	ANKRD36B,LOC100506076,ANKRD36,LOC100506123	401135CS,401359HF,401855RE
chr2	97482453	97482573	chr2	97360488	97545713	CNV	loss	Uddin_et_al_2014	25503493	SNP	array	esv3583967,esv3583934,esv3583933	M	873	0	19	ANKRD36B,LOC100506076,LOC100506123	400211BJ,400218WK,400361HC,400496BL,400795CL,400833BB,401085LA,401203MP,401372RR,401377MA,401519SA,401628GC,401764JJ,401781SL,401861GG,401863BD,401931JL,401962BK,401981GF
chr2	97482453	97482573	chr2	97398163	97545713	CNV	loss	Uddin_et_al_2014	25503493	SNP	array	esv3583951,esv3583968,esv3583942	M	873	0	12	ANKRD36B,LOC100506076,LOC100506123	4000657TM,400271SR,400493KH,400533BB,400558BL,400942HR,401146US,401190WC,401200BD,401518VK,401857VG,401950MD
chr2	97482453	97482573	chr2	97398163	97545713	CNV	gain	Uddin_et_al_2014	25503493	SNP	array	esv3575274,esv3575271	M	873	12	0	ANKRD36B,LOC100506076,LOC100506123	400109LJ,400255CD,400287BP,400571WV,400663MD,400827MM,400953MR,401346FJ,401734PG,401806DL,401908YM,401912HD
chr2	97482615	97483244	chr2	97065383	97501652	CNV	loss	Uddin_et_al_2014	25503493	SNP	array	esv3583940,esv3583953,esv3583956,esv3583954	M	873	0	5	FAHD2B,LOC100506076,ANKRD36,LOC100506123	400553PP,400718PS,401401BA,401582GG,401736BF
chr2	97482615	97483244	chr2	97199999	97545713	CNV	gain	Uddin_et_al_2014	25503493	SNP	array	esv3575282,esv3575279,esv3575280	M	873	3	0	ANKRD36B,LOC100506076,ANKRD36,LOC100506123	401135CS,401359HF,401855RE
chr2	97482615	97483244	chr2	97360488	97545713	CNV	loss	Uddin_et_al_2014	25503493	SNP	array	esv3583967,esv3583934,esv3583933	M	873	0	19	ANKRD36B,LOC100506076,LOC100506123	400211BJ,400218WK,400361HC,400496BL,400795CL,400833BB,401085LA,401203MP,401372RR,401377MA,401519SA,401628GC,401764JJ,401781SL,401861GG,401863BD,401931JL,401962BK,401981GF
chr2	97482615	97483244	chr2	97398163	97545713	CNV	loss	Uddin_et_al_2014	25503493	SNP	array	esv3583951,esv3583968,esv3583942	M	873	0	12	ANKRD36B,LOC100506076,LOC100506123	4000657TM,400271SR,400493KH,400533BB,400558BL,400942HR,401146US,401190WC,401200BD,401518VK,401857VG,401950MD
chr2	97482615	97483244	chr2	97398163	97545713	CNV	gain	Uddin_et_al_2014	25503493	SNP	array	esv3575274,esv3575271	M	873	12	0	ANKRD36B,LOC100506076,LOC100506123	400109LJ,400255CD,400287BP,400571WV,400663MD,400827MM,400953MR,401346FJ,401734PG,401806DL,401908YM,401912HD
chr2	97490889	97491009	chr2	97065383	97501652	CNV	loss	Uddin_et_al_2014	25503493	SNP	array	esv3583940,esv3583953,esv3583956,esv3583954	M	873	0	5	FAHD2B,LOC100506076,ANKRD36,LOC100506123	400553PP,400718PS,401401BA,401582GG,401736BF
chr2	97490889	97491009	chr2	97199999	97545713	CNV	gain	Uddin_et_al_2014	25503493	SNP	array	esv3575282,esv3575279,esv3575280	M	873	3	0	ANKRD36B,LOC100506076,ANKRD36,LOC100506123	401135CS,401359HF,401855RE
chr2	97490889	97491009	chr2	97360488	97545713	CNV	loss	Uddin_et_al_2014	25503493	SNP	array	esv3583967,esv3583934,esv3583933	M	873	0	19	ANKRD36B,LOC100506076,LOC100506123	400211BJ,400218WK,400361HC,400496BL,400795CL,400833BB,401085LA,401203MP,401372RR,401377MA,401519SA,401628GC,401764JJ,401781SL,401861GG,401863BD,401931JL,401962BK,401981GF
[truncated: 26,282 more rows]
