# Supplementary material for: Revisiting aneuploidy profile of surgically retrieved spermatozoa by whole exome sequencing molecular karyotype
Source: PLoS One. 2019 Jan 4;14(1):e0210079. doi: 10.1371/journal.pone.0210079 (PMC6319716; doi:10.1371/journal.pone.0210079)
Supplement: S5 Table — NCBI accession numbers of NGS FASTQ files for each individual specimen. (XLSX) [file pone.0210079.s005.xlsx]

## Sheet: Sheet1
Accession	Sample	Link
SAMN09954738	ejac1	https://www.ncbi.nlm.nih.gov/biosample/9954738
SAMN09954739	ejac2	https://www.ncbi.nlm.nih.gov/biosample/9954739
SAMN09954740	ejac3	https://www.ncbi.nlm.nih.gov/biosample/9954740
SAMN09954741	ejac4	https://www.ncbi.nlm.nih.gov/biosample/9954741
SAMN09954742	ejac5	https://www.ncbi.nlm.nih.gov/biosample/9954742
SAMN09954743	ejac6	https://www.ncbi.nlm.nih.gov/biosample/9954743
SAMN09954744	ejac7	https://www.ncbi.nlm.nih.gov/biosample/9954744
SAMN09954745	ejac8	https://www.ncbi.nlm.nih.gov/biosample/9954745
SAMN09954746	ejac9	https://www.ncbi.nlm.nih.gov/biosample/9954746
SAMN09954747	ejac10	https://www.ncbi.nlm.nih.gov/biosample/9954747
SAMN09954748	ejac11	https://www.ncbi.nlm.nih.gov/biosample/9954748
SAMN09954749	ejac12	https://www.ncbi.nlm.nih.gov/biosample/9954749
SAMN09954750	ejac13	https://www.ncbi.nlm.nih.gov/biosample/9954750
SAMN09954751	ejac14	https://www.ncbi.nlm.nih.gov/biosample/9954751
SAMN09954752	ejac15	https://www.ncbi.nlm.nih.gov/biosample/9954752
SAMN09954753	ejac16	https://www.ncbi.nlm.nih.gov/biosample/9954753
SAMN09954754	txbx1	https://www.ncbi.nlm.nih.gov/biosample/9954754
SAMN09954755	txbx2	https://www.ncbi.nlm.nih.gov/biosample/9954755
SAMN09954756	txbx3	https://www.ncbi.nlm.nih.gov/biosample/9954756
SAMN09954757	txbx4	https://www.ncbi.nlm.nih.gov/biosample/9954757
SAMN09954758	epi1	https://www.ncbi.nlm.nih.gov/biosample/9954758
SAMN09954759	epi2	https://www.ncbi.nlm.nih.gov/biosample/9954759
