# Supplementary material for: Revisiting aneuploidy profile of surgically retrieved spermatozoa by whole exome sequencing molecular karyotype
Source: PLoS One. 2019 Jan 4;14(1):e0210079. doi: 10.1371/journal.pone.0210079 (PMC6319716; doi:10.1371/journal.pone.0210079)
Supplement: S6 Table — FISH aneuploidy results for each chromosome assessed, per patient. (XLSX) [file pone.0210079.s006.xlsx]

## Sheet: FISH individual
Patient no	origin	totalcount	chx13	chx15	chx16	chx17	chx18	chx21	chx22	XX	XY	YY	diploidy	nullisomy	Total Aneuploidy
1	Ejaculate	4880	0	0.2	0	0	0	0	0	1.2	0	0.2	0.2	2.7	4.5
2	Ejaculate	4501	0.2	0	0	0	0.2	0.2	0.6	0	0.4	0	0	0.74	2.34
3	Ejaculate	1755	0	0.28	0	0.28	0.28	0.28	0.56	0.28	0	0	0.28	0.56	2.8
4	Ejaculate	2910	0	0	0.3	0	0	0	0	0.7	0.7	0.7	0	2.9	5.3
5	Ejaculate	1017	0.98	0.1	0.2	0.2	0.39	0	0.98	0	0	0	0.2	1.08	4.13
6	Ejaculate	1551	0	0	0.19	0.13	0	0.19	0.64	0	0.19	0	0	0.13	1.47
7	Ejaculate	1496	1	0.2	0	0.2	0.2	0.4	0.2	0.4	0	0.2	0.4	1	4.2
8	Ejaculate	848	0	0	1.3	0	0	0	0	1.2	0.5	0.6	0.9	1.2	5.7
9	Ejaculate	1514	0.99	0	0.4	0	0.2	0	0.79	0.46	0.46	0	0.1	0.3	3.7
10	Ejaculate	1006	0	0	0.2	1.2	0	0.2	0.2	0	1	0.2	0	0.6	3.6
11	Ejaculate	1168	1.6	0	0.43	0.34	2.1	0	0.43	0	0	0	0	3.8	8.7
12	Ejaculate	1028	0.2	0.2	1.3	0	1	0.4	0.4	0	0.6	0	0.1	1.7	5.9
13	Ejaculate	1055	0.28	0	0.57	0	0.57	0.47	0.28	0	0	0	0	2.4	4.57
14	Ejaculate	872	0.11	0.11	0.34	0	0.68	0.11	0.11	0	0.23	0	0	0.6	2.29
15	Ejaculate	1012	0.2	0	0	0	0.6	0.2	0.6	0	0	0.2	0	1.6	3.4
16	Ejaculate	1005	0.3	0	0.1	0	0	0.5	0	0	0.2	0	0.2	0.1	1.4
17	Ejaculate	1045	0.19	0	0	0.19	0	0.09	0	0	0.28	0	0.28	0.28	1.31
18	Ejaculate	1166	0.27	0	0	0	0.18	0	0	0.18	0	0	0.18	0.18	0.99
19	Ejaculate	1057	0.09	0	0	0	0.19	0.19	0	0	0.19	0.09	0.28	0.46	1.49
20	Ejaculate	1122	0.09	0	0.18	0.09	0.09	0.09	0.09	0	0	0.18	0.27	0.81	1.89
21	Ejaculate	1047	0	0.19	0.1	0.1	0.1	0.19	0.1	0.19	0	0.1	0.19	0.48	1.74
22	Ejaculate	1175	0	0.09	0	0.09	0.09	0	0	0	0.17	0	0	1.22	1.66
23	Ejaculate	356	0	0	0	0	0	0	0.28	0	0	0	0	0.56	0.84
24	Ejaculate	997	0.1	0.2	0.2	0.2	0.1	0.5	0	0.3	0.6	0	0.6	0.3	3.1
25	Ejaculate	882	0.3	0	0.1	0	0.1	0.1	0.1	0	0	0	1.4	9.5	11.6
26	Ejaculate	1132	0.62	0.09	0	0.09	0.18	0.18	0.18	0	0.09	0.18	0.09	0.27	1.97
27	Ejaculate	1105	0.27	0.09	0	0.09	0.36	0.36	0.18	0	0	0	0.45	0	1.8
28	Ejaculate	1021	0.29	0.1	0.1	0.1	0.29	0.29	0.2	0	0.1	0	0.2	0	1.67
29	Ejaculate	1000	0.1	0.1	0.2	0.1	0.3	0.1	0	0.1	0.7	0	0.3	0.4	2.4
30	Ejaculate	1000	0	0.2	0.1	0.2	0.1	0.1	0.1	0	0.4	0	0.2	0.4	1.8
31	Ejaculate	1051	0	0.1	0.19	0	0.1	0	0	0.1	0	0	0.1	0.29	0.88
32	Ejaculate	1120	0.45	0.09	0	0.09	0.63	0.54	0.18	0	0	0.36	0.54	0.18	3.06
33	Ejaculate	1147	0.52	0	0.61	0.09	0.7	0.52	0.35	0.09	0.17	0.26	0.61	0.17	4.09
34	Ejaculate	1128	0.53	0	0.089	0	0.27	0.27	0.27	0	0.35	0.089	0.18	0.18	2.228
35	Ejaculate	1060	0.09	0.09	0	0.09	0.38	0.19	0.09	0.09	0.28	0.38	0.19	0.09	1.96
36	Ejaculate	1066	0.56	0	0	0.47	0.75	0.56	0.09	0.66	0.09	1.03	0.75	0	4.96
37	Ejaculate	1020	0.09	0.19	0.09	0.19	0.29	0.09	0.09	0.19	0.09	0.19	0	0.09	1.59
38	Ejaculate	1003	0.19	0.09	0.19	0.09	0.29	0.09	0.09	0.19	0.09	0.09	0	0.09	1.49
39	Ejaculate	1014	0	0.09	0.29	0.09	0.29	0.19	0.19	0.09	0.19	0.19	0.09	0.19	1.89
40	Ejaculate	1019	0.19	0.19	0.19	0.29	0.39	0.09	0.09	0.19	0.39	0.19	0	0	2.2
41	Ejaculate	678	0.29	0.14	0.14	0.14	0.29	0.14	0.14	0.29	0.44	0.29	0	0	2.3
42	Ejaculate	57	0	1.75	1.75	0	3.5	1.75	0	1.75	1.75	3.5	0	0	15.75
43	Ejaculate	1053	0.38	0.09	0.19	0.09	0.38	0.19	0.09	0.28	0.19	0.19	0	0	2.07
44	Ejaculate	1035	0.29	0.29	0.29	0.19	0.29	0.29	0.19	0.29	0.19	0.29	0.09	0	2.69
45	Ejaculate	1009	0.69	0.36	1.03	0.36	0.55	0.93	2.2	0.22	0.44	0.22	0	0	7
46	Ejaculate	1036	0.81	1.37	1.2	1.03	0.81	1.1	3	0.3	0.4	0.2	0.29	0	10.51
47	Ejaculate	1043	0.83	0.28	0.83	0.28	0.59	1.1	4.6	0.2	0.5	0.2	0.096	0	9.506
48	Ejaculate	1031	0.61	0.28	0.8	0.28	0.59	0.61	5.6	0.19	0.49	0.09	0.09	0	9.63
49	Ejaculate	1013	0.47	0.3	0.66	0.3	0.42	0.47	1.83	0.12	0.24	0.12	0	0	4.93
50	Ejaculate	1013	0.51	1.25	0.53	0.31	0.29	0.76	0	0.21	0.32	0.12	0	0	4.3
51	Ejaculate	1005	0.52	0.66	0.54	0.33	0.43	0.26	1.9	0.21	0.1	0.21	0	0	5.16
52	Ejaculate	1028	0.84	0.56	0.55	0.28	0.45	0.28	2.04	0.1	0.2	0.31	0	0	5.6
53	Ejaculate	1070	0.5	0.55	0.29	0.27	0.14	0.25	4.7	0.19	0.19	0.09	0	0	7.17
54	Ejaculate	1007	0.3	0.29	0.56	0.29	0.15	0.3	0	0.2	0.2	0.3	0.09	0	2.68
55	Ejaculate	1078	0.27	0.8	0.26	0.85	0.4	0.27	0	0.09	0.18	0.09	0	0	3.21
56	Ejaculate	1116	0.26	0.27	0.26	0.28	0.13	0.25	0	0.09	0.18	0.09	0	0	1.81
57	Ejaculate	1091	0.26	0.27	0.27	0.27	0.27	0.26	0	0.09	0.18	0.09	0	0	1.96
58	Ejaculate	1024	0.27	0.28	0.28	0.56	0.29	0.27	1.7	0.1	0.3	0.1	0	0	4.15
59	Ejaculate	1006	0.27	0.31	0.5	0.31	0.23	0.27	0	0.1	0.1	0.1	0	0	2.19
60	Ejaculate	1015	0.25	0.31	0.5	0.31	0.43	0.25	0	0.21	0.1	0.1	0	0	2.46
61	Ejaculate	1080	0.27	0.28	0.26	0	0.27	0	4.3	0.57	0.19	0.19	0	0	6.33
62	Ejaculate	1043	0.53	0.3	0.27	0.3	0.14	0.26	0	0.09	0.19	0.09	0	0	2.17
63	Ejaculate	1047	0.25	0.29	0.27	0.29	0.28	0.25	0	0.09	0.19	0.09	0	0	2
64	Ejaculate	1042	0.57	0.29	0.52	0.29	0.42	0.29	4.1	0.19	0.29	0.09	0	0	7.05
65	Ejaculate	1016	0.24	0.33	0	0.33	0.41	0.48	0	0.1	0.42	0.1	0	0	2.41
66	Ejaculate	1018	0.2	0.31	0.27	0	0.14	0.28	0	0	0.3	0.2	0	0	1.7
67	Ejaculate	1006	0.27	0.31	0.29	0.31	0.14	0.27	0	0.2	0.3	0.1	0	0	2.19
68	Ejaculate	1094	0.34	0.28	0.94	0.28	0.4	0.49	2.1	0.1	0.3	0.2	0.09	0	5.52
69	Ejaculate	1040	0.28	0	0	0.29	0.29	0.28	5.5	0.19	0.19	0.09	0	0	7.11
70	Ejaculate	1036	0.28	0.29	0.53	0.59	0.29	0.29	3.85	0.39	0.29	0.09	0.09	0	6.98
71	Ejaculate	1007	0.3	0.62	0.27	0.63	0	0	1.96	0.2	0.1	0.1	0.09	0	4.27
72	Ejaculate	1082	0	0.26	0.52	0.53	0.28	0.29	0	0.28	0.09	0.09	0	0	2.34
73	Ejaculate	1003	0	0.58	0.75	0.29	0.3	0.29	1.07	0.3	0.11	0.22	0.09	0	4
74	Ejaculate	1088	0.27	0.26	0.27	0	0.28	0.27	0	0.19	0.09	0.19	0	0	1.82
75	Ejaculate	1023	0.33	0.54	0.25	0	0.46	0.66	0	0.1	0.1	0.1	0	0	2.54
76	Ejaculate	1147	0.25	0.26	0.26	0.26	0.26	0.49	2.3	0.18	0.18	0.09	0	0	4.53
77	Ejaculate	1011	0.29	0	0.26	0	0.15	0.29	0	0.2	0.21	0.31	0	0	1.71
78	Ejaculate	1018	0.7	0	0.7	0.6	0.5	0.7	0	0.1	0.2	0.2	0	0	3.7
79	Ejaculate	1169	0.2	0.3	0.4	0.5	0.12	0	0	0	0.2	0.09	0.08	0	1.89
80	Ejaculate	1025	0.3	0.3	0.5	0.5	0.3	0.3	0	0.1	0.1	0.2	0.1	0	2.7
81	Ejaculate	1012	0.9	0.8	0.7	0.9	0.29	0.6	0	0.11	0.22	0.43	0.29	0	5.24
82	Ejaculate	1040	0.32	0.27	0.75	0.27	0.2	0.32	0	0.2	0.2	0.1	0	0	2.63
83	Ejaculate	1073	0.5	0.5	0.7	0.26	0.29	0.5	0	0.2	0.2	0.1	0.19	0	3.44
84	Ejaculate	1079	0.3	0.5	0.46	0.26	0.14	0.6	0	0.1	0.2	0.2	0.09	0	2.85
85	Ejaculate	1034	0	0.28	0.52	0.28	0.29	0	0	0.09	0.09	0.29	0	0	1.84
86	Ejaculate	1131	0.25	0.28	0.22	0.28	0.26	0.5	0	0.09	0.19	0.19	0	0	2.26
87	Ejaculate	1099	0.29	0	0.25	0	0.28	0.29	0	0.09	0.19	0.09	0	0	1.48
1	Epididymal	1021	0	0	0.27	0	0.14	0.26	0	0.09	0.09	0.19	0	0	1.04
2	Epididymal	1009	0.25	0	0.27	0	0.28	0.25	0	0.09	0.09	0.19	0	0	1.42
1	Testicular	1000	0	0.29	0	0.29	0	0.29	0.19	0	0	0.09	0	0	1.15
2	Testicular	1000	0	0.36	0	0.36	0.55	0	0	0	0	0	0	0	1.27
3	Testicular	1000	0	0.19	0.19	0	0	0.39	0.09	0	0.19	0	0	0	1.05
4	Testicular	1000	0.19	0.27	0.19	0.19	0	0	0.09	0.09	0	0	0	0	1.21

## Sheet: FISH in comparison to NGS
Patient no	origin	totalcount	chx13	chx15	chx16	chx17	chx18	chx21	chx22	XX	XY	YY	diploidy	nullisomy	Total Aneuploidy
1	Ejaculate	1019	0	0.2	0	0	0	0	0	1.2	0	0.2	0.2	1.9	3.7
2	Ejaculate	1001	0.2	0	0	0	0.2	0.2	0.6	0	0.4	0	0	0.64	2.24
3	Ejaculate	1012	0	0.28	0	0.28	0.28	0.28	0.46	0.28	0	0	0.28	0.56	2.7
1	TxBx	1007	0	0	0.19	0.19	0.19	0	0	0	0	0.19	0	0.19	0.95
2	TxBx	1006	0	0.19	0.19	0.2	0	0	0.19	0	0.19	0	0.19	0.2	1.35
3	TxBx	1004	0	0	0.19	0.19	0	0.19	0	0.19	0	0.19	0	0.19	1.14
