# Supplementary material for: Revisiting aneuploidy profile of surgically retrieved spermatozoa by whole exome sequencing molecular karyotype
Source: PLoS One. 2019 Jan 4;14(1):e0210079. doi: 10.1371/journal.pone.0210079 (PMC6319716; doi:10.1371/journal.pone.0210079)
Supplement: S1 File — VCF files containing CNV analysis for each specimen. (ZIP) [file pone.0210079.s012.zip]

Archive with 15 entries (14 files):
- Variant analyses VCF files/
- Variant analyses VCF files/control.xlsx
- Variant analyses VCF files/txbx1.xlsx
- Variant analyses VCF files/txbx2.xlsx
- Variant analyses VCF files/txbx3.xlsx
- Variant analyses VCF files/txbx4.xlsx
- Variant analyses VCF files/variant analysis ejac1.vcf
- Variant analyses VCF files/variant analysis ejac2.vcf
- Variant analyses VCF files/variant analysis ejac3.vcf
- Variant analyses VCF files/variant analysis ejac4.vcf
- Variant analyses VCF files/variant analysis ejac5.vcf
- Variant analyses VCF files/variant analysis ejac6.vcf
- Variant analyses VCF files/variant analysis ejac7.vcf
- Variant analyses VCF files/variant analysis epi1.xlsx
- Variant analyses VCF files/variant analysis epi2.xlsx
