# Supplementary material for: Revisiting aneuploidy profile of surgically retrieved spermatozoa by whole exome sequencing molecular karyotype
Source: PLoS One. 2019 Jan 4;14(1):e0210079. doi: 10.1371/journal.pone.0210079 (PMC6319716; doi:10.1371/journal.pone.0210079)
Supplement: S1 File — VCF files containing CNV analysis for each specimen. (ZIP) [file pone.0210079.s012.zip › Variant analyses VCF files/variant analysis epi1.xlsx]

## Sheet: w39_R1_001 (paired) trimmed...
Chromosome
